# Supplementary material for: Co-crystallization of a neutral mol­ecule and its zwitterionic tautomer: structure and Hirshfeld surface analysis of 5-methyl-4-(5-methyl-1H-pyrazol-3-yl)-2-phenyl-2,3-di­hydro-1H-pyrazol-3-one 5-methyl-4-(5-methyl-1H-pyrazol-2-ium-3-yl)-3-oxo-2-phenyl-2,3-di­hydro-1H-pyrazol-1-ide monohydrate
Source: Acta Crystallogr E Crystallogr Commun. 2019 Apr 5;75(Pt 5):565–70. doi: 10.1107/S2056989019004389 (PMC6505615; doi:10.1107/S2056989019004389)
Supplement: Supplementary file 1 [file e-75-00565-sup1.cif]

##############################################################################
#                                                                            #
# This CIF contains the data in a paper accepted for publication in          #
# Acta Crystallographica Section E. It conforms to the requirements of       #
# Notes for Authors for Acta Crystallographica Section E, and has been       #
# peer reviewed under the auspices of the IUCr Commission on Journals.       #
#                                                                            #
# Full details of the Crystallographic Information File format               #
# are given in the paper "The Crystallographic Information File (CIF):       #
# a New Standard Archive File for Crystallography" by S. R. Hall, F. H.      #
# Allen and I. D. Brown [Acta Cryst. (1991), A47, 655-685].                  #
#                                                                            #
# The current version of the core CIF dictionary is obtainable from          #
# ftp://ftp.iucr.org/pub/cif_core.dic.                                       #
#                                                                            #
# Software is freely available for graphical display of the structure(s)     #
# in this CIF. For information consult the CIF software page                 #
# http://www.iucr.org/resources/cif/software.                                #
#                                                                            #
# This file may be used for bona fide research purposes within the           #
# scientific community so long as proper attribution is given to the journal # 
# article from which it was obtained.                                        #
#                                                                            #
##############################################################################
data_I
_database_code_depnum_ccdc_archive 'CCDC 1906841'
_audit_creation_method     'SHELXL-2018/3'
_chemical_name_systematic
;\
5-Methyl-4-(5-methyl-1<i>H</i>-pyrazol-3-yl)-2-phenyl-2,3-dihydro-\
1<i>H</i>-pyrazol-3-one
5-methyl-4-(5-methyl-1<i>H</i>-pyrazol-2-ium-3-yl)-3-oxo-2-phenyl-2,3-\
dihydro-1<i>H</i>-pyrazol-1-ide monohydrate
;
_chemical_name_common     ?
_chemical_formula_moiety     '2(C14 H14 N4 O), H2 O'
_chemical_formula_sum     'C28 H30 N8 O3'
_chemical_formula_iupac     '2C14 H14 N4 O, H2 O'
_chemical_formula_weight     526.60
_chemical_melting_point     ?
_space_group_crystal_system     monoclinic
_space_group_name_H-M_alt     'P 21/c'
_space_group_name_Hall     '-P 2ybc'
loop_
    _space_group_symop_operation_xyz
    'x, y, z'
    '-x, y+1/2, -z+1/2'
    '-x, -y, -z'
    'x, -y-1/2, z-1/2'
_cell_length_a     11.7007(6)
_cell_length_b     7.0419(3)
_cell_length_c     31.2567(17)
_cell_angle_alpha     90
_cell_angle_beta     98.379(5)
_cell_angle_gamma     90
_cell_volume     2547.9(2)
_cell_formula_units_Z     4
_cell_measurement_reflns_used     3750
_cell_measurement_theta_min     2.3418
_cell_measurement_theta_max     27.5013
_cell_measurement_temperature     100(2)
_exptl_crystal_description     plate
_exptl_crystal_colour     colourless
_exptl_crystal_size_max     0.350
_exptl_crystal_size_mid     0.350
_exptl_crystal_size_min     0.050
_exptl_crystal_density_diffrn     1.373
_exptl_crystal_density_meas     ?
_exptl_crystal_density_method     ?
_exptl_crystal_F_000     1112
_exptl_absorpt_coefficient_mu     0.093
_exptl_absorpt_correction_type     multi-scan
_exptl_absorpt_process_details
;
(CrysAlis PRO; Agilent, 2011)
;
_exptl_absorpt_correction_T_min     0.9680
_exptl_absorpt_correction_T_max     0.9953
_diffrn_ambient_temperature     100(2)
_diffrn_radiation_type     MoK\a
_diffrn_radiation_wavelength     0.71073
_diffrn_radiation_source     'SuperNova (Mo) X-ray Source'
_diffrn_radiation_monochromator     Mirror
_diffrn_measurement_device_type
                  'Agilent SuperNova Dual diffractometer with an Atlas detector'
_diffrn_measurement_method     '\w scan'
_diffrn_detector_area_resol_mean     10.4041
_diffrn_reflns_number     10823
_diffrn_reflns_av_R_equivalents     0.0308
_diffrn_reflns_av_unetI/netI     0.0508
_diffrn_reflns_theta_min     2.347
_diffrn_reflns_theta_max     27.561
_diffrn_reflns_theta_full     25.242
_diffrn_measured_fraction_theta_max     0.991
_diffrn_measured_fraction_theta_full     0.998
_diffrn_reflns_limit_h_min     -15
_diffrn_reflns_limit_h_max     9
_diffrn_reflns_limit_k_min     -5
_diffrn_reflns_limit_k_max     9
_diffrn_reflns_limit_l_min     -40
_diffrn_reflns_limit_l_max     39
_diffrn_standards_number     0
_diffrn_standards_interval_count     0
_diffrn_standards_interval_time     0
_diffrn_standards_decay_%     0
_refine_special_details     ?
_reflns_number_total     5838
_reflns_number_gt     4411
_reflns_threshold_expression     'I > 2\s(I)'
_refine_ls_structure_factor_coef     Fsqd
_refine_ls_matrix_type     full
_refine_ls_R_factor_all     0.0731
_refine_ls_R_factor_gt     0.0516
_refine_ls_wR_factor_gt     0.1213
_refine_ls_wR_factor_ref     0.1371
_refine_ls_goodness_of_fit_ref     1.060
_refine_ls_restrained_S_all     1.060
_refine_ls_number_reflns     5838
_refine_ls_number_parameters     374
_refine_ls_number_restraints     6
_refine_ls_hydrogen_treatment     mixed
_refine_ls_weighting_scheme     calc
_refine_ls_weighting_details
              'w=1/[\s^2^(Fo^2^)+(0.0593P)^2^+0.7451P] where P=(Fo^2^+2Fc^2^)/3'
_atom_sites_solution_hydrogens     mixed
_atom_sites_solution_primary     direct
_atom_sites_solution_secondary     ?
_refine_ls_shift/su_max     0.001
_refine_ls_shift/su_mean     0.000
_refine_diff_density_max     0.270
_refine_diff_density_min     -0.405
_refine_ls_extinction_method     none
_refine_ls_extinction_coef     .
loop_
    _atom_type_symbol
    _atom_type_description
    _atom_type_scat_dispersion_real
    _atom_type_scat_dispersion_imag
    _atom_type_scat_source
    'C' 'C' 0.0033 0.0016
                         'International Tables Vol C Tables 4.2.6.8 and 6.1.1.4'
    'H' 'H' 0.0000 0.0000
                         'International Tables Vol C Tables 4.2.6.8 and 6.1.1.4'
    'N' 'N' 0.0061 0.0033
                         'International Tables Vol C Tables 4.2.6.8 and 6.1.1.4'
    'O' 'O' 0.0106 0.0060
                         'International Tables Vol C Tables 4.2.6.8 and 6.1.1.4'
_computing_data_collection
;
CrysAlis PRO (Agilent, 2011)
;
_computing_cell_refinement
;
CrysAlis PRO (Agilent, 2011)
;
_computing_data_reduction
;
CrysAlis PRO (Agilent, 2011)
;
_computing_structure_solution
;
SHELXS97 (Sheldrick, 2015<i>a</i>)
;
_computing_structure_refinement
;
SHELXL2018 (Sheldrick, 2015<i>b</i>)
;
_computing_molecular_graphics
;
ORTEP-3 for Windows (Farrugia, 2012), <i>QMol</i>Gans & Shalloway
(2001)
and DIAMOND (Brandenburg, 2006)
;
_computing_publication_material
;
publCIF (Westrip, 2010)
;
loop_
    _atom_site_type_symbol
    _atom_site_label
    _atom_site_fract_x
    _atom_site_fract_y
    _atom_site_fract_z
    _atom_site_U_iso_or_equiv
    _atom_site_adp_type
    _atom_site_calc_flag
    _atom_site_occupancy
    _atom_site_disorder_assembly
    _atom_site_disorder_group
    O O1 0.50164(10) 0.12787(17) 0.64929(4) 0.0181(3) Uani d 1 . .
    N N1 0.53780(11) 0.0341(2) 0.72110(5) 0.0153(3) Uani d 1 . .
    N N2 0.63356(12) 0.0066(2) 0.75165(5) 0.0160(3) Uani d 1 . .
    N N3 0.73563(12) 0.1334(2) 0.61575(5) 0.0210(3) Uani d 1 . .
    H H2N 0.6292(16) -0.025(3) 0.7792(4) 0.025 Uiso d 1 . .
    N N4 0.83286(12) 0.1666(2) 0.59759(5) 0.0208(3) Uani d 1 . .
    H H4N 0.8238(17) 0.188(3) 0.5695(3) 0.025 Uiso d 1 . .
    C C1 0.57339(14) 0.0824(2) 0.68201(5) 0.0148(3) Uani d 1 . .
    C C2 0.72834(14) 0.0263(2) 0.73272(6) 0.0159(4) Uani d 1 . .
    C C3 0.69669(14) 0.0740(2) 0.68942(5) 0.0150(3) Uani d 1 . .
    C C4 0.84351(14) -0.0047(3) 0.75912(6) 0.0194(4) Uani d 1 . .
    H H4A 0.833118 -0.055901 0.787460 0.029 Uiso calc 1 . .
    H H4B 0.885122 0.116239 0.762975 0.029 Uiso calc 1 . .
    H H4C 0.888010 -0.095029 0.744297 0.029 Uiso calc 1 . .
    C C5 0.77502(14) 0.1141(2) 0.65819(6) 0.0150(3) Uani d 1 . .
    C C6 0.89639(14) 0.1367(2) 0.66601(6) 0.0172(4) Uani d 1 . .
    H H6 0.944899 0.130460 0.693134 0.021 Uiso calc 1 . .
    C C7 0.92969(14) 0.1697(2) 0.62624(6) 0.0171(4) Uani d 1 . .
    C C8 1.04501(14) 0.1965(3) 0.61202(6) 0.0212(4) Uani d 1 . .
    H H8A 1.039270 0.293826 0.589397 0.032 Uiso calc 1 . .
    H H8B 1.070308 0.076438 0.600611 0.032 Uiso calc 1 . .
    H H8C 1.101164 0.236834 0.636718 0.032 Uiso calc 1 . .
    C C9 0.42443(14) 0.0244(2) 0.73226(6) 0.0151(3) Uani d 1 . .
    C C10 0.33184(14) -0.0258(2) 0.70096(6) 0.0177(4) Uani d 1 . .
    H H10 0.344090 -0.057124 0.672419 0.021 Uiso calc 1 . .
    C C11 0.22132(14) -0.0291(2) 0.71232(6) 0.0196(4) Uani d 1 . .
    H H11 0.157180 -0.057578 0.690979 0.024 Uiso calc 1 . .
    C C12 0.20340(14) 0.0087(2) 0.75446(6) 0.0196(4) Uani d 1 . .
    H H12 0.127628 0.003740 0.761951 0.024 Uiso calc 1 . .
    C C13 0.29632(14) 0.0537(3) 0.78551(6) 0.0193(4) Uani d 1 . .
    H H13 0.284374 0.077360 0.814448 0.023 Uiso calc 1 . .
    C C14 0.40700(14) 0.0643(2) 0.77450(6) 0.0178(4) Uani d 1 . .
    H H14 0.470414 0.098477 0.795649 0.021 Uiso calc 1 . .
    O O2 0.77522(10) 0.25890(19) 0.51120(4) 0.0248(3) Uani d 1 . .
    N N5 0.74784(12) 0.3174(2) 0.43598(5) 0.0155(3) Uani d 1 . .
    N N6 0.65481(12) 0.3330(2) 0.40247(5) 0.0173(3) Uani d 1 . .
    N N7 0.56152(12) 0.2282(2) 0.53983(5) 0.0178(3) Uani d 1 . .
    H H7N 0.6363(9) 0.222(3) 0.5506(6) 0.021 Uiso d 1 . .
    N N8 0.47846(12) 0.1938(2) 0.56454(5) 0.0177(3) Uani d 1 . .
    H H8N 0.4983(16) 0.166(3) 0.5926(3) 0.021 Uiso d 1 . .
    C C15 0.71023(14) 0.2837(2) 0.47567(6) 0.0165(4) Uani d 1 . .
    C C16 0.56071(14) 0.3123(2) 0.42123(6) 0.0163(4) Uani d 1 . .
    C C17 0.58821(14) 0.2820(2) 0.46598(5) 0.0153(3) Uani d 1 . .
    C C18 0.44402(15) 0.3236(3) 0.39471(6) 0.0237(4) Uani d 1 . .
    H H18A 0.452353 0.350197 0.364543 0.036 Uiso calc 1 . .
    H H18B 0.399461 0.425608 0.405806 0.036 Uiso calc 1 . .
    H H18C 0.403635 0.202539 0.396371 0.036 Uiso calc 1 . .
    C C19 0.51492(14) 0.2495(2) 0.49802(5) 0.0151(3) Uani d 1 . .
    C C20 0.39512(14) 0.2301(2) 0.49695(6) 0.0169(4) Uani d 1 . .
    H H20 0.337894 0.239186 0.472140 0.020 Uiso calc 1 . .
    C C21 0.37622(14) 0.1949(2) 0.53908(6) 0.0166(4) Uani d 1 . .
    C C22 0.26704(15) 0.1657(3) 0.55739(6) 0.0220(4) Uani d 1 . .
    H H22A 0.282458 0.086869 0.583433 0.033 Uiso calc 1 . .
    H H22B 0.210356 0.102077 0.535950 0.033 Uiso calc 1 . .
    H H22C 0.236420 0.288951 0.564862 0.033 Uiso calc 1 . .
    C C23 0.86164(14) 0.3190(2) 0.42595(6) 0.0158(4) Uani d 1 . .
    C C24 0.95656(15) 0.3283(3) 0.45857(6) 0.0241(4) Uani d 1 . .
    H H24 0.945472 0.331769 0.488071 0.029 Uiso calc 1 . .
    C C25 1.06731(16) 0.3324(3) 0.44760(7) 0.0287(5) Uani d 1 . .
    H H25 1.131685 0.340211 0.469881 0.034 Uiso calc 1 . .
    C C26 1.08599(15) 0.3254(3) 0.40489(6) 0.0248(4) Uani d 1 . .
    H H26 1.162274 0.326228 0.397846 0.030 Uiso calc 1 . .
    C C27 0.99162(15) 0.3172(3) 0.37267(6) 0.0207(4) Uani d 1 . .
    H H27 1.003385 0.313770 0.343246 0.025 Uiso calc 1 . .
    C C28 0.87980(14) 0.3139(2) 0.38275(6) 0.0180(4) Uani d 1 . .
    H H28 0.815760 0.308261 0.360297 0.022 Uiso calc 1 . .
    O O1W 0.65340(10) 0.59378(18) 0.33486(4) 0.0195(3) Uani d 1 . .
    H H1W 0.6112(15) 0.686(2) 0.3408(7) 0.029 Uiso d 1 . .
    H H2W 0.6537(17) 0.512(2) 0.3552(5) 0.029 Uiso d 1 . .
loop_
    _atom_site_aniso_label
    _atom_site_aniso_U_11
    _atom_site_aniso_U_22
    _atom_site_aniso_U_33
    _atom_site_aniso_U_12
    _atom_site_aniso_U_13
    _atom_site_aniso_U_23
    O1 0.0169(6) 0.0268(7) 0.0107(6) 0.0025(5) 0.0026(5) 0.0029(5)
    N1 0.0152(7) 0.0215(7) 0.0092(7) -0.0003(6) 0.0020(5) 0.0006(6)
    N2 0.0162(7) 0.0228(7) 0.0090(7) -0.0007(6) 0.0017(6) 0.0018(6)
    N3 0.0169(7) 0.0347(9) 0.0125(8) -0.0008(6) 0.0064(6) 0.0028(7)
    N4 0.0173(7) 0.0344(9) 0.0117(8) 0.0005(6) 0.0052(6) 0.0054(7)
    C1 0.0185(8) 0.0150(8) 0.0116(8) -0.0001(6) 0.0042(7) -0.0001(7)
    C2 0.0183(8) 0.0167(8) 0.0136(9) -0.0010(6) 0.0047(7) 0.0004(7)
    C3 0.0164(8) 0.0174(8) 0.0114(8) 0.0005(6) 0.0031(6) 0.0009(7)
    C4 0.0182(8) 0.0248(9) 0.0150(9) -0.0011(7) 0.0016(7) 0.0021(7)
    C5 0.0168(8) 0.0161(8) 0.0124(8) -0.0002(6) 0.0035(7) -0.0008(7)
    C6 0.0158(8) 0.0238(9) 0.0122(9) 0.0001(7) 0.0023(7) 0.0012(7)
    C7 0.0180(8) 0.0185(8) 0.0158(9) 0.0023(7) 0.0056(7) 0.0025(7)
    C8 0.0186(9) 0.0255(9) 0.0215(10) 0.0017(7) 0.0092(7) 0.0046(8)
    C9 0.0162(8) 0.0160(8) 0.0141(9) 0.0008(6) 0.0054(7) 0.0038(7)
    C10 0.0213(8) 0.0199(8) 0.0124(9) -0.0004(7) 0.0038(7) 0.0014(7)
    C11 0.0188(8) 0.0212(9) 0.0180(9) -0.0016(7) 0.0000(7) 0.0011(7)
    C12 0.0170(8) 0.0224(9) 0.0206(10) -0.0006(7) 0.0068(7) 0.0012(8)
    C13 0.0211(9) 0.0255(9) 0.0126(9) 0.0021(7) 0.0065(7) 0.0005(7)
    C14 0.0177(8) 0.0234(9) 0.0123(9) 0.0007(7) 0.0023(7) 0.0011(7)
    O2 0.0178(6) 0.0448(8) 0.0114(6) -0.0039(6) 0.0005(5) 0.0048(6)
    N5 0.0149(7) 0.0214(7) 0.0103(7) 0.0001(6) 0.0025(5) 0.0021(6)
    N6 0.0153(7) 0.0249(8) 0.0111(7) 0.0002(6) 0.0003(6) 0.0011(6)
    N7 0.0153(7) 0.0268(8) 0.0118(7) -0.0001(6) 0.0038(6) 0.0005(6)
    N8 0.0192(7) 0.0247(8) 0.0101(7) -0.0011(6) 0.0050(6) 0.0012(6)
    C15 0.0185(8) 0.0197(8) 0.0116(8) -0.0021(7) 0.0031(7) -0.0008(7)
    C16 0.0176(8) 0.0197(8) 0.0122(9) 0.0002(7) 0.0043(7) 0.0011(7)
    C17 0.0167(8) 0.0182(8) 0.0115(8) -0.0014(6) 0.0036(6) -0.0008(7)
    C18 0.0165(8) 0.0415(11) 0.0132(9) -0.0004(8) 0.0023(7) 0.0054(8)
    C19 0.0182(8) 0.0166(8) 0.0109(8) -0.0002(6) 0.0032(6) -0.0012(7)
    C20 0.0161(8) 0.0222(9) 0.0124(9) -0.0011(7) 0.0027(6) -0.0001(7)
    C21 0.0181(8) 0.0169(8) 0.0155(9) -0.0002(6) 0.0046(7) 0.0006(7)
    C22 0.0220(9) 0.0267(9) 0.0190(10) -0.0002(7) 0.0094(7) 0.0006(8)
    C23 0.0156(8) 0.0176(8) 0.0151(9) 0.0000(6) 0.0053(7) 0.0016(7)
    C24 0.0199(9) 0.0377(11) 0.0148(9) -0.0012(8) 0.0033(7) 0.0013(8)
    C25 0.0189(9) 0.0462(12) 0.0206(10) -0.0001(8) 0.0014(8) 0.0044(9)
    C26 0.0174(9) 0.0330(10) 0.0257(11) 0.0013(8) 0.0085(8) 0.0033(8)
    C27 0.0214(9) 0.0252(9) 0.0172(9) 0.0017(7) 0.0090(7) 0.0000(7)
    C28 0.0180(8) 0.0224(9) 0.0136(9) 0.0002(7) 0.0027(7) 0.0000(7)
    O1W 0.0239(7) 0.0224(6) 0.0131(7) 0.0050(5) 0.0058(5) 0.0022(5)
_geom_special_details
;
 All esds (except the esd in the dihedral angle between two l.s. planes)
 are estimated using the full covariance matrix.  The cell esds are taken
 into account individually in the estimation of esds in distances, angles
 and torsion angles; correlations between esds in cell parameters are only
 used when they are defined by crystal symmetry.  An approximate (isotropic)
 treatment of cell esds is used for estimating esds involving l.s. planes.
;
loop_
    _geom_bond_atom_site_label_1
    _geom_bond_atom_site_label_2
    _geom_bond_site_symmetry_2
    _geom_bond_distance
    _geom_bond_publ_flag
    O1 C1 . 1.266(2) ?
    N1 N2 . 1.3759(19) ?
    N1 C1 . 1.389(2) ?
    N1 C9 . 1.422(2) ?
    N2 C2 . 1.338(2) ?
    N2 H2N . 0.898(9) ?
    N3 C5 . 1.346(2) ?
    N3 N4 . 1.3636(19) ?
    N4 C7 . 1.338(2) ?
    N4 H4N . 0.882(9) ?
    C1 C3 . 1.429(2) ?
    C2 C3 . 1.391(2) ?
    C2 C4 . 1.490(2) ?
    C3 C5 . 1.461(2) ?
    C4 H4A . 0.9800 ?
    C4 H4B . 0.9800 ?
    C4 H4C . 0.9800 ?
    C5 C6 . 1.414(2) ?
    C6 C7 . 1.375(2) ?
    C6 H6 . 0.9500 ?
    C7 C8 . 1.493(2) ?
    C8 H8A . 0.9800 ?
    C8 H8B . 0.9800 ?
    C8 H8C . 0.9800 ?
    C9 C14 . 1.394(2) ?
    C9 C10 . 1.395(2) ?
    C10 C11 . 1.390(2) ?
    C10 H10 . 0.9500 ?
    C11 C12 . 1.389(2) ?
    C11 H11 . 0.9500 ?
    C12 C13 . 1.384(2) ?
    C12 H12 . 0.9500 ?
    C13 C14 . 1.390(2) ?
    C13 H13 . 0.9500 ?
    C14 H14 . 0.9500 ?
    O2 C15 . 1.263(2) ?
    N5 C15 . 1.396(2) ?
    N5 N6 . 1.4006(19) ?
    N5 C23 . 1.412(2) ?
    N6 C16 . 1.329(2) ?
    N7 N8 . 1.3486(19) ?
    N7 C19 . 1.349(2) ?
    N7 H7N . 0.892(9) ?
    N8 C21 . 1.337(2) ?
    N8 H8N . 0.894(9) ?
    C15 C17 . 1.416(2) ?
    C16 C17 . 1.405(2) ?
    C16 C18 . 1.493(2) ?
    C17 C19 . 1.429(2) ?
    C18 H18A . 0.9800 ?
    C18 H18B . 0.9800 ?
    C18 H18C . 0.9800 ?
    C19 C20 . 1.404(2) ?
    C20 C21 . 1.389(2) ?
    C20 H20 . 0.9500 ?
    C21 C22 . 1.488(2) ?
    C22 H22A . 0.9800 ?
    C22 H22B . 0.9800 ?
    C22 H22C . 0.9800 ?
    C23 C24 . 1.396(2) ?
    C23 C28 . 1.397(2) ?
    C24 C25 . 1.388(2) ?
    C24 H24 . 0.9500 ?
    C25 C26 . 1.385(3) ?
    C25 H25 . 0.9500 ?
    C26 C27 . 1.383(3) ?
    C26 H26 . 0.9500 ?
    C27 C28 . 1.390(2) ?
    C27 H27 . 0.9500 ?
    C28 H28 . 0.9500 ?
    O1W H1W . 0.851(9) ?
    O1W H2W . 0.858(9) ?
loop_
    _geom_angle_atom_site_label_1
    _geom_angle_atom_site_label_2
    _geom_angle_atom_site_label_3
    _geom_angle_site_symmetry_1
    _geom_angle_site_symmetry_3
    _geom_angle
    _geom_angle_publ_flag
    N2 N1 C1 . . 109.07(13) ?
    N2 N1 C9 . . 121.16(14) ?
    C1 N1 C9 . . 129.62(14) ?
    C2 N2 N1 . . 108.78(14) ?
    C2 N2 H2N . . 128.0(12) ?
    N1 N2 H2N . . 123.1(12) ?
    C5 N3 N4 . . 103.94(14) ?
    C7 N4 N3 . . 113.60(14) ?
    C7 N4 H4N . . 129.1(13) ?
    N3 N4 H4N . . 117.2(13) ?
    O1 C1 N1 . . 121.59(14) ?
    O1 C1 C3 . . 132.57(15) ?
    N1 C1 C3 . . 105.80(14) ?
    N2 C2 C3 . . 109.58(15) ?
    N2 C2 C4 . . 118.72(15) ?
    C3 C2 C4 . . 131.70(15) ?
    C2 C3 C1 . . 106.69(14) ?
    C2 C3 C5 . . 126.36(15) ?
    C1 C3 C5 . . 126.92(15) ?
    C2 C4 H4A . . 109.5 ?
    C2 C4 H4B . . 109.5 ?
    H4A C4 H4B . . 109.5 ?
    C2 C4 H4C . . 109.5 ?
    H4A C4 H4C . . 109.5 ?
    H4B C4 H4C . . 109.5 ?
    N3 C5 C6 . . 110.48(15) ?
    N3 C5 C3 . . 121.32(15) ?
    C6 C5 C3 . . 128.19(16) ?
    C7 C6 C5 . . 105.80(15) ?
    C7 C6 H6 . . 127.1 ?
    C5 C6 H6 . . 127.1 ?
    N4 C7 C6 . . 106.17(15) ?
    N4 C7 C8 . . 121.10(16) ?
    C6 C7 C8 . . 132.67(16) ?
    C7 C8 H8A . . 109.5 ?
    C7 C8 H8B . . 109.5 ?
    H8A C8 H8B . . 109.5 ?
    C7 C8 H8C . . 109.5 ?
    H8A C8 H8C . . 109.5 ?
    H8B C8 H8C . . 109.5 ?
    C14 C9 C10 . . 120.62(15) ?
    C14 C9 N1 . . 119.57(15) ?
    C10 C9 N1 . . 119.81(15) ?
    C11 C10 C9 . . 118.77(16) ?
    C11 C10 H10 . . 120.6 ?
    C9 C10 H10 . . 120.6 ?
    C12 C11 C10 . . 120.89(16) ?
    C12 C11 H11 . . 119.6 ?
    C10 C11 H11 . . 119.6 ?
    C13 C12 C11 . . 119.79(16) ?
    C13 C12 H12 . . 120.1 ?
    C11 C12 H12 . . 120.1 ?
    C12 C13 C14 . . 120.26(16) ?
    C12 C13 H13 . . 119.9 ?
    C14 C13 H13 . . 119.9 ?
    C13 C14 C9 . . 119.61(16) ?
    C13 C14 H14 . . 120.2 ?
    C9 C14 H14 . . 120.2 ?
    C15 N5 N6 . . 111.51(13) ?
    C15 N5 C23 . . 128.95(15) ?
    N6 N5 C23 . . 119.25(14) ?
    C16 N6 N5 . . 105.37(13) ?
    N8 N7 C19 . . 110.58(14) ?
    N8 N7 H7N . . 121.6(13) ?
    C19 N7 H7N . . 127.4(13) ?
    C21 N8 N7 . . 108.36(14) ?
    C21 N8 H8N . . 131.8(13) ?
    N7 N8 H8N . . 119.6(13) ?
    O2 C15 N5 . . 125.28(15) ?
    O2 C15 C17 . . 130.23(16) ?
    N5 C15 C17 . . 104.49(14) ?
    N6 C16 C17 . . 111.82(15) ?
    N6 C16 C18 . . 119.93(15) ?
    C17 C16 C18 . . 128.26(15) ?
    C16 C17 C15 . . 106.80(14) ?
    C16 C17 C19 . . 130.42(16) ?
    C15 C17 C19 . . 122.76(15) ?
    C16 C18 H18A . . 109.5 ?
    C16 C18 H18B . . 109.5 ?
    H18A C18 H18B . . 109.5 ?
    C16 C18 H18C . . 109.5 ?
    H18A C18 H18C . . 109.5 ?
    H18B C18 H18C . . 109.5 ?
    N7 C19 C20 . . 105.87(15) ?
    N7 C19 C17 . . 119.85(15) ?
    C20 C19 C17 . . 134.28(16) ?
    C21 C20 C19 . . 106.93(15) ?
    C21 C20 H20 . . 126.5 ?
    C19 C20 H20 . . 126.5 ?
    N8 C21 C20 . . 108.26(14) ?
    N8 C21 C22 . . 120.92(16) ?
    C20 C21 C22 . . 130.81(16) ?
    C21 C22 H22A . . 109.5 ?
    C21 C22 H22B . . 109.5 ?
    H22A C22 H22B . . 109.5 ?
    C21 C22 H22C . . 109.5 ?
    H22A C22 H22C . . 109.5 ?
    H22B C22 H22C . . 109.5 ?
    C24 C23 C28 . . 119.36(15) ?
    C24 C23 N5 . . 120.93(16) ?
    C28 C23 N5 . . 119.70(15) ?
    C25 C24 C23 . . 119.51(18) ?
    C25 C24 H24 . . 120.2 ?
    C23 C24 H24 . . 120.2 ?
    C26 C25 C24 . . 121.44(18) ?
    C26 C25 H25 . . 119.3 ?
    C24 C25 H25 . . 119.3 ?
    C27 C26 C25 . . 118.82(16) ?
    C27 C26 H26 . . 120.6 ?
    C25 C26 H26 . . 120.6 ?
    C26 C27 C28 . . 120.91(17) ?
    C26 C27 H27 . . 119.5 ?
    C28 C27 H27 . . 119.5 ?
    C27 C28 C23 . . 119.95(16) ?
    C27 C28 H28 . . 120.0 ?
    C23 C28 H28 . . 120.0 ?
    H1W O1W H2W . . 107.0(19) ?
loop_
    _geom_torsion_atom_site_label_1
    _geom_torsion_atom_site_label_2
    _geom_torsion_atom_site_label_3
    _geom_torsion_atom_site_label_4
    _geom_torsion_site_symmetry_1
    _geom_torsion_site_symmetry_2
    _geom_torsion_site_symmetry_3
    _geom_torsion_site_symmetry_4
    _geom_torsion
    _geom_torsion_publ_flag
    C1 N1 N2 C2 . . . . -3.11(18) ?
    C9 N1 N2 C2 . . . . -179.05(15) ?
    C5 N3 N4 C7 . . . . -0.2(2) ?
    N2 N1 C1 O1 . . . . -175.10(14) ?
    C9 N1 C1 O1 . . . . 0.4(3) ?
    N2 N1 C1 C3 . . . . 2.85(17) ?
    C9 N1 C1 C3 . . . . 178.34(16) ?
    N1 N2 C2 C3 . . . . 2.06(19) ?
    N1 N2 C2 C4 . . . . -177.61(14) ?
    N2 C2 C3 C1 . . . . -0.27(19) ?
    C4 C2 C3 C1 . . . . 179.35(17) ?
    N2 C2 C3 C5 . . . . 177.71(15) ?
    C4 C2 C3 C5 . . . . -2.7(3) ?
    O1 C1 C3 C2 . . . . 176.04(17) ?
    N1 C1 C3 C2 . . . . -1.59(18) ?
    O1 C1 C3 C5 . . . . -1.9(3) ?
    N1 C1 C3 C5 . . . . -179.55(15) ?
    N4 N3 C5 C6 . . . . 0.35(19) ?
    N4 N3 C5 C3 . . . . -179.20(15) ?
    C2 C3 C5 N3 . . . . 170.80(16) ?
    C1 C3 C5 N3 . . . . -11.6(3) ?
    C2 C3 C5 C6 . . . . -8.7(3) ?
    C1 C3 C5 C6 . . . . 168.93(17) ?
    N3 C5 C6 C7 . . . . -0.34(19) ?
    C3 C5 C6 C7 . . . . 179.16(16) ?
    N3 N4 C7 C6 . . . . 0.0(2) ?
    N3 N4 C7 C8 . . . . 177.54(15) ?
    C5 C6 C7 N4 . . . . 0.18(19) ?
    C5 C6 C7 C8 . . . . -176.92(18) ?
    N2 N1 C9 C14 . . . . 26.2(2) ?
    C1 N1 C9 C14 . . . . -148.83(17) ?
    N2 N1 C9 C10 . . . . -153.49(15) ?
    C1 N1 C9 C10 . . . . 31.5(3) ?
    C14 C9 C10 C11 . . . . 2.1(3) ?
    N1 C9 C10 C11 . . . . -178.19(15) ?
    C9 C10 C11 C12 . . . . -2.8(3) ?
    C10 C11 C12 C13 . . . . 1.2(3) ?
    C11 C12 C13 C14 . . . . 1.1(3) ?
    C12 C13 C14 C9 . . . . -1.7(3) ?
    C10 C9 C14 C13 . . . . 0.1(3) ?
    N1 C9 C14 C13 . . . . -179.61(16) ?
    C15 N5 N6 C16 . . . . 0.98(18) ?
    C23 N5 N6 C16 . . . . 175.29(15) ?
    C19 N7 N8 C21 . . . . -0.87(19) ?
    N6 N5 C15 O2 . . . . 178.15(16) ?
    C23 N5 C15 O2 . . . . 4.5(3) ?
    N6 N5 C15 C17 . . . . -1.05(18) ?
    C23 N5 C15 C17 . . . . -174.67(16) ?
    N5 N6 C16 C17 . . . . -0.50(19) ?
    N5 N6 C16 C18 . . . . 179.24(15) ?
    N6 C16 C17 C15 . . . . -0.1(2) ?
    C18 C16 C17 C15 . . . . -179.85(17) ?
    N6 C16 C17 C19 . . . . -178.60(17) ?
    C18 C16 C17 C19 . . . . 1.7(3) ?
    O2 C15 C17 C16 . . . . -178.44(18) ?
    N5 C15 C17 C16 . . . . 0.70(18) ?
    O2 C15 C17 C19 . . . . 0.2(3) ?
    N5 C15 C17 C19 . . . . 179.32(15) ?
    N8 N7 C19 C20 . . . . 1.01(19) ?
    N8 N7 C19 C17 . . . . -178.27(15) ?
    C16 C17 C19 N7 . . . . -178.44(17) ?
    C15 C17 C19 N7 . . . . 3.3(3) ?
    C16 C17 C19 C20 . . . . 2.5(3) ?
    C15 C17 C19 C20 . . . . -175.72(18) ?
    N7 C19 C20 C21 . . . . -0.76(19) ?
    C17 C19 C20 C21 . . . . 178.35(18) ?
    N7 N8 C21 C20 . . . . 0.35(19) ?
    N7 N8 C21 C22 . . . . -178.43(15) ?
    C19 C20 C21 N8 . . . . 0.26(19) ?
    C19 C20 C21 C22 . . . . 178.88(18) ?
    C15 N5 C23 C24 . . . . -15.1(3) ?
    N6 N5 C23 C24 . . . . 171.73(15) ?
    C15 N5 C23 C28 . . . . 165.82(16) ?
    N6 N5 C23 C28 . . . . -7.4(2) ?
    C28 C23 C24 C25 . . . . 0.0(3) ?
    N5 C23 C24 C25 . . . . -179.08(17) ?
    C23 C24 C25 C26 . . . . -0.7(3) ?
    C24 C25 C26 C27 . . . . 1.0(3) ?
    C25 C26 C27 C28 . . . . -0.7(3) ?
    C26 C27 C28 C23 . . . . 0.0(3) ?
    C24 C23 C28 C27 . . . . 0.3(3) ?
    N5 C23 C28 C27 . . . . 179.44(16) ?
loop_
    _geom_hbond_atom_site_label_D
    _geom_hbond_atom_site_label_H
    _geom_hbond_atom_site_label_A
    _geom_hbond_site_symmetry_A
    _geom_hbond_distance_DH
    _geom_hbond_distance_HA
    _geom_hbond_distance_DA
    _geom_hbond_angle_DHA
    N2 H2N O1W 4_566 0.898(13) 1.788(13) 2.673(2) 167.7(18)
    N4 H4N O2 . 0.882(10) 1.895(11) 2.764(2) 168.0(19)
    N7 H7N N3 . 0.892(12) 2.280(18) 2.970(2) 134.0(14)
    N8 H8N O1 . 0.896(10) 1.787(10) 2.664(2) 165.7(18)
    O1W H1W O1 3_666 0.853(16) 1.917(16) 2.7641(17) 172.0(18)
    O1W H2W N6 . 0.857(15) 1.941(15) 2.7979(19) 178.3(17)
    C8 H8A Cg1 3_766 0.98 2.71 3.492(2) 137
    C8 H8B Cg1 3_756 0.98 2.89 3.755(2) 148
_shelx_space_group_comment
;
The symmetry employed for this shelxl refinement is uniquely defined
by the following loop, which should always be used as a source of
symmetry information in preference to the above space-group names.
They are only intended as comments.
;
_shelx_estimated_absorpt_T_min     0.968
_shelx_estimated_absorpt_T_max     0.995
_shelx_hkl_file
;
   0   0  -4 15110.2 275.557   2
   0   0  -5 23.4171 33.9374   2
   0   0  -6 78785.5 789.016   2
   0   0  -7 456.900 88.8875   2
   0   0  -8 21952.1 485.428   2
   0   0  -9 54.1482 54.6446   2
   0   0 -10 1906.94 160.330   2
   0   0 -11 116.236 57.8306   2
   0   0 -12 2176.24 192.335   2
   0   0 -13 513.598 119.261   2
   0   0 -14 11964.4 481.019   2
   0   0 -15 420.631 113.382   2
   0   0 -16 835.043 152.203   2
   0   0 -17 1096.17 186.624   2
   0   0 -18 30319.8 871.736   2
   0   0 -19 1627.42 225.648   2
   0   0 -20 6064.09 418.521   2
   0   0 -21 1264.67 210.498   2
   0   0 -22 2244.15 273.948   2
   0   0 -23 889.614 189.955   2
   0   0 -24 2319.87 290.462   2
   0   0 -25 635.801 170.697   2
   0   0 -26 3303.60 355.650   2
   0   0 -27 386.117 127.065   2
   0   0 -28 2373.28 317.256   2
   0   0 -29 279.846 125.260   2
   0   0 -30 2473.33 333.723   2
   0   0 -31 432.142 160.628   2
   0   0 -32 9237.71 664.415   2
   0   0 -33 241.564 123.781   2
   0   0 -34 1026.67 232.285   2
   0   0 -35 16.9972 84.1312   2
   0   0 -36 1258.27 276.148   2
   0   0 -37 135.598 128.306   2
   0   0 -38 1279.09 288.239   2
   0   0 -39 325.211 156.483   2
   0   0 -40-11.4888 80.2442   2
   0   1  -1 1182.92 53.5950   1
   0   1  -2 3744.24 112.163   2
   0   1   3 58055.8 473.836   2
   0   1  -3 60769.9 526.263   2
   0   1   4 63707.6 570.932   2
   0   1  -4 63455.9 614.275   2
   0  -1   4 65169.9 324.385   1
   0  -1  -4 63980.4 543.587   2
   0   1  -4 66927.6 344.700   1
   0   1  -5 34793.4 496.788   2
   0  -1   5 36137.4 281.058   1
   0  -1  -5 34787.8 450.172   2
   0   1   5 35110.8 478.551   2
   0  -1   6 2776.05 91.0823   1
   0   1   6 2528.82 146.019   2
   0  -1  -6 2711.83 139.747   2
   0   1  -6 2532.91 147.440   2
   0   1   7 7.34124 26.4276   2
   0   1  -7 7.15222 31.1387   2
   0  -1  -7-6.20467 25.3103   2
   0  -1  -8 53031.4 737.018   2
   0   1  -8 53660.3 778.133   2
   0   1   8 53797.9 745.903   2
   0  -1  -9 78.4481 58.4318   2
   0   1   9-16.0881 32.4579   2
   0   1  -9-17.3999 36.2150   2
   0  -1 -10 4018.13 231.469   2
   0   1  10 4286.66 234.678   2
   0   1 -10 3974.29 238.483   2
   0   1 -11 4.59310 36.2394   2
   0  -1 -11 61.0251 47.4486   2
   0   1  11 59.7061 44.8525   2
   0   1  12 3599.52 239.502   2
   0   1 -12 3449.63 242.536   2
   0  -1 -12 3367.22 227.254   2
   0   1 -13 2514.62 217.687   2
   0   1  13 3249.27 238.775   2
   0  -1 -13 3116.10 232.784   2
   0  -1 -14 47.9819 56.4707   2
   0   1 -14 19.7694 47.9316   2
   0   1  14 35.7913 48.6951   2
   0  -1 -15 3022.01 249.266   2
   0   1  15 3373.35 262.474   2
   0   1 -15 2729.31 243.267   2
   0  -1 -16 7679.25 399.040   2
   0   1  16 8608.39 432.584   2
   0   1 -16 7124.52 399.228   2
   0  -1 -17-5.08006 53.6499   2
   0   1  17-24.1021 38.3523   2
   0   1 -17 60.8844 61.3182   2
   0  -1 -18 112.499 62.4335   2
   0   1 -18 13.4609 55.3863   2
   0   1  18 39.5649 40.2591   2
   0   1 -19 613.870 141.820   2
   0  -1 -19 452.365 116.999   2
   0   1  19 583.563 133.473   2
   0   1  20 4449.72 352.616   2
   0  -1 -20 4018.57 331.657   2
   0   1 -20 3796.74 334.887   2
   0  -1 -21 601.857 136.148   2
   0   1 -21 566.620 142.281   2
   0  -1 -22 1932.07 245.809   2
   0   1 -22 2417.04 283.215   2
   0   1 -23 777.296 170.716   2
   0  -1 -23 818.268 167.598   2
   0   1 -24 34.4723 88.9863   2
   0  -1 -24-23.5269 74.7881   2
   0  -1 -25 61.8013 63.6642   2
   0   1 -25 208.693 110.943   2
   0   1 -26 1397.50 243.822   2
   0  -1 -26 1538.16 243.450   2
   0  -1 -27 4441.51 416.334   2
   0   1 -27 4190.30 411.885   2
   0  -1 -28 2617.37 324.176   2
   0   1 -28 2435.90 323.521   2
   0  -1 -29 3229.98 365.904   2
   0   1 -29 3502.56 393.414   2
   0  -1 -30 80.5420 105.893   2
   0   1 -30 86.9205 118.467   2
   0   1 -31 636.932 184.890   2
   0  -1 -31 624.695 175.166   2
   0   1 -32 93.9697 93.3406   2
   0  -1 -32-48.5010 100.355   2
   0   1 -33-160.786 111.435   2
   0  -1 -33 95.6788 114.362   2
   0   1 -34 554.290 180.035   2
   0  -1 -34 231.446 124.744   2
   0  -1 -35 1605.51 295.474   2
   0   1 -35 2493.62 368.393   2
   0   1 -36 874.964 244.301   2
   0  -1 -36 904.523 225.411   2
   0   1 -37 2765.22 406.375   2
   0  -1 -37 2904.11 401.834   2
   0   1 -38 641.078 206.327   2
   0  -1 -38 1068.38 256.000   2
   0   1 -39 1080.32 273.052   2
   0  -1 -39 1854.44 330.388   2
   0  -1 -40 639.324 209.246   2
   0   1 -40 1101.23 289.737   2
   0   2  -1 359465. 1411.43   1
   0   2  -2 977082. 2074.49   1
   0   2  -2 999999. 2193.75   2
   0   2  -3 276590. 1281.83   2
   0   2  -3 274534. 983.967   1
   0   2  -4 90755.6 508.206   1
   0   2  -4 89735.5 798.431   2
   0  -2   4 90564.5 613.397   1
   0  -2   5 18925.1 363.426   2
   0   2  -5 18867.6 222.159   1
   0  -2   5 18371.5 256.808   1
   0   2  -5 18593.0 397.259   2
   0   2   5 18673.6 353.136   2
   0   2  -6 16457.2 400.866   2
   0  -2   6 17010.0 234.195   1
   0   2   6 16188.8 361.835   2
   0  -2   6 16905.6 371.627   2
   0   2  -6 16976.2 218.226   1
   0   2   7 7873.19 274.153   2
   0  -2   7 7824.93 157.560   1
   0  -2   7 7897.31 270.862   2
   0   2  -7 7391.42 157.540   1
   0   2  -7 7326.55 285.185   2
   0   2  -8 44.3308 35.4362   2
   0  -2   8 89.7357 39.0661   2
   0  -2   8 84.7852 19.4730   1
   0   2   8 130.969 46.2210   2
   0   2  -9 71.6122 40.0466   2
   0  -2   9 166.470 49.8680   2
   0   2   9 129.917 47.0161   2
   0  -2   9 136.325 25.2973   1
   0  -2  -9 91.5557 39.0063   2
   0  -2  10 8036.73 328.785   2
   0   2  10 8387.73 341.789   2
   0  -2  10 8895.82 193.887   1
   0   2 -10 8320.98 356.640   2
   0  -2 -10 8284.22 307.447   2
   0   2  11 2198.49 184.455   2
   0  -2  11 1967.73 170.549   2
   0  -2 -11 2079.28 165.493   2
   0   2 -11 1917.72 180.284   2
   0  -2  11 2455.34 108.393   1
   0  -2  12 3885.01 251.330   2
   0   2 -12 3487.13 253.275   2
   0  -2  12 4018.46 146.650   1
   0   2  12 4266.22 267.056   2
   0  -2 -12 4074.04 242.948   2
   0   2 -13 687.642 124.500   2
   0  -2  13 749.801 68.9569   1
   0   2  13 626.868 109.852   2
   0  -2 -13 811.860 116.502   2
   0  -2  13 601.873 104.986   2
   0   2  14 63.8960 44.1077   2
   0   2 -14 22.7363 58.2156   2
   0  -2  14 33.5947 31.3939   2
   0  -2  14 11.3447 19.7512   1
   0  -2 -14 16.6011 45.3395   2
   0  -2 -15 5149.63 307.823   2
   0   2 -15 4412.09 317.778   2
   0   2  15 5315.97 333.397   2
   0  -2  15 5160.52 199.765   1
   0  -2 -16 2073.62 205.256   2
   0   2  16 2266.38 228.631   2
   0   2 -16 2047.71 221.900   2
   0  -2  16 2327.44 140.926   1
   0  -2 -17 6519.33 373.535   2
   0   2  17 7578.49 431.003   2
   0  -2  17 7023.01 260.852   1
   0   2 -17 6497.49 404.595   2
   0  -2 -18 3740.16 291.716   2
   0   2  18 4027.73 322.506   2
   0  -2  18 3823.06 198.968   1
   0   2 -18 4013.62 324.048   2
   0  -2  18 4021.28 309.876   2
   0   2 -19 82.3808 49.1022   2
   0  -2  19 188.168 63.8481   2
   0  -2 -19 137.830 61.3563   2
   0  -2  19 218.352 52.6118   1
   0   2  19 190.819 81.1672   2
   0  -2  20 818.517 100.877   1
   0  -2 -20 618.617 134.477   2
   0   2  20 837.085 161.505   2
   0   2 -20 707.863 148.490   2
   0   2 -21 12.7858 56.0167   2
   0  -2  21 18.2342 31.6076   1
   0  -2 -21-15.8556 64.9136   2
   0  -2 -22 341.410 111.514   2
   0  -2  22 137.104 45.8898   1
   0   2 -22 350.675 128.972   2
   0  -2 -23 2308.25 263.595   2
   0   2 -23 1972.05 266.385   2
   0   2 -24 360.116 134.495   2
   0  -2 -24 456.778 134.260   2
   0   2 -25 7640.99 547.196   2
   0  -2 -25 6864.36 475.733   2
   0  -2 -26 2648.92 306.679   2
   0   2 -26 2766.30 335.966   2
   0   2 -27 107.487 89.7492   2
   0  -2 -27 71.9601 79.9834   2
   0  -2  27 33.2876 39.4290   1
   0  -2 -28 1223.10 217.914   2
   0   2 -28 1340.56 237.080   2
   0  -2 -29 116.568 85.5631   2
   0   2 -29 180.801 114.077   2
   0   2 -30 5241.01 496.484   2
   0  -2 -30 5462.88 473.201   2
   0   2 -31 1998.21 315.780   2
   0  -2 -31 2039.81 299.973   2
   0   2 -32 612.778 186.959   2
   0  -2 -32 875.877 207.763   2
   0   2 -33 3470.09 426.508   2
   0  -2 -33 3594.94 413.854   2
   0  -2 -34 516.537 189.807   2
   0   2 -34 342.591 139.593   2
   0   2 -35 1851.15 324.828   2
   0  -2 -35 1307.42 263.144   2
   0   2 -36 1160.14 280.004   2
   0  -2 -36 1375.15 261.772   2
   0   2 -37 380.082 154.848   2
   0  -2 -37 239.945 138.847   2
   0   2 -38 499.368 182.340   2
   0  -2 -38 234.213 133.907   2
   0  -2 -39 619.950 181.317   2
   0   2 -39 755.870 236.950   2
   0   3   0-9.17251 24.3618   1
   0   3  -1 9043.75 274.914   1
   0   3  -2 31320.8 473.768   1
   0   3  -2 32640.6 463.582   2
   0   3  -3 1119.73 83.9814   1
   0   3  -3 1245.15 99.3463   2
   0   3  -4 11678.4 320.317   2
   0   3  -4 11981.7 250.244   1
   0   3  -5 35.5324 26.0405   2
   0   3  -5 43.4622 15.5990   1
   0   3  -6 6948.48 281.084   2
   0   3   6 6811.56 243.656   2
   0   3  -6 6641.89 165.531   1
   0   3  -7 34118.8 355.224   1
   0  -3   7 34467.3 458.735   1
   0   3   7 35089.0 587.745   2
   0   3  -7 33994.9 655.842   2
   0   3   8 12585.3 380.251   2
   0   3  -8 12395.4 414.647   2
   0  -3   8 12412.6 270.246   1
   0   3  -8 12968.7 223.953   1
   0  -3   9 8151.96 312.702   2
   0  -3   9 7677.50 203.081   1
   0   3  -9 7967.67 349.960   2
   0   3   9 8202.11 327.345   2
   0   3  -9 7675.68 178.883   1
   0  -3  10 9294.73 351.701   2
   0   3 -10 8860.97 384.774   2
   0   3  10 9207.26 367.728   2
   0  -3  10 9063.83 213.483   1
   0   3 -11 1478.56 166.996   2
   0  -3  11 1399.31 84.7458   1
   0   3  11 1453.09 155.297   2
   0  -3  11 1316.02 139.536   2
   0   3  12 859.286 131.772   2
   0   3 -12 1146.88 159.995   2
   0  -3  12 797.883 119.232   2
   0  -3  12 728.942 62.8805   1
   0   3 -13 56.1313 51.7409   2
   0   3  13 106.968 47.4297   2
   0  -3  13-22.1778 23.5431   2
   0  -3  13 20.7736 18.9609   1
   0   3 -14 7626.06 416.367   2
   0   3  14 8228.45 414.175   2
   0  -3  14 8100.69 210.678   1
   0   3  15 268.958 76.9205   2
   0  -3  15 150.303 35.3958   1
   0  -3  16 2196.71 119.670   1
   0   3  16 2366.96 236.409   2
   0   3 -16 2225.26 240.550   2
   0  -3  17 3614.19 159.198   1
   0  -3  17 3717.36 288.455   2
   0   3 -17 3254.98 292.533   2
   0   3  17 3602.19 304.718   2
   0  -3  18 1687.57 113.761   1
   0   3  18 1359.15 197.035   2
   0   3 -18 1551.74 211.220   2
   0   3  19 2452.03 268.015   2
   0  -3  19 2589.48 145.820   1
   0  -3 -19 2660.33 249.882   2
   0   3 -19 2366.22 267.092   2
   0   3 -20-14.6335 67.2927   2
   0   3  20 211.579 91.5236   2
   0  -3  20 140.874 36.9986   1
   0  -3 -20 175.260 84.6210   2
   0   3 -21 550.331 137.421   2
   0  -3 -21 529.526 121.692   2
   0  -3  21 573.469 74.6104   1
   0  -3 -22 19.5582 47.2905   2
   0  -3  22-3.19445 27.0342   1
   0   3 -22 81.5370 81.0250   2
   0   3 -23 819.851 186.636   2
   0  -3  23 922.733 101.222   1
   0  -3 -23 810.953 157.868   2
   0   3 -24 4367.23 410.317   2
   0  -3 -24 4465.33 367.728   2
   0   3 -25 1230.63 230.255   2
   0  -3 -25 1245.19 205.007   2
   0  -3  26 496.280 85.7077   1
   0  -3 -26 230.634 101.465   2
   0   3 -26 365.505 132.544   2
   0   3 -27-73.8113 84.0145   2
   0  -3 -27-192.956 95.9697   2
   0   3 -28 220.037 125.971   2
   0  -3 -28-24.2270 82.4701   2
   0  -3 -29 32.1796 60.8209   2
   0   3 -29-37.4348 71.2999   2
   0  -3 -30 3425.10 367.672   2
   0   3 -30 3752.30 427.840   2
   0  -3 -31 750.009 185.646   2
   0   3 -31 733.100 206.281   2
   0  -3 -32 282.207 124.535   2
   0   3 -32 126.662 95.8310   2
   0  -3 -33 5131.86 480.530   2
   0   3 -33 4648.29 505.572   2
   0   3 -34 202.496 109.621   2
   0  -3 -34 162.405 101.678   2
   0   3 -35 368.522 176.719   2
   0  -3 -35 287.555 130.831   2
   0  -3 -36 278.498 152.387   2
   0   3 -36 427.520 177.288   2
   0   3 -37 939.519 243.821   2
   0   3 -38 791.337 231.968   2
   0   4   0 5516.18 259.649   1
   0   4  -1 14042.7 393.551   1
   0   4   1 13614.3 428.723   1
   0   4  -1 14030.9 328.099   2
   0   4  -2 216.744 53.6141   2
   0   4  -2 402.945 72.4391   1
   0   4  -3 195936. 1294.78   1
   0   4  -3 201627. 1397.79   2
   0   4  -4 161679. 1099.55   1
   0   4  -4 160506. 1324.19   2
   0   4  -5 5268.51 254.304   2
   0   4  -5 5101.68 186.689   1
   0   4  -6 6351.39 291.734   2
   0   4  -6 6313.47 192.374   1
   0   4   6 6500.88 252.214   2
   0   4  -7 31.2854 47.2491   2
   0   4  -7 18.6024 22.4421   1
   0   4   7-8.35008 34.3919   2
   0   4  -8 22180.0 591.532   2
   0   4   8 23528.7 543.710   2
   0   4  -8 22895.3 336.991   1
   0   4  -9 4.85668 14.9636   1
   0   4   9 41.5632 33.3289   2
   0   4  -9 19.0173 38.9219   2
   0   4 -10 731.121 60.9832   1
   0   4  10 733.265 108.110   2
   0   4 -10 820.570 127.014   2
   0  -4  11 444.638 61.3026   1
   0   4 -11 545.593 111.628   2
   0   4 -11 451.916 49.6266   1
   0   4  11 490.998 98.8058   2
   0   4  12 245.315 78.8215   2
   0   4 -12 469.207 115.463   2
   0  -4  12 255.631 53.0364   1
   0   4  13 689.469 123.550   2
   0  -4  13 469.478 60.8565   1
   0   4 -13 411.755 110.830   2
   0   4 -14 979.758 161.101   2
   0   4  14 1074.87 162.403   2
   0  -4  14 984.813 85.7672   1
   0   4 -15 5556.94 383.892   2
   0  -4  15 5729.37 201.345   1
   0   4  15 6095.94 382.423   2
   0   4  16 6121.38 394.588   2
   0   4 -16 5372.68 387.258   2
   0  -4  16 5523.37 340.058   2
   0  -4  16 5520.36 197.052   1
   0  -4  17 1167.16 91.9145   1
   0   4 -17 1251.69 197.504   2
   0   4  17 1281.42 190.943   2
   0  -4  18 3352.03 155.716   1
   0   4  18 3743.81 334.100   2
   0   4 -18 3276.47 313.838   2
   0   4  19 232.177 92.1875   2
   0   4 -19 393.895 125.249   2
   0  -4  19 250.476 45.7806   1
   0   4 -20 199.801 103.745   2
   0  -4  20 125.464 37.2883   1
   0   4  20 228.093 102.180   2
   0   4 -21 3074.30 327.709   2
   0  -4  21 3278.63 163.398   1
   0   4 -22 681.870 162.434   2
   0  -4  22 800.795 83.7870   1
   0   4 -23 11719.4 671.147   2
   0  -4  23 11694.9 322.502   1
   0   4 -24 2176.20 303.534   2
   0   4 -25 770.533 188.971   2
   0   4 -26 211.101 110.386   2
   0   4 -27 1957.58 308.491   2
   0   4 -28 4238.02 457.528   2
   0   4 -29 2541.81 359.772   2
   0   4 -30 338.918 154.068   2
   0   4 -31 2908.11 390.772   2
   0   4 -32 7.74594 110.395   2
   0   4 -33 326.731 163.188   2
   0   4 -34 549.463 183.608   2
   0   4 -35 972.804 262.517   2
   0   4 -36 62.0525 107.927   2
   0   5   0 26.3459 28.4360   2
   0   5   0 27.2258 43.7085   1
   0   5  -1 5996.31 242.437   2
   0   5   1 5608.84 295.721   1
   0   5  -1 5845.93 277.777   1
   0   5   2 1.80486 40.1686   1
   0   5  -2 27.8717 31.9202   1
   0   5  -2 2.16734 30.1948   2
   0   5  -3 363.765 69.4961   1
   0   5  -3 447.118 79.6367   2
   0   5   3 299.638 87.2093   1
   0   5  -4 5907.84 277.885   2
   0   5  -4 5901.85 237.683   1
   0   5  -5 6005.37 229.766   1
   0   5  -5 6087.31 297.385   2
   0   5   6 1117.40 115.432   2
   0   5  -6 945.443 126.449   2
   0   5  -6 1144.89 97.0434   1
   0   5   7 1728.74 152.299   2
   0   5  -7 1757.51 175.353   2
   0   5  -7 1943.61 117.660   1
   0   5  -8 1226.21 90.1064   1
   0   5   8 1461.28 147.600   2
   0   5  -8 1159.35 147.768   2
   0   5  -9 1618.95 98.7737   1
   0   5   9 1594.87 162.312   2
   0   5  -9 1549.21 176.214   2
   0   5  10 652.891 111.478   2
   0   5 -10 476.742 104.831   2
   0   5 -10 695.682 67.9593   1
   0   5 -11 3208.46 136.776   1
   0   5  11 3383.99 254.720   2
   0   5 -11 3007.47 261.614   2
   0   5  12 143.687 58.5452   2
   0   5 -12 159.813 34.4123   1
   0   5 -12 201.865 83.6161   2
   0   5 -13 29.3983 53.9712   2
   0   5  13 156.681 77.0439   2
   0   5 -14 144.474 77.7382   2
   0   5  14 161.723 72.2414   2
   0   5 -15 46.7311 66.3493   2
   0   5  15 0.78375 47.7847   2
   0   5 -16 1612.27 220.049   2
   0   5  16 1810.36 220.032   2
   0   5  17 888.959 162.723   2
   0   5 -17 609.671 151.953   2
   0   5  18 2747.19 289.150   2
   0  -5  18 2675.16 150.011   1
   0   5 -18 2837.82 306.960   2
   0   5  19 6251.94 447.819   2
   0   5 -19 5521.76 438.982   2
   0  -5  19 5268.75 208.368   1
   0   5 -20 5545.30 446.892   2
   0   5 -21-68.6879 74.0302   2
   0   5 -22 892.708 194.319   2
   0   5 -23 3939.50 406.490   2
   0   5 -24 540.827 161.568   2
   0   5 -25 70.9770 90.5516   2
   0   5 -26 88.0464 90.7052   2
   0   5 -27 137.102 101.266   2
   0   5 -28 847.299 212.784   2
   0   5 -29 269.924 136.827   2
   0   5 -30 399.020 156.834   2
   0   5 -31 2901.65 402.476   2
   0   5 -32 1930.56 338.868   2
   0   5 -33 2404.32 380.872   2
   0   6   0 21351.6 489.714   2
   0   6   0 22271.0 595.044   1
   0   6  -1 3461.46 226.798   1
   0   6   1 3524.55 250.278   1
   0   6  -1 3551.76 207.841   2
   0   6   1 3580.05 192.818   2
   0   6   2 62.3269 43.3708   1
   0   6  -2 39.9800 43.0647   2
   0   6  -2 74.3154 42.6270   1
   0   6  -3 3135.37 204.256   1
   0   6   3 3452.42 277.690   1
   0   6  -3 3396.95 228.007   2
   0   6  -4 4868.05 235.051   1
   0   6   4 4960.00 330.979   1
   0   6  -4 4630.04 273.599   2
   0   6  -5 21468.2 473.826   1
   0   6   5 21132.0 699.925   1
   0   6   5 20713.8 501.333   2
   0   6  -5 21498.6 602.781   2
   0   6  -6 58967.8 750.290   1
   0   6   6 60264.5 1223.09   1
   0   6  -6 62089.4 1050.68   2
   0   6  -7 900.585 90.2616   1
   0   6   7 677.912 148.329   1
   0   6  -7 1090.33 154.578   2
   0   6   7 798.598 120.076   2
   0   6  -8 1037.78 155.547   2
   0   6   8 1031.25 135.884   2
   0   6  -8 1027.73 91.1732   1
   0   6  -9 1323.39 100.417   1
   0   6   9 1627.44 174.890   2
   0   6 -10 3591.89 157.102   1
   0   6  10 4089.75 286.449   2
   0   6 -10 3189.52 275.388   2
   0   6 -11 492.333 116.895   2
   0   6 -11 423.434 53.8197   1
   0   6  11 548.591 110.430   2
   0   6 -12 1311.34 194.831   2
   0   6 -12 945.959 78.1175   1
   0   6  12 1216.04 167.197   2
   0   6  13-50.8653 52.7448   2
   0   6 -13 22.6641 53.0548   2
   0   6 -14 1593.81 222.300   2
   0   6  14 1856.13 215.828   2
   0   6 -15 1219.12 201.306   2
   0   6 -16 878.580 178.137   2
   0   6 -17 41.9941 70.8546   2
   0   6 -18 200.817 104.295   2
   0   6 -19 1656.55 248.665   2
   0   6 -20 785.446 187.960   2
   0   6 -21 8118.06 570.244   2
   0   6 -22 3011.09 365.144   2
   0   6 -23-37.1435 88.9339   2
   0   6 -24-31.7482 70.3426   2
   0   6 -25 2955.36 380.614   2
   0   6 -26 3665.93 428.577   2
   0   6 -27 537.473 174.356   2
   0   6 -28 486.035 168.683   2
   0   6 -29 84.8021 94.5143   2
   0   6 -30 141.006 113.680   2
   0   7   0 307.502 61.5354   2
   0   7   0 460.614 100.362   1
   0   7   1 176.837 47.7086   2
   0   7   1 467.285 97.6494   1
   0   7  -1 394.074 87.8169   2
   0   7  -1 531.503 100.715   1
   0   7  -2 8576.43 361.504   2
   0   7   2 8926.90 421.142   1
   0   7  -2 9267.48 371.275   1
   0   7   2 7833.17 294.085   2
   0   7  -3 1536.45 146.987   1
   0   7  -3 1815.78 204.525   2
   0   7   3 1336.27 140.085   2
   0   7   3 1652.28 196.346   1
   0   7   4 26.2692 77.7338   2
   0   7  -4 65.7093 47.1526   1
   0   7   4 42.0444 55.3352   1
   0   7  -4 109.769 81.4575   2
   0   7   5-42.8510 48.7922   1
   0   7  -5 70.6621 45.4859   2
   0   7  -5-90.6275 39.2865   1
   0   7   5-7.34727 38.0354   2
   0   7  -6 11.7535 24.8677   1
   0   7  -6 64.6869 73.5745   2
   0   7   6-13.2253 69.3032   1
   0   7  -7 4620.22 317.118   2
   0   7   7 5743.11 413.375   1
   0   7  -8 140.041 66.4562   2
   0   7   8 166.253 75.1547   1
   0   7  -8 138.827 42.3799   1
   0   7  -9 315.847 55.1718   1
   0   7   9 271.527 105.248   1
   0   7  -9 205.858 89.9739   2
   0   7 -10 3298.55 300.386   2
   0   7  10 2863.96 311.787   1
   0   7  11 1578.14 253.908   1
   0   7 -11 1409.65 217.886   2
   0   7 -12 501.456 137.119   2
   0   7 -13 1698.19 226.113   2
   0   7 -14 433.885 125.758   2
   0   7 -15 391.307 124.177   2
   0   7 -16 1276.15 209.900   2
   0   7 -17 964.878 193.100   2
   0   7 -18 2034.81 275.669   2
   0   7 -19 218.849 100.185   2
   0   7 -20 1623.20 270.782   2
   0   7 -21 7921.56 580.659   2
   0   7 -22 420.754 142.148   2
   0   7 -23 117.281 117.659   2
   0   7 -24 303.931 130.610   2
   0   7 -25 44.1019 82.8272   2
   0   7 -26 392.464 152.277   2
   0   8   0 2741.03 225.357   1
   0   8  -1 1659.63 167.588   1
   0   8   1 1800.97 191.758   1
   0   8   2 1989.61 206.486   1
   0   8  -2 1835.72 171.073   1
   0   8   3 179.187 82.1115   1
   0   8   4 4817.19 339.928   1
   0   8   5 233.316 85.7293   1
   0   8   6 4349.56 343.435   1
   0   8   7 5618.17 402.939   1
   0   8   8 7737.52 483.906   1
   0   8   9-10.8141 52.7909   1
   0   8  10 1355.77 220.509   1
   0   8  11 2135.69 284.557   1
   0   8  12 6441.54 494.240   1
   0   8  13 249.661 97.3451   1
   0   8  14 125.755 93.5605   1
   0   8  15-85.7489 82.1309   1
   0   8  16 73.6761 94.7896   1
   0   8  17 811.142 203.995   1
   0   8  18 464.137 161.473   1
   0   8  19 2448.87 369.682   1
   1   0 -40 1342.35 296.529   2
   1   0 -39 335.535 156.875   2
   1   0 -38 55.4251 75.2216   2
   1   0 -37 33.4663 79.5280   2
   1   0 -36 298.000 139.225   2
   1   0 -35-27.3199 107.008   2
   1   0 -34 2295.03 342.252   2
   1   0 -33 201.317 140.578   2
   1   0 -32 5500.51 503.896   2
   1   0 -31 29.6183 72.4787   2
   1   0 -30 484.356 164.598   2
   1   0 -29 453.333 163.098   2
   1   0 -28 52466.1 1426.64   2
   1   0 -27 1180.84 236.228   2
   1   0 -26 10722.3 624.812   2
   1   0 -25 170.560 121.088   2
   1   0 -24 324.796 121.620   2
   1   0 -23 95.4298 97.2929   2
   1   0 -22 18765.8 750.702   2
   1   0 -21 329.282 119.103   2
   1   0 -20 341.973 103.928   2
   1   0 -19-3.46306 48.3907   2
   1   0 -18 2649.03 257.898   2
   1   0 -17 153.040 84.5309   2
   1   0 -16 33392.0 841.846   2
   1   0 -15 525.225 140.085   2
   1   0 -14 45018.8 905.019   2
   1   0 -13 462.963 135.619   2
   1   0 -12 59120.2 974.506   2
   1   0 -11 292.986 101.437   2
   1   0 -10 10891.4 378.938   2
   1   0  -9-12.2110 39.3560   2
   1   0  -8 33038.7 584.894   2
   1   0  -7-18.7774 29.5421   2
   1   0  -6 3493.96 163.492   2
   1   0  -5 26.8360 24.4280   2
   1   0  -4 16008.3 285.597   2
  -1   0   3 4.68306 10.2960   1
  -1   0  -2 255.056 28.4364   2
  -1   0  -3 8.91613 15.0643   2
  -1   0  -4 344046. 1384.55   2
  -1   0  -5-6.42279 24.1935   2
  -1   0  -6 70696.5 760.675   2
  -1   0  -7 20.8810 29.4386   2
  -1   0  -8 2198.20 158.246   2
  -1   0  -9-14.1329 39.4445   2
  -1   0 -10 15580.6 464.269   2
  -1   0 -11 7.48737 36.5161   2
  -1   0 -12 1442.93 156.508   2
  -1   0 -13-32.2841 50.1348   2
  -1   0 -14 309.022 90.0806   2
  -1   0 -15-32.9265 43.1119   2
  -1   0 -16 3145.19 267.718   2
  -1   0 -17-44.7695 55.2607   2
  -1   0 -18-56.9265 67.3982   2
  -1   0 -19 82.6441 53.3152   2
   1   0  19 30.5979 58.2684   2
   1   0  20 1273.53 191.347   2
  -1   0 -20 1359.93 202.027   2
  -1   0 -21-36.3916 77.3867   2
  -1   0 -22-32.7475 64.3930   2
  -1   0 -23 406.512 125.654   2
  -1   0 -24 24615.3 934.396   2
  -1   0 -25 287.062 130.697   2
  -1   0 -26 3389.02 366.729   2
  -1   0 -27-91.7220 84.1942   2
  -1   0 -28 24.3948 65.2933   2
  -1   0 -29 18.7606 69.3052   2
  -1   0 -30 1747.32 282.988   2
  -1   0 -31-341.638 140.541   2
  -1   0 -32 303.402 139.371   2
  -1   0 -33-48.7046 77.1669   2
  -1   0 -34 144.052 108.664   2
  -1   0 -35-181.536 116.599   2
  -1   0 -36 3754.06 458.223   2
  -1   0 -37 200.003 116.517   2
  -1   0 -38 178.237 147.183   2
  -1   0 -39-142.608 119.902   2
   1  -1 -40 2931.78 404.662   2
   1   1 -40 2218.46 379.998   2
   1   1 -39-106.120 105.001   2
   1  -1 -39-282.551 147.174   2
   1   1 -38 143.197 116.676   2
   1  -1 -38 344.270 165.689   2
   1  -1 -37 1883.08 317.804   2
   1   1 -37 1982.81 345.372   2
   1   1 -36 4703.72 510.235   2
   1  -1 -36 4467.86 482.825   2
   1  -1 -35 553.403 185.743   2
   1   1 -35 269.206 149.483   2
   1   1 -34 4198.94 460.672   2
   1  -1 -34 3712.33 417.965   2
   1   1 -33 4268.41 454.802   2
   1  -1 -33 5216.59 491.984   2
   1   1 -32 911.599 211.059   2
   1  -1 -32 953.565 217.337   2
   1   1 -31 599.812 166.773   2
   1  -1 -31 922.219 203.260   2
   1   1 -30 2.01807 74.3694   2
   1  -1 -30 155.053 79.8580   2
   1  -1 -29 2745.05 332.643   2
   1   1 -29 2130.73 301.691   2
   1   1 -28 2153.04 299.710   2
   1  -1 -28 1995.59 279.765   2
   1  -1 -27 6012.77 467.199   2
   1   1 -27 6232.40 491.433   2
   1  -1 -26 477.185 140.890   2
   1   1 -26 389.810 134.998   2
   1  -1 -25 2190.32 267.907   2
   1   1 -25 1996.22 272.678   2
   1   1 -24 438.597 128.123   2
   1  -1 -24 390.667 118.065   2
   1  -1 -23 2016.15 246.456   2
   1   1 -23 1835.58 246.789   2
   1  -1 -22 3118.96 303.847   2
   1   1 -22 3178.54 319.219   2
   1  -1 -21 6222.82 412.354   2
   1   1 -21 6588.04 443.242   2
   1   1 -20 196.277 94.5572   2
   1  -1 -20 239.113 90.0161   2
  -1   1  20 93.0830 67.3189   2
   1   1 -19 260.274 99.8033   2
   1  -1 -19 305.293 97.9353   2
  -1   1  19 360.217 91.9445   2
   1   1 -18 381.786 100.587   2
  -1   1  18 635.560 132.686   2
   1  -1 -18 414.729 110.124   2
   1  -1 -17 3936.38 290.390   2
   1   1 -17 3508.95 289.112   2
  -1   1  17 3329.47 282.572   2
   1  -1 -16 4291.22 295.640   2
  -1   1  16 4721.98 323.233   2
   1   1 -16 4003.71 303.782   2
   1   1 -15 2198.55 218.930   2
  -1   1  15 2377.75 226.848   2
   1  -1 -15 2100.83 201.812   2
  -1   1  14 9637.48 434.163   2
   1   1 -14 10126.1 447.244   2
   1  -1 -14 9786.85 415.423   2
   1   1 -13 42260.8 874.118   2
  -1   1  13 42423.3 878.582   2
   1  -1 -13 41150.7 808.900   2
   1  -1 -12 49231.8 849.594   2
   1   1 -12 48928.9 903.264   2
  -1   1  12 50136.8 915.109   2
   1  -1 -11 76980.8 1016.79   2
  -1   1  11 77644.5 1090.63   2
   1   1 -11 78020.7 1088.65   2
   1   1 -10 21513.0 551.749   2
  -1   1  10 21708.3 544.622   2
   1  -1 -10 20747.1 504.665   2
   1  -1  -9 4172.85 213.613   2
  -1   1   9 4256.61 230.228   2
   1   1  -9 4386.61 235.329   2
   1   1  -8 21169.1 482.770   2
   1  -1  -8 21051.1 449.179   2
  -1  -1   7 15620.5 386.914   2
   1   1  -7 16238.4 397.075   2
  -1  -1   6 24308.9 445.683   2
   1   1  -6 24762.4 459.391   2
  -1  -1   5 378.748 58.4670   2
   1   1  -5 393.861 62.4868   2
   1   1  -4 21777.5 354.243   2
  -1  -1   4 20512.0 340.068   2
   1   1  -3 16799.6 271.703   2
  -1  -1   3 16205.5 264.484   2
   1   1  -2 1388.64 67.2716   2
  -1  -1   2 1472.05 67.1577   2
  -1   1   2 1362.43 89.8898   1
  -1   1   1 53530.7 502.384   1
  -1   1   0 118800. 684.501   1
  -1   1  -1 4172.37 118.269   1
  -1   1  -2 45199.5 375.278   1
  -1  -1  -3 12232.2 208.092   2
   1   1   3 11246.6 195.679   2
  -1   1  -3 12365.6 259.485   2
  -1   1  -3 11827.3 196.447   1
  -1  -1  -4 110.194 36.1730   2
  -1   1  -4 26.0792 20.7586   2
   1   1   4 36.9566 20.7425   2
   1  -1   4 18.1184 13.2013   1
  -1   1  -4 13.5543 12.7429   1
   1   1   5 57335.1 577.775   2
  -1   1  -5 57576.6 672.215   2
  -1   1  -5 58336.4 489.553   1
  -1  -1  -5 58052.7 595.781   2
   1   1   6 34499.7 501.241   2
   1  -1   6 33369.5 398.641   1
  -1   1  -6 34169.5 424.486   1
  -1   1  -6 35075.9 568.187   2
  -1  -1  -6 35384.1 514.752   2
   1   1   7 1957.40 135.081   2
  -1  -1  -7 1857.07 139.798   2
  -1   1  -7 1795.13 138.542   2
   1  -1   7 1643.89 93.9670   1
   1  -1   8 60078.5 587.314   1
  -1   1  -8 59917.3 842.196   2
  -1  -1  -8 59770.9 781.225   2
   1   1   8 58552.6 764.363   2
   1   1   9 9248.83 323.615   2
  -1   1  -9 9094.04 347.070   2
  -1  -1  -9 9262.23 333.065   2
   1  -1   9 9357.73 248.239   1
  -1   1 -10 2297.94 183.724   2
   1   1  10 2649.25 184.513   2
  -1  -1 -10 2789.45 193.887   2
   1  -1  10 2674.15 142.735   1
   1   1  11 449.657 86.7094   2
  -1  -1 -11 410.342 90.4135   2
   1  -1  11 400.556 60.1996   1
  -1   1 -11 374.394 82.9057   2
  -1  -1 -12 25819.5 637.545   2
  -1   1 -12 26149.0 674.310   2
   1   1  12 25816.5 630.534   2
  -1  -1 -13 23861.2 649.879   2
   1   1  13 24798.2 641.424   2
  -1   1 -13 22983.4 661.789   2
   1   1  14 19628.5 601.038   2
  -1  -1 -14 20139.6 613.334   2
  -1   1 -14 18841.1 620.254   2
  -1  -1 -15 13950.3 531.967   2
  -1   1 -15 12140.8 516.847   2
   1   1  15 13348.2 510.279   2
   1   1  16 1353.78 175.049   2
  -1  -1 -16 1335.13 176.650   2
  -1   1 -16 1332.46 178.762   2
  -1   1 -17 194.333 77.7471   2
  -1  -1 -17 121.821 75.8180   2
   1   1  17 172.231 68.2408   2
  -1   1 -18 4647.52 351.408   2
   1   1  18 4798.98 343.705   2
  -1  -1 -18 5001.64 355.045   2
  -1  -1 -19 5646.90 387.868   2
  -1   1 -19 5872.75 406.326   2
   1   1  19 6979.43 419.214   2
  -1  -1 -20 9250.54 511.040   2
   1   1  20 10090.3 520.676   2
  -1   1 -20 9019.44 510.315   2
  -1   1 -21 5521.66 418.231   2
  -1  -1 -21 5860.81 416.982   2
  -1   1 -22 3742.95 351.554   2
  -1  -1 -22 3870.15 351.730   2
  -1  -1 -23 50.1527 69.1902   2
  -1   1 -23 40.9976 64.9381   2
  -1  -1 -24 1085.39 198.060   2
  -1   1 -24 1167.19 213.190   2
  -1   1 -25 2068.10 277.700   2
  -1  -1 -25 1842.37 264.229   2
  -1  -1 -26 401.790 129.254   2
  -1   1 -26 487.476 141.943   2
  -1   1 -27 28.3292 74.4667   2
  -1  -1 -27 115.154 90.2226   2
  -1  -1 -28 462.292 141.747   2
  -1   1 -28 708.892 185.102   2
  -1  -1 -29 57.8796 66.5512   2
  -1   1 -29 66.2458 105.851   2
  -1  -1 -30 47.5540 75.0524   2
  -1   1 -30 137.873 87.7702   2
  -1  -1 -31 379.244 147.997   2
  -1   1 -31 775.249 203.742   2
  -1  -1 -32 35.1490 93.5244   2
  -1   1 -32-94.3637 99.1006   2
  -1   1 -33-25.1241 93.0783   2
  -1  -1 -33 100.877 113.285   2
  -1  -1 -34 447.573 165.897   2
  -1   1 -34 404.637 153.991   2
  -1  -1 -35 71.7002 94.5388   2
  -1   1 -35 167.831 108.253   2
  -1  -1 -36 1125.01 254.978   2
  -1   1 -36 1217.52 274.569   2
  -1  -1 -37 1559.18 296.484   2
  -1   1 -37 1394.28 306.952   2
  -1   1 -38 4758.14 543.636   2
  -1  -1 -38 4353.25 504.050   2
  -1   1 -39 46.1199 145.339   2
  -1  -1 -39-3.72831 77.1137   2
   1  -2 -39 221.965 129.242   2
   1   2 -39 411.641 176.422   2
   1   2 -38 746.760 215.141   2
   1  -2 -38 809.404 216.743   2
   1   2 -37 1040.23 247.101   2
   1  -2 -37 858.315 210.652   2
   1  -2 -36 34.4778 78.0009   2
   1   2 -36-141.543 113.934   2
   1   2 -35 2370.46 355.671   2
   1  -2 -35 2124.09 330.247   2
   1   2 -34 2167.32 349.377   2
   1  -2 -34 1905.40 306.909   2
   1   2 -33 214.858 130.181   2
   1  -2 -33 214.510 120.590   2
   1   2 -32 1397.64 267.245   2
   1  -2 -32 1094.22 214.168   2
   1   2 -31 1414.23 269.634   2
   1  -2 -31 1322.61 243.966   2
   1  -2 -30 12732.3 712.096   2
   1   2 -30 13439.1 784.921   2
   1  -2 -29 10235.8 625.494   2
   1   2 -29 10288.6 677.805   2
   1  -2 -28 5834.64 462.654   2
   1   2 -28 5301.70 477.077   2
   1  -2 -27 1113.27 210.534   2
   1   2 -27 837.689 190.608   2
   1  -2 -26 17785.3 769.025   2
   1   2 -26 18348.8 841.352   2
   1   2 -25 16813.2 792.364   2
   1  -2 -25 16823.0 738.562   2
   1   2 -24 6170.48 475.654   2
   1  -2 -24 6656.82 456.269   2
   1   2 -23 2774.78 310.346   2
   1  -2 -23 2670.03 279.860   2
   1  -2 -22 1616.13 218.176   2
   1   2 -22 1683.09 235.570   2
   1   2 -21 24.0087 70.2949   2
   1  -2 -21 114.497 83.3556   2
   1   2 -20 14941.8 663.677   2
   1  -2 -20 16082.4 628.577   2
  -1  -2  19 13858.3 600.963   2
   1  -2 -19 12718.7 545.864   2
   1   2 -19 13627.2 617.826   2
  -1   2  19 13959.7 623.815   2
   1  -2 -18 7447.18 401.153   2
   1   2 -18 7323.65 439.194   2
  -1   2  18 7598.92 450.963   2
   1   2 -17-1.47780 61.0552   2
  -1   2  17 88.9721 58.6564   2
   1  -2 -17 5.87788 51.5990   2
  -1   2  16 1940.42 214.990   2
   1   2 -16 2292.08 232.391   2
   1  -2 -16 1761.41 187.563   2
  -1   2  15 40113.0 942.054   2
   1  -2 -15 38052.1 828.013   2
   1   2 -15 37821.0 902.227   2
  -1  -2  14 1035.97 79.7272   1
  -1   2  14 1130.41 154.962   2
   1   2 -14 1028.06 153.326   2
  -1  -2  14 919.627 136.477   2
  -1  -2  13 187.368 33.8408   1
   1   2 -13 144.462 64.6119   2
  -1  -2  13 307.270 86.6095   2
  -1   2  13 184.198 63.6625   2
  -1  -2  12 24801.8 632.190   2
  -1   2  12 25583.5 664.934   2
   1   2 -12 23704.0 637.128   2
  -1  -2  12 25744.5 323.126   1
  -1   2  11 8395.66 362.918   2
  -1  -2  11 8278.11 351.724   2
  -1  -2  11 8512.84 165.046   1
   1   2 -11 7952.92 353.462   2
   1   2 -10 39.9617 48.7836   2
  -1  -2  10 4.90879 6.98384   1
  -1   2  10 7.48043 30.2127   2
  -1  -2  10 9.77493 26.3046   2
  -1   2   9 8822.08 332.818   2
  -1  -2   9 8180.77 319.871   2
  -1  -2   9 8616.22 121.028   1
   1   2  -9 8467.32 329.964   2
  -1   2   8 1814.47 144.660   2
   1   2  -8 1939.30 151.626   2
  -1  -2   8 1781.15 142.024   2
  -1   2   7 1017.08 101.217   2
   1   2  -7 1008.73 104.080   2
  -1  -2   7 1216.66 109.742   2
   1   2  -6 291.769 56.6710   2
  -1  -2   6 286.528 51.0695   2
  -1  -2   5 216.566 41.8276   2
   1   2  -5 178.729 42.6878   2
   1   2  -4 574.207 65.4323   2
  -1  -2   4 613.841 59.9700   2
  -1  -2   3 57422.0 491.620   2
   1   2  -3 57600.9 548.306   2
   1   2  -2 67370.1 512.408   2
  -1   2   2 67539.2 776.907   1
  -1   2   1 1055.63 95.7262   1
  -1   2   0 10443.0 265.464   1
  -1   2  -1 1486.24 96.2881   1
   1  -2   1 1390.06 103.739   1
  -1   2  -2 147581. 879.296   1
   1  -2   2 146172. 995.963   1
  -1   2  -3 209456. 1000.98   1
   1  -2   3 207982. 1125.98   1
   1  -2   4 50273.2 525.908   1
  -1   2  -4 50812.2 474.435   1
   1   2   4 49593.8 488.636   2
  -1   2  -4 51064.6 649.003   2
  -1   2  -5 55038.4 716.017   2
   1   2   5 55140.3 574.693   2
  -1  -2  -5 55899.0 529.701   2
  -1   2  -5 54638.8 488.830   1
   1  -2   5 55087.1 531.124   1
  -1  -2  -6 20277.7 369.893   2
   1  -2   6 20336.7 325.177   1
  -1   2  -6 20948.3 466.642   2
  -1   2  -6 21437.7 317.096   1
   1   2   6 20438.4 391.413   2
  -1   2  -7 5213.35 249.450   2
   1  -2   7 5275.99 166.968   1
  -1  -2  -7 5317.80 202.356   2
   1   2   7 5193.50 211.742   2
  -1   2  -7 5197.79 161.583   1
  -1   2  -8 2752.07 126.523   1
  -1   2  -8 2415.15 182.023   2
  -1  -2  -8 2482.62 153.923   2
   1  -2   8 2676.39 171.718   2
   1  -2   8 2590.38 116.993   1
   1   2   8 2408.27 159.777   2
   1  -2   9 74.6186 38.1055   2
   1  -2   9 127.751 29.6753   1
  -1   2  -9 71.1107 27.6585   1
  -1  -2  -9 134.083 43.3268   2
   1   2   9 100.530 36.5788   2
  -1   2  -9 45.5553 39.0558   2
  -1   2 -10 2142.72 185.306   2
  -1  -2 -10 1986.31 157.226   2
   1  -2  10 2296.60 116.495   1
   1  -2  10 2057.58 165.716   2
   1   2  10 2071.89 164.394   2
  -1  -2 -11 862.233 110.420   2
   1   2  11 895.492 116.289   2
   1  -2  11 682.881 103.381   2
   1  -2  11 834.649 75.5701   1
  -1   2 -11 741.892 116.807   2
   1  -2  12 128.602 33.8339   1
  -1  -2 -12 64.8331 40.3820   2
   1   2  12 30.2388 27.5407   2
  -1   2 -12 106.205 60.2624   2
   1  -2  12 181.329 59.4999   2
  -1   2 -13 982.393 143.849   2
   1   2  13 1199.77 147.360   2
   1  -2  13 1104.32 92.8777   1
  -1  -2 -13 1006.08 132.275   2
  -1  -2 -14 807.500 127.056   2
   1  -2  14 744.227 81.1594   1
  -1   2 -14 737.786 130.719   2
   1   2  14 780.013 125.599   2
   1  -2  15 86.2924 34.3836   1
  -1   2 -15 48.7127 38.9617   2
  -1  -2 -15 30.5760 57.1830   2
   1   2  15 139.200 68.0557   2
  -1  -2 -16 1341.70 169.923   2
   1  -2  16 1419.64 117.902   1
  -1   2 -16 1437.02 191.385   2
   1   2  16 1336.65 172.062   2
   1  -2  17 396.452 66.7628   1
  -1   2 -17 270.431 83.5447   2
  -1  -2 -17 334.462 99.9530   2
   1   2  17 324.633 94.7520   2
  -1   2 -18 66.5511 57.7092   2
   1  -2  18 30.4888 45.1053   2
   1   2  18 3.04338 55.5619   2
  -1  -2 -18 18.9938 53.9138   2
   1  -2  18 67.9152 36.8579   1
   1   2  19 149.101 78.3003   2
   1  -2  19 107.939 35.2856   1
  -1   2 -19 230.108 93.8020   2
  -1  -2 -19 141.936 72.8126   2
  -1   2 -20 1419.58 213.624   2
   1   2  20 1507.38 204.508   2
  -1  -2 -20 1222.41 177.465   2
  -1  -2 -21 675.744 150.395   2
  -1   2 -21 1024.48 193.595   2
  -1   2 -22 1785.96 249.456   2
  -1  -2 -22 1893.72 239.120   2
  -1   2 -23 8597.51 555.852   2
  -1  -2 -23 9718.35 550.716   2
  -1   2 -24 236.668 122.975   2
  -1  -2 -24 206.985 114.253   2
  -1  -2 -25 5286.06 422.106   2
  -1   2 -25 5168.59 451.950   2
   1  -2  25 6214.73 324.739   1
  -1   2 -26 3902.69 407.788   2
  -1  -2 -26 3969.97 381.215   2
  -1   2 -27 4099.51 425.264   2
  -1  -2 -27 4247.39 399.095   2
  -1  -2 -28 7111.92 526.161   2
  -1   2 -28 6810.59 552.569   2
  -1   2 -29 633.252 176.065   2
  -1  -2 -29 538.288 155.225   2
  -1   2 -30 107.373 119.621   2
  -1  -2 -30 128.227 80.0014   2
  -1   2 -31 133.203 108.386   2
  -1  -2 -31 137.233 101.808   2
  -1   2 -32 51.2693 92.6445   2
  -1  -2 -32 13.3617 86.5317   2
  -1  -2 -33 275.018 124.151   2
  -1   2 -33 310.882 128.632   2
  -1   2 -34 739.303 208.343   2
  -1  -2 -34 571.836 177.503   2
  -1  -2 -35-25.1477 78.8971   2
  -1   2 -35 8.16400 82.6569   2
  -1   2 -36 323.830 156.526   2
  -1  -2 -36-13.8672 97.5570   2
  -1   2 -37 1234.84 285.441   2
  -1  -2 -37 1383.28 275.269   2
  -1  -2 -38 1190.60 266.471   2
  -1   2 -38 482.155 195.356   2
   1   3 -38-13.5195 76.9858   2
   1   3 -37 3610.12 468.825   2
   1   3 -36-55.3759 90.6628   2
   1   3 -35 47.2672 92.6898   2
   1   3 -34 141.944 107.543   2
   1   3 -33 5599.05 549.253   2
   1   3 -32 2003.67 319.083   2
   1   3 -31 64.5867 91.1136   2
   1   3 -30 168.925 75.3016   2
   1   3 -29 1526.52 266.528   2
   1   3 -28 1048.00 225.762   2
  -1  -3  27-6.53798 14.0928   1
   1   3 -27 189.256 85.7435   2
  -1  -3  26 4061.82 215.719   1
   1   3 -26 4920.31 445.734   2
   1   3 -25-30.9795 84.8257   2
  -1  -3  25-13.1383 23.3186   1
  -1  -3  24 190.164 48.0884   1
   1   3 -24 170.273 93.8776   2
  -1  -3  23 3229.60 171.280   1
   1   3 -23 3009.65 330.185   2
  -1  -3  22 322.371 56.9853   1
   1   3 -22 336.791 127.130   2
   1   3 -21 1131.28 193.996   2
  -1  -3  21 1438.23 107.791   1
   1   3 -20 2439.89 276.132   2
  -1   3  20 2731.95 288.434   2
  -1  -3  20 2771.28 140.248   1
  -1   3  19 6655.58 438.410   2
  -1  -3  19 6109.16 197.797   1
   1   3 -19 5976.91 415.905   2
  -1  -3  18 2055.95 224.405   2
  -1  -3  18 1851.61 101.511   1
   1   3 -18 1951.92 233.716   2
  -1   3  18 2111.36 248.799   2
  -1   3  17 1053.17 173.408   2
   1   3 -17 892.538 152.552   2
  -1  -3  17 894.624 67.7226   1
  -1  -3  16 1272.88 75.1989   1
   1   3 -16 1076.48 165.474   2
  -1   3  16 1311.96 180.943   2
   1   3 -15 26101.7 767.101   2
  -1   3  15 28402.9 802.349   2
  -1  -3  15 27457.4 320.657   1
   1   3 -14 10208.9 466.051   2
  -1  -3  14 10167.3 183.315   1
  -1   3  14 10527.2 474.791   2
  -1   3  13 827.405 130.003   2
  -1  -3  13 839.639 121.564   2
   1   3 -13 842.735 135.051   2
  -1  -3  13 762.231 48.1408   1
  -1  -3  12 2749.51 89.2730   1
  -1   3  12 3261.36 243.603   2
  -1  -3  12 3188.92 227.552   2
   1   3 -12 2777.38 226.362   2
   1   3 -11 337.183 84.8926   2
  -1  -3  11 354.800 69.1243   2
  -1   3  11 379.264 77.7223   2
  -1   3  10 1664.54 157.408   2
  -1  -3  10 1788.96 158.601   2
   1   3 -10 1844.11 174.077   2
  -1  -3   9 54431.4 803.681   2
  -1   3   9 53699.6 842.845   2
   1   3  -9 53346.6 876.762   2
   1   3  -8 4481.47 245.556   2
  -1   3   8 4024.66 217.030   2
  -1  -3   8 4192.44 213.837   2
   1   3  -7 411.453 28.3589   1
   1   3  -7 400.434 73.0546   2
  -1  -3   7 350.043 63.0676   2
   1   3  -6 1370.21 122.519   2
   1   3  -6 1422.95 59.6738   1
  -1  -3   6 1527.63 109.675   2
   1   3  -5 5205.24 134.225   1
   1   3  -5 5306.77 222.224   2
   1   3  -4 34.3636 27.9550   2
   1   3  -4 23.6513 16.9496   1
  -1   3   3 59799.3 878.361   1
   1   3  -3 60268.2 627.020   2
   1   3  -3 60012.5 593.443   1
   1   3  -2 23149.2 353.535   2
  -1   3   2 24277.7 533.387   1
  -1   3   1 56136.1 773.291   1
   1   3  -1 55171.8 488.813   2
  -1   3   0 1624.90 129.372   1
   1   3   0 1651.83 75.8579   2
  -1   3  -1 4184.77 190.654   1
  -1   3  -2 3546.02 167.544   1
   1  -3   3 155.050 47.9013   1
   1   3   3 66.7297 18.5822   2
  -1   3  -3 109.486 32.2647   1
  -1   3  -4 30711.8 442.906   1
   1  -3   4 31919.8 549.103   1
  -1   3  -4 31196.7 560.951   2
   1   3   4 30360.8 413.874   2
  -1   3  -5 1665.60 138.600   2
   1   3   5 1735.84 111.642   2
  -1   3  -5 1731.22 102.539   1
   1  -3   5 1654.76 121.852   1
   1  -3   6 424.968 62.4568   1
  -1   3  -6 314.186 67.5272   2
  -1   3  -6 425.969 51.5940   1
   1   3   6 565.125 69.8228   2
  -1   3  -7 2386.37 181.666   2
   1   3   7 2564.33 154.968   2
  -1   3  -7 2260.44 115.733   1
   1  -3   7 2272.70 135.322   1
   1  -3   8 63.0930 27.2672   1
  -1   3  -8 34.0936 32.0350   2
   1   3   8 66.8351 35.4428   2
  -1   3  -8 75.2063 25.8481   1
  -1   3  -9 4286.59 162.221   1
   1  -3   9 3904.51 168.485   1
   1   3   9 3988.68 218.570   2
  -1   3  -9 4155.62 260.937   2
  -1   3 -10 1103.51 87.0495   1
  -1   3 -10 975.235 137.079   2
   1   3  10 1038.37 122.685   2
   1  -3  10 1040.44 87.5586   1
   1  -3  11 22167.1 396.315   1
  -1   3 -11 21842.4 641.551   2
  -1   3 -11 22341.7 406.104   1
   1   3  11 23506.2 583.790   2
  -1  -3 -12 292.450 64.5053   2
   1   3  12 382.529 90.8690   2
   1  -3  12 318.475 51.9124   1
  -1   3 -12 313.914 89.9652   2
   1  -3  13 291.485 47.6282   1
  -1   3 -13 263.384 91.5304   2
   1   3  13 248.630 73.3976   2
  -1  -3 -13 281.986 70.8586   2
   1   3  14 1316.24 162.136   2
  -1   3 -14 1327.81 183.275   2
  -1  -3 -14 1402.54 151.346   2
   1  -3  14 1335.54 103.527   1
  -1   3 -15 697.673 137.393   2
   1  -3  15 840.150 82.9506   1
   1   3  15 660.579 126.001   2
  -1  -3 -15 732.839 119.809   2
   1   3  16 5509.97 354.056   2
  -1  -3 -16 5193.51 314.522   2
  -1   3 -16 4386.66 342.107   2
   1  -3  16 5136.42 210.206   1
   1  -3  16 5228.16 328.871   2
  -1  -3 -17 142.130 72.9771   2
   1  -3  17 93.7209 36.1693   1
   1   3  17 86.6890 41.0957   2
  -1   3 -17 155.360 80.1229   2
  -1  -3 -18 904.033 144.023   2
  -1   3 -18 942.448 175.143   2
   1   3  18 811.993 139.428   2
   1  -3  18 944.552 96.3344   1
   1   3  19 91.2768 64.6988   2
   1  -3  19 58.6511 30.5531   1
  -1   3 -19-30.3003 54.5586   2
  -1  -3 -19 45.0904 51.3684   2
   1   3  20 3113.87 298.709   2
  -1  -3 -20 2814.46 268.298   2
  -1   3 -20 2690.62 302.723   2
   1  -3  20 2753.26 172.618   1
   1   3  21 85.5179 71.4996   2
  -1  -3 -21 163.673 87.2452   2
  -1   3 -21 142.885 88.6133   2
   1  -3  21 77.6496 37.5423   1
  -1  -3 -22 2035.57 243.351   2
  -1   3 -22 2158.77 282.269   2
  -1   3 -23 11531.7 656.221   2
  -1  -3 -23 11456.5 579.550   2
  -1  -3 -24 24.1197 68.1172   2
  -1   3 -24 96.6486 83.6360   2
  -1   3 -25 219.918 110.698   2
  -1  -3 -25 84.5905 82.1828   2
  -1   3 -26 378.368 148.760   2
  -1  -3 -26 269.677 100.274   2
  -1   3 -27 2065.61 308.419   2
  -1  -3 -27 2287.61 286.438   2
  -1  -3 -28 986.488 199.948   2
  -1   3 -28 915.451 222.864   2
  -1  -3 -29 107.578 92.6162   2
  -1   3 -29 1.49348 120.195   2
  -1  -3 -30 137.326 95.7345   2
  -1   3 -30 49.7622 91.9247   2
  -1   3 -31 178.529 127.672   2
  -1  -3 -31 311.910 132.947   2
  -1   3 -32 52.6480 122.001   2
  -1  -3 -32 130.183 95.2600   2
  -1   3 -33 555.610 190.926   2
  -1  -3 -33-99.0061 90.3286   2
  -1   3 -34 488.874 186.985   2
  -1  -3 -34 358.468 140.256   2
  -1  -3 -35 1135.42 236.617   2
  -1   3 -35 1303.39 288.285   2
  -1   3 -36 113.596 113.122   2
  -1  -3 -36-68.8660 90.3899   2
  -1   3 -37 1593.11 314.925   2
  -1  -3 -37 1400.81 271.193   2
   1   4 -36 1783.75 332.565   2
   1   4 -35-41.1903 82.4609   2
   1   4 -34-51.3570 94.1684   2
   1   4 -33 12.8591 74.7139   2
   1   4 -32 3826.98 456.580   2
   1   4 -31 3713.79 441.960   2
   1   4 -30 6616.23 576.853   2
   1   4 -29-36.9753 75.4562   2
   1   4 -28 643.969 189.543   2
   1   4 -27 350.155 157.110   2
   1   4 -26 1758.08 279.085   2
   1   4 -25 554.037 166.655   2
   1   4 -24 17014.3 817.398   2
  -1  -4  23 4651.45 170.238   1
   1   4 -23 4335.76 405.253   2
   1   4 -22 4752.51 414.972   2
  -1  -4  22 5262.24 173.868   1
   1   4 -21 68.5215 74.1159   2
  -1  -4  21 55.8548 19.7215   1
   1   4 -20 111.140 89.1126   2
  -1  -4  20 20.5676 16.7430   1
   1   4 -19 5425.18 410.668   2
  -1   4  19 5529.32 411.741   2
  -1  -4  19 5263.06 153.496   1
  -1   4  18 6193.33 428.198   2
   1   4 -18 5133.85 390.559   2
  -1   4  17 316.440 106.872   2
  -1  -4  17 323.676 87.3850   2
  -1  -4  17 274.843 35.3221   1
   1   4 -17 329.991 104.983   2
   1   4 -16 286.825 95.0882   2
  -1   4  16 115.571 67.4870   2
  -1   4  15 4841.54 346.429   2
   1   4 -15 4475.82 332.517   2
   1   4 -14 688.517 133.241   2
  -1   4  14 621.114 121.934   2
   1   4 -13 3616.46 279.621   2
  -1   4  13 3805.29 286.000   2
   1   4 -12 3780.34 280.979   2
  -1   4  12 4026.41 279.030   2
  -1  -4  11 9683.70 373.142   2
   1   4 -11 9640.50 426.993   2
  -1   4  11 9493.53 403.921   2
   1   4 -10 11.9937 50.1341   2
  -1   4  10 13.9792 32.3500   2
  -1   4   9 1537.76 150.351   2
   1   4  -9 1623.27 165.794   2
   1   4  -9 1658.98 67.6712   1
   1   4  -8 1407.54 144.974   2
   1   4  -8 1680.29 71.6906   1
   1   4  -7 191.331 28.0991   1
   1   4  -7 147.192 49.7418   2
   1   4  -6 82.3293 43.5812   2
   1   4  -6 70.9232 24.5221   1
  -1   4   5 26428.0 694.394   1
   1   4  -5 26697.1 391.343   1
   1   4  -5 27461.9 542.824   2
   1   4  -4 37829.9 595.394   2
   1   4  -4 36591.5 507.175   1
  -1   4   4 36477.6 791.622   1
   1   4  -3 164.227 45.1744   2
  -1   4   3 185.214 71.3122   1
   1   4  -3 130.072 38.1371   1
   1   4  -2-31.6360 41.5859   1
  -1   4   2-15.3575 45.3789   1
   1   4  -2-2.84163 20.9016   2
  -1   4   1 1147.21 128.331   1
   1   4  -1 1317.28 91.3495   2
   1   4   0 13809.6 266.752   2
  -1   4   0 14123.0 412.889   1
   1   4   1 75742.9 577.090   2
  -1   4  -1 79023.8 928.278   1
  -1   4  -2 18646.0 436.344   1
  -1   4  -3 8510.75 282.706   1
  -1   4  -3 8652.10 309.376   2
   1   4   3 8177.19 209.839   2
  -1   4  -4 6114.17 274.414   2
  -1   4  -4 5916.66 226.097   1
   1   4   4 6107.86 198.608   2
  -1   4  -5 6561.37 296.765   2
  -1   4  -5 6614.22 229.635   1
   1   4   5 6830.91 227.724   2
  -1   4  -6 1532.32 152.134   2
   1   4   6 1586.62 120.378   2
  -1   4  -6 1590.43 108.683   1
  -1   4  -7 37533.7 775.507   2
   1  -4   7 38534.7 677.678   1
  -1   4  -7 38810.9 518.718   1
   1  -4   8 54.6160 44.8132   1
  -1   4  -8-15.4817 35.4943   2
   1   4   8-17.6620 31.0772   2
  -1   4  -8 14.9602 24.3737   1
  -1   4  -9 45.6725 47.0223   2
   1   4   9 1.97229 31.5779   2
  -1   4  -9 30.5452 26.8219   1
   1  -4   9 9.28160 26.9522   1
   1   4  10 654.520 104.260   2
  -1   4 -10 532.659 66.2864   1
  -1   4 -10 590.654 113.069   2
   1  -4  10 463.938 76.7547   1
  -1   4 -11 1453.97 106.687   1
   1  -4  11 1488.06 124.815   1
   1   4  11 1888.87 174.681   2
  -1   4 -11 1496.27 184.850   2
  -1   4 -12-12.2726 24.7955   1
   1  -4  12 28.3944 33.0609   1
   1   4  12 4.21027 32.3174   2
   1  -4  13 436.982 68.6778   1
   1   4  13 318.784 81.0489   2
  -1   4 -13 382.192 108.580   2
   1   4  14 1584.61 182.552   2
   1  -4  14 1456.19 119.547   1
  -1   4 -14 1311.24 185.994   2
   1  -4  15 240.236 51.7922   1
   1   4  15 109.556 54.3911   2
  -1   4 -15 74.0041 45.0543   2
  -1   4 -16 97.5936 74.4028   2
   1  -4  16 39.6036 27.1808   1
   1   4  16 13.1119 48.4707   2
   1  -4  17 307.519 56.7569   1
  -1   4 -17 307.128 103.565   2
   1   4  17 322.723 89.8636   2
   1  -4  18-24.8217 25.7422   1
  -1   4 -18 61.4902 66.6280   2
   1   4  18-40.9626 58.8432   2
   1   4  19 3971.21 336.675   2
   1  -4  19 3399.29 184.360   1
  -1   4 -19 3179.90 329.395   2
   1   4  20 118.457 91.1107   2
   1  -4  20 160.727 45.6003   1
  -1   4 -20 134.019 89.8667   2
  -1   4 -21 10004.5 607.846   2
   1  -4  21 10122.4 328.605   1
  -1   4 -22 454.554 155.866   2
   1  -4  22 290.370 60.6860   1
   1  -4  23-19.2248 16.5398   1
  -1   4 -23 360.296 141.684   2
  -1   4 -24 156.211 111.128   2
  -1   4 -25 403.391 141.944   2
  -1   4 -26 140.196 82.0784   2
  -1   4 -27 4425.61 460.455   2
  -1   4 -28-52.2608 86.5859   2
  -1   4 -29 30.8328 82.3610   2
  -1   4 -30 1137.63 257.804   2
  -1   4 -31 1432.17 282.963   2
  -1   4 -32 232.308 139.311   2
  -1   4 -33 587.870 196.254   2
  -1   4 -34 10.6392 71.4823   2
  -1   4 -35 573.447 201.597   2
   1   5 -34 119.671 106.617   2
   1   5 -33 142.910 111.713   2
   1   5 -32 1917.36 330.741   2
   1   5 -31 2038.78 331.794   2
   1   5 -30 26.7572 74.5983   2
   1   5 -29 254.831 119.024   2
   1   5 -28-10.5607 72.0175   2
   1   5 -27 4725.57 471.927   2
   1   5 -26 39.9352 68.3631   2
   1   5 -25 212.679 114.237   2
   1   5 -24 1591.98 260.254   2
   1   5 -23 1257.29 232.875   2
   1   5 -22 1565.60 246.594   2
   1   5 -21 1804.45 261.271   2
   1   5 -20 1196.82 212.793   2
   1   5 -19 453.379 133.746   2
  -1   5  18 3109.43 314.696   2
   1   5 -18 3113.09 318.150   2
  -1   5  17 11798.9 591.665   2
   1   5 -17 9875.79 542.822   2
  -1   5  16 4941.45 370.770   2
   1   5 -16 4901.79 376.474   2
   1   5 -15 76.4871 68.8276   2
  -1   5  15 251.902 90.9695   2
   1   5 -14 729.347 149.783   2
  -1   5  14 909.425 152.855   2
  -1   5  13 1100.37 165.865   2
   1   5 -13 1328.83 176.082   2
   1   5 -12 4326.44 313.520   2
  -1   5  12 4018.12 291.899   2
  -1   5  11 4758.08 301.038   2
   1   5 -11 4585.74 313.316   2
   1   5 -10 316.226 88.8529   2
  -1   5  10 327.364 88.1381   2
   1   5 -10 277.348 31.6751   1
  -1   5   9 28.6302 28.0207   2
   1   5  -9 129.825 24.5832   1
   1   5  -9 62.7120 50.2807   2
   1   5  -8 71.5107 48.2991   2
   1   5  -8 107.442 27.3018   1
   1   5  -7 15620.9 294.083   1
  -1   5   7 14895.4 594.098   1
   1   5  -7 15216.1 485.372   2
  -1   5   6 3644.62 289.665   1
   1   5  -6 3904.77 240.833   2
   1   5  -6 4114.80 165.131   1
   1   5  -5 18536.4 484.775   2
   1   5  -5 18609.9 379.416   1
  -1   5   5 17933.1 612.164   1
   1   5  -4 17666.5 449.979   2
  -1   5   4 17512.8 582.845   1
   1   5  -4 17690.8 396.424   1
  -1   5   3 4790.01 294.959   1
   1   5  -3 4589.20 217.132   2
   1   5  -3 4551.43 218.105   1
   1   5  -2 116.821 42.4447   1
  -1   5   2 183.703 63.2911   1
   1   5  -2 164.132 42.3898   2
   1   5  -1 448.079 80.0231   1
  -1   5   1 619.191 102.674   1
   1   5  -1 466.550 61.1479   2
  -1   5   0 290.499 66.3350   1
   1   5   0 323.480 73.9674   1
   1   5   0 264.868 45.5139   2
  -1   5  -1 4975.12 258.117   1
   1   5   1 4666.58 170.034   2
  -1   5  -2 388.715 73.0108   1
   1   5   2 260.185 38.6563   2
  -1   5  -2 177.207 57.1299   2
  -1   5  -3 181.252 50.7589   1
   1   5   3 227.759 40.0090   2
  -1   5  -3 139.835 53.2872   2
   1   5   4 2679.44 144.355   2
  -1   5  -4 3054.36 211.904   2
  -1   5  -4 3117.90 182.401   1
   1   5   5 2655.26 155.015   2
  -1   5  -5 2839.08 165.712   1
  -1   5  -5 2513.83 200.042   2
  -1   5  -6 1620.85 123.441   1
   1   5   6 1623.96 129.124   2
  -1   5  -6 1728.14 174.563   2
   1   5   7 363.966 70.1463   2
  -1   5  -7 521.364 69.1383   1
  -1   5  -7 414.059 100.697   2
  -1   5  -8 7167.21 381.567   2
  -1   5  -8 7572.44 253.999   1
   1   5   8 7891.48 315.299   2
  -1   5  -9 1577.62 184.989   2
  -1   5  -9 1642.91 115.167   1
   1   5   9 1799.11 159.309   2
   1   5  10 316.251 73.8392   2
  -1   5 -10 290.562 98.4613   2
  -1   5 -10 281.565 49.1517   1
   1   5  11 4812.43 279.052   2
  -1   5 -11 4126.94 317.842   2
  -1   5 -11 4226.10 186.823   1
  -1   5 -12 7.28064 49.7849   2
   1   5  12 28.8408 50.3424   2
  -1   5 -12 72.7407 28.0986   1
  -1   5 -13 1512.79 203.712   2
  -1   5 -13 1483.52 114.829   1
   1   5  13 1835.57 190.425   2
   1  -5  13 1778.25 156.367   1
   1   5  14 106.179 58.0891   2
   1  -5  14 227.191 60.8747   1
  -1   5 -14 197.706 89.4606   2
   1  -5  15 461.152 77.9518   1
  -1   5 -15 542.988 141.431   2
   1  -5  16 747.841 98.7569   1
  -1   5 -16 500.957 127.778   2
   1   5  16 564.273 125.238   2
   1  -5  17-103.805 44.9860   1
  -1   5 -17-52.5558 66.0969   2
  -1   5 -18 991.102 191.920   2
   1  -5  18 895.964 104.800   1
   1   5  18 1130.29 184.378   2
  -1   5 -19 261.129 127.262   2
   1  -5  19 265.609 61.8444   1
   1   5  19 317.761 114.401   2
  -1   5 -20 87.4730 89.2643   2
  -1   5 -21 1095.04 210.955   2
  -1   5 -22-9.45879 78.7426   2
  -1   5 -23 536.964 170.204   2
  -1   5 -24 317.982 141.932   2
  -1   5 -25 4040.31 437.117   2
  -1   5 -26 176.800 100.739   2
  -1   5 -27-64.9057 84.2037   2
  -1   5 -28 1040.57 219.453   2
  -1   5 -29 81.2685 111.614   2
  -1   5 -30 681.448 195.393   2
  -1   5 -31 1822.45 326.630   2
  -1   5 -32 157.009 115.640   2
  -1   5 -33 392.535 155.075   2
   1   6 -30 602.275 182.967   2
   1   6 -29 478.845 162.403   2
   1   6 -28 1446.18 286.900   2
   1   6 -27-42.9678 69.3025   2
   1   6 -26-14.0485 65.2148   2
   1   6 -25 793.518 191.704   2
   1   6 -24 3167.64 387.932   2
   1   6 -23 1313.86 245.210   2
   1   6 -22 6778.26 526.689   2
   1   6 -21 10241.0 628.022   2
   1   6 -20 124.539 86.9214   2
   1   6 -19 154.993 97.0384   2
   1   6 -18 3107.62 327.804   2
   1   6 -17 803.400 171.299   2
   1   6 -16 4443.38 374.105   2
  -1   6  15 55.8485 58.7822   2
   1   6 -15 272.641 95.9384   2
   1   6 -14 4087.85 335.264   2
  -1   6  14 3511.68 309.520   2
  -1   6  13 94.0230 60.5690   2
   1   6 -13 88.6155 58.0818   2
   1   6 -12 1145.34 168.901   2
  -1   6  12 983.776 154.953   2
   1   6 -11 17.0161 10.6878   1
  -1   6  11 13.4264 37.1988   2
   1   6 -11 36.0748 57.8836   2
  -1   6  10 67.1146 50.8736   2
   1   6 -10 15.8969 50.8619   2
   1   6 -10 23.7507 14.2591   1
  -1   6  10 14.5903 72.2756   1
  -1   6   9 2135.82 200.007   2
   1   6  -9 2108.24 213.330   2
   1   6  -9 2228.90 108.142   1
  -1   6   9 2180.62 255.439   1
  -1   6   8 45.2941 54.4134   1
  -1   6   8 38.6426 58.6595   2
   1   6  -8 31.6026 60.8077   2
   1   6  -8 61.7323 27.4143   1
  -1   6   7 14591.5 617.109   1
   1   6  -7 15551.5 521.738   2
   1   6  -7 15603.0 331.311   1
   1   6  -6 18627.0 386.786   1
  -1   6   6 16946.9 641.742   1
   1   6  -6 18928.7 549.996   2
   1   6  -5 2971.99 165.739   1
  -1   6   5 2611.17 244.298   1
   1   6  -5 2903.44 210.206   2
   1   6  -4 42.8852 34.6335   2
  -1   6   4 72.8871 50.4782   1
   1   6  -4 2.93319 38.4898   1
   1   6  -3 105.927 47.2929   1
   1   6  -3 32.1509 34.5177   2
  -1   6   3-27.1800 64.3176   1
  -1   6   2 4388.60 289.732   1
   1   6  -2 4700.10 250.957   1
   1   6  -2 4519.64 221.563   2
   1   6  -1 11044.2 405.754   1
  -1   6   1 12404.2 464.621   1
   1   6  -1 11246.6 326.614   2
  -1   6   0 10979.6 379.576   2
  -1   6   0 10639.4 417.303   1
   1   6   0 10760.0 417.374   1
   1   6   0 10175.5 293.096   2
   1   6   1 1379.75 158.439   1
  -1   6  -1 1220.11 133.083   2
   1   6   1 1188.64 95.4179   2
  -1   6  -1 1381.31 150.632   1
   1   6   2 9.00544 50.6716   1
  -1   6  -2 106.034 47.1665   1
  -1   6  -2 27.5857 49.8971   2
   1   6   2 36.8127 25.3287   2
   1   6   2 36.2483 20.4284   2
  -1   6  -3 4000.05 229.931   1
  -1   6  -3 3877.82 250.042   2
   1   6   3 3174.38 140.329   2
   1   6   3 4074.94 291.636   1
   1   6   3 2961.23 150.618   2
  -1   6  -4 489.383 82.4154   1
   1   6   4 452.139 52.5922   2
   1   6   4 348.633 52.5487   2
  -1   6  -4 289.762 78.9113   2
   1   6   5 17456.4 302.946   2
   1   6   5 16136.9 386.132   2
  -1   6  -5 20954.5 623.137   2
  -1   6  -5 21154.6 492.671   1
   1   6   6 221.098 47.2633   2
  -1   6  -6 240.253 79.5882   2
  -1   6  -6 263.869 59.0816   1
   1   6   7 1062.91 107.254   2
  -1   6  -7 817.590 137.343   2
  -1   6  -7 1173.15 112.354   1
  -1   6  -8 1079.86 158.219   2
   1   6   8 1226.65 122.112   2
  -1   6  -8 1488.18 123.035   1
  -1   6  -9 2650.47 251.467   2
   1   6   9 2916.01 196.880   2
  -1   6  -9 2790.12 161.946   1
  -1   6 -10 260.030 52.3421   1
   1   6  10 353.270 76.9787   2
  -1   6 -10 264.256 92.6330   2
  -1   6 -11 1733.32 127.763   1
  -1   6 -11 1701.98 216.750   2
   1   6  11 1739.06 171.000   2
   1   6  12-53.8215 51.5981   2
  -1   6 -12-58.1096 31.0924   1
  -1   6 -12 24.2876 72.4540   2
  -1   6 -13 102.453 35.2217   1
  -1   6 -13 286.702 105.843   2
  -1   6 -14 49.1282 25.6632   1
  -1   6 -14 132.224 82.2702   2
  -1   6 -15 1593.11 231.693   2
  -1   6 -16 46.1928 65.2202   2
  -1   6 -17 4263.18 391.570   2
  -1   6 -18 100.038 83.3646   2
  -1   6 -19 537.977 155.191   2
  -1   6 -20 709.010 179.199   2
  -1   6 -21 98.7037 64.6020   2
  -1   6 -22 93.9375 99.6008   2
  -1   6 -23 598.416 188.810   2
  -1   6 -24 2933.06 373.874   2
  -1   6 -25 1539.81 279.349   2
  -1   6 -26 971.503 229.991   2
  -1   6 -27 408.934 169.486   2
  -1   6 -28 771.494 225.885   2
  -1   6 -29-126.251 108.559   2
   1   7 -26 126.400 102.109   2
   1   7 -25 426.656 140.256   2
   1   7 -24 18.0002 72.4978   2
   1   7 -23 845.858 200.981   2
   1   7 -22 47.6464 67.7586   2
   1   7 -21-34.2590 71.2023   2
   1   7 -20 914.538 197.893   2
   1   7 -19 61.8552 94.2753   2
   1   7 -18 1122.25 203.162   2
   1   7 -17 3245.42 333.170   2
  -1   7  17 3410.47 405.659   1
  -1   7  16 305.556 143.129   1
   1   7 -16 410.544 126.633   2
   1   7 -15 172.567 90.8859   2
  -1   7  15 456.119 146.701   1
  -1   7  14 701.554 157.599   1
   1   7 -14 1212.89 190.433   2
   1   7 -13 926.436 165.629   2
  -1   7  13 739.061 174.880   1
   1   7 -12 2286.10 252.090   2
  -1   7  12 1900.51 260.403   1
  -1   7  11 2664.52 306.071   1
   1   7 -11 2604.11 255.698   2
  -1   7  10-52.8754 70.4637   1
   1   7 -10-45.1691 51.8532   2
  -1   7   9 1220.96 192.142   1
   1   7  -9 1362.98 170.027   2
  -1   7   8 214.967 86.0657   1
   1   7  -8 156.384 69.4144   2
   1   7  -7 5359.14 207.752   1
   1   7  -7 4862.56 302.375   2
  -1   7   7 5015.79 372.059   1
   1   7  -6 6629.12 337.897   2
   1   7  -6 6659.86 247.259   1
  -1   7   6 6114.75 396.903   1
   1   7  -5 2.90111 36.0195   2
  -1   7   5 42.6615 47.9448   1
   1   7  -5-1.61589 24.8687   1
  -1   7   4 2056.90 217.852   1
   1   7  -4 2050.39 170.220   2
   1   7  -4 1968.31 155.049   1
  -1   7   3 219.495 79.4942   1
  -1   7   3 290.330 64.7693   2
   1   7  -3 207.090 54.1686   1
   1   7  -3 335.971 68.2286   2
   1   7  -2 87.7892 35.9038   2
  -1   7   2 62.8822 36.5123   2
  -1   7   2 57.3241 50.3080   1
   1   7  -2 71.1748 41.4317   1
   1   7  -1-38.7541 36.2684   1
  -1   7   1-109.767 54.7596   1
  -1   7   1 5.35777 39.1056   2
  -1   7   0 631.472 99.7296   2
   1   7   0 525.423 98.1885   1
  -1   7   0 647.614 113.829   1
  -1   7  -1 336.688 78.2456   2
  -1   7  -1 329.120 80.0756   1
   1   7   1 393.328 87.3476   1
  -1   7  -2 412.152 85.8810   2
  -1   7  -2 453.209 89.5614   1
   1   7   2 248.626 78.9815   1
  -1   7  -3-7.46593 37.5264   2
   1   7   3-45.6110 60.6195   1
  -1   7  -3-25.0162 31.8297   1
  -1   7  -4 21.4190 35.2030   2
   1   7   4-37.4385 61.7080   1
  -1   7  -4-44.9563 50.3138   1
   1   7   5 32.4157 50.9811   1
  -1   7  -5 66.7962 56.6319   2
  -1   7  -5 9.62025 34.1846   1
  -1   7  -6 57.7180 51.3121   2
  -1   7  -6 58.0204 30.3242   1
   1   7   6 28.4214 48.2565   1
   1   7   7 2149.27 251.366   1
  -1   7  -7 2742.92 257.152   2
  -1   7  -7 2725.71 180.072   1
  -1   7  -8 172.308 53.2562   1
  -1   7  -8 207.738 91.1821   2
  -1   7  -9 50.3228 36.3099   1
  -1   7  -9 10.8169 53.5260   2
  -1   7 -10 3077.22 295.906   2
  -1   7 -10 3113.37 180.361   1
  -1   7 -11 1428.78 204.901   2
  -1   7 -12 1164.17 200.323   2
  -1   7 -13 471.352 130.356   2
  -1   7 -14 481.901 138.716   2
  -1   7 -15 960.788 188.152   2
  -1   7 -16-0.56657 59.1059   2
  -1   7 -17 133.186 70.3217   2
  -1   7 -18 337.092 117.083   2
  -1   7 -19 180.446 116.744   2
  -1   7 -20-41.1688 73.1435   2
  -1   7 -21 123.843 93.2736   2
  -1   7 -22 227.355 106.581   2
  -1   7 -23 491.568 155.158   2
  -1   7 -24 508.133 170.009   2
  -1   7 -25 213.298 116.725   2
  -1   8  19 1609.38 302.483   1
  -1   8  18 220.828 98.5743   1
  -1   8  17-2.93179 54.5408   1
  -1   8  16 355.252 136.971   1
  -1   8  15 693.513 180.262   1
  -1   8  14 255.019 105.960   1
  -1   8  13 87.1781 78.6220   1
  -1   8  12 523.166 143.695   1
  -1   8  11-303.814 118.465   1
  -1   8  10-15.9209 60.2496   1
  -1   8   9 4048.44 360.715   1
  -1   8   8 7605.74 475.121   1
  -1   8   7 1648.89 216.969   1
  -1   8   6-6.12019 49.7754   1
  -1   8   5 1150.99 176.132   1
  -1   8   4 757.625 135.339   1
  -1   8   3 2942.50 259.063   1
  -1   8   2 3411.85 270.742   1
  -1   8   1 167.440 68.8226   1
  -1   8   0 399.983 91.9682   1
   1   8   0 418.690 98.3384   1
  -1   8  -1 289.505 73.9625   1
   1   8   1 305.960 86.3554   1
  -1   8  -2 113.905 54.9051   1
   1   8   2 120.920 59.2854   1
   1   8   3 776.142 134.304   1
  -1   8  -3 961.052 124.999   1
   1   8   4 5214.94 350.929   1
   1   8   5-90.0836 64.3607   1
   1   8   6 574.260 126.657   1
   1   8   7 2858.28 290.055   1
   1   8   8 673.293 151.830   1
   1   8   9 2933.43 306.740   1
   1   8  10 430.706 113.775   1
   1   8  11 1428.49 233.162   1
   1   8  12 5.83428 55.4659   1
   1   8  13 3.67920 79.0898   1
  -1   9   7 846.282 158.750   1
   2   0 -40 5653.02 576.613   2
   2   0 -39 122.741 117.167   2
   2   0 -38 11.8551 81.5974   2
   2   0 -37 47.6039 112.536   2
   2   0 -36 158.669 122.578   2
   2   0 -35 119.481 97.8696   2
   2   0 -34 131.975 99.1531   2
   2   0 -33-90.1469 92.4096   2
   2   0 -32 2858.00 353.112   2
   2   0 -31 180.864 113.925   2
   2   0 -30 6953.11 534.963   2
   2   0 -29 675.513 192.027   2
   2   0 -28 45916.2 1324.19   2
   2   0 -27 946.615 236.684   2
   2   0 -26-6.86704 70.0780   2
   2   0 -25-40.8894 62.0438   2
   2   0 -24 812.282 175.251   2
   2   0 -23 175.387 98.6107   2
   2   0 -22 19204.6 743.892   2
   2   0 -21 143.964 105.769   2
   2   0 -20 282.351 96.4718   2
   2   0 -19 112.318 76.9752   2
   2   0 -18 18387.4 649.028   2
   2   0 -17 84.1757 82.0778   2
   2   0 -16 776.774 131.445   2
   2   0 -15 23.6800 54.1520   2
   2   0 -14 22233.9 634.961   2
   2   0 -13 3.73626 51.8503   2
   2   0 -12 20266.0 555.709   2
   2   0 -11-7.42006 32.5868   2
   2   0 -10 7103.84 300.573   2
   2   0  -9-56.0910 46.9362   2
   2   0  -8 12329.3 354.274   2
  -2   0   7-5.12009 29.2016   1
  -2   0   6 2148.05 120.023   1
  -2   0   5-11.9403 21.3424   1
   2   0  -5 4.78029 21.0005   1
  -2   0   4 115954. 723.933   1
  -2   0   3 3.74081 13.3529   1
  -2   0   2 1234.93 67.1132   1
  -2   0   1-13.0396 12.4490   1
  -2   0   0 731.230 52.6031   1
  -2   0  -1 9.24156 13.9006   1
  -2   0  -2 103238. 694.982   1
  -2   0  -3-5.21763 18.7480   1
  -2   0  -4 5404.76 188.586   2
  -2   0  -5-0.80637 21.0637   2
  -2   0  -6 174.048 49.6835   2
  -2   0  -7 11.8774 27.5346   2
  -2   0  -8 53839.3 797.297   2
  -2   0  -9-7.64905 35.1155   2
  -2   0 -10 47814.1 832.546   2
  -2   0 -11-14.0384 37.2821   2
   2   0  11-19.3882 27.5233   2
   2   0  12 2849.32 206.614   2
  -2   0 -12 3010.66 228.516   2
   2   0  13-15.4651 51.3622   2
  -2   0 -13-8.52398 43.5514   2
   2   0  14 31453.9 746.810   2
  -2   0 -14 32837.4 814.192   2
   2   0  15 19.7642 43.4710   2
  -2   0 -15 5.92945 65.6538   2
  -2   0 -16 1397.86 185.727   2
   2   0  16 1585.72 178.814   2
   2   0  17 72.7481 60.8809   2
  -2   0 -17 79.5661 92.0154   2
   2   0  18 7349.49 409.468   2
  -2   0 -18 5892.72 396.224   2
  -2   0 -19 49.0969 77.4294   2
   2   0  19 46.8340 48.0149   2
  -2   0 -20 164.655 83.3701   2
  -2   0 -21 351.746 134.829   2
  -2   0 -22 26628.0 928.472   2
  -2   0 -23 69.0456 131.733   2
  -2   0 -24 1363.07 231.072   2
  -2   0 -25 419.493 210.756   2
  -2   0 -26 41167.7 1274.75   2
  -2   0 -27 346.010 147.965   2
  -2   0 -28 6930.00 553.122   2
  -2   0 -29 188.456 130.706   2
  -2   0 -30 2500.29 347.924   2
  -2   0 -31 159.050 108.760   2
  -2   0 -32 2814.43 376.668   2
  -2   0 -33-24.5045 109.076   2
  -2   0 -34 180.926 91.9604   2
  -2   0 -35 120.637 108.175   2
  -2   0 -36 436.331 155.178   2
  -2   0 -37 3.76812 83.8467   2
  -2   0 -38 491.969 177.204   2
  -2   0 -39 203.722 144.613   2
   2   1 -40 3574.21 474.568   2
   2  -1 -40 3124.34 428.838   2
   2  -1 -39 258.825 128.836   2
   2   1 -39 926.753 243.722   2
   2   1 -38 2474.67 375.125   2
   2  -1 -38 1833.17 320.191   2
   2   1 -37 233.857 139.258   2
   2  -1 -37 350.803 145.125   2
   2  -1 -36 98.8715 93.1317   2
   2   1 -36-8.87257 66.7264   2
   2  -1 -35 2463.13 340.062   2
   2   1 -35 2608.95 378.138   2
   2   1 -34 471.533 160.317   2
   2  -1 -34 410.122 147.849   2
   2  -1 -33 4032.77 427.822   2
   2   1 -33 4595.67 464.536   2
   2  -1 -32 2086.12 303.059   2
   2   1 -32 2278.54 334.266   2
   2  -1 -31 5250.78 473.714   2
   2   1 -31 5778.21 503.644   2
   2  -1 -30 827.431 197.774   2
   2   1 -30 673.684 185.008   2
   2   1 -29 5112.95 457.932   2
   2  -1 -29 4440.44 418.796   2
   2  -1 -28 4127.54 398.600   2
   2   1 -28 4174.77 402.785   2
   2   1 -27 773.838 176.551   2
   2  -1 -27 775.865 183.869   2
   2  -1 -26 7270.25 505.066   2
   2   1 -26 7656.87 525.650   2
   2  -1 -25 538.096 149.771   2
   2   1 -25 530.293 149.504   2
   2   1 -24-50.1249 72.6990   2
   2  -1 -24-53.2408 76.5587   2
   2  -1 -23 1.34036 58.9674   2
   2   1 -23-36.9056 86.9521   2
   2   1 -22 4056.89 352.503   2
   2  -1 -22 3953.32 335.685   2
   2   1 -21 99.4588 91.4972   2
   2  -1 -21 11.2884 67.9421   2
   2   1 -20 1270.00 188.742   2
  -2   1  20 1991.45 242.405   2
   2  -1 -20 1560.63 207.576   2
  -2  -1  20 1762.24 222.406   2
   2   1 -19 4333.46 334.451   2
   2  -1 -19 4730.41 339.378   2
  -2   1  19 4918.30 373.877   2
   2  -1 -18 12338.1 526.333   2
  -2   1  18 13938.3 601.610   2
   2   1 -18 12388.5 549.643   2
   2   1 -17 2360.42 238.844   2
   2  -1 -17 2034.40 217.339   2
   2  -1 -16 8958.89 421.253   2
   2   1 -16 8773.33 437.595   2
   2  -1 -15 5270.14 313.930   2
   2   1 -15 6180.73 355.962   2
   2  -1 -14 4091.51 271.631   2
   2   1 -14 3890.91 276.809   2
  -2  -1  14 4080.98 285.771   2
  -2  -1  13 62844.9 1066.12   2
   2   1 -13 62380.6 1047.50   2
   2  -1 -13 61252.7 1000.96   2
   2   1 -12 1865.79 183.445   2
  -2  -1  12 1806.54 176.256   2
   2   1 -11 9295.90 371.661   2
  -2  -1  11 9564.14 384.343   2
  -2  -1  10 3846.90 235.033   2
   2   1 -10 3824.97 229.577   2
  -2  -1   9 512.758 83.7398   2
   2   1  -9 741.514 98.0396   2
  -2  -1   8 8166.47 187.904   1
  -2  -1   8 8492.56 312.198   2
   2   1  -8 7868.99 292.970   2
  -2  -1   7 6385.36 144.481   1
  -2  -1   7 6222.70 251.209   2
   2   1  -7 6582.70 251.429   2
  -2   1   6 20548.9 452.240   1
   2   1  -6 21588.8 418.265   2
  -2  -1   6 21099.3 428.471   2
  -2  -1   6 21198.4 230.669   1
   2   1  -5 498.433 37.9303   1
  -2  -1   5 539.105 33.9915   1
   2   1  -5 531.332 61.6736   2
  -2  -1   5 533.158 64.3342   2
  -2   1   5 560.689 77.9847   1
  -2  -1   4 12276.6 159.510   1
  -2  -1   4 12281.6 278.504   2
   2   1  -4 12466.1 169.273   1
  -2   1   4 12647.3 315.824   1
   2   1  -3 162.976 20.6131   1
  -2   1   3 171.895 38.8251   1
  -2  -1   3 154.008 31.2555   2
  -2  -1   3 125.619 20.5374   1
  -2   1   2 5948.17 194.331   1
   2   1  -2 6137.14 128.401   1
  -2  -1   2 5985.33 137.963   1
   2   1  -1 2382.25 88.8248   1
  -2   1   1 2408.06 117.975   1
   2   1   0 20491.3 288.717   1
  -2   1   0 20154.4 325.472   1
  -2   1  -1 2123.20 103.218   1
  -2   1  -2 358.449 44.8423   1
  -2  -1  -2 253.584 30.1549   2
  -2   1  -3 131.650 31.0128   1
  -2  -1  -3 134.961 28.1847   2
   2   1   4-20.3905 19.2662   2
  -2   1  -4-16.0387 19.6470   1
  -2   1  -5 4384.26 198.928   2
  -2   1  -5 3935.81 155.829   1
   2   1   5 3886.87 149.128   2
  -2  -1  -5 4065.80 168.245   2
   2  -1   5 4381.05 159.127   1
   2  -1   6 3250.06 148.534   1
  -2   1  -6 3366.92 186.532   2
   2   1   6 2919.93 141.578   2
  -2  -1  -6 3295.67 165.352   2
  -2   1  -6 3102.17 143.755   1
   2   1   7 58.1379 29.1294   2
   2  -1   7 105.913 31.5329   1
  -2   1  -7 121.436 49.4815   2
  -2   1  -7 45.7825 24.0847   1
  -2  -1  -7 49.5925 29.3872   2
   2   1   8 6993.58 258.528   2
   2  -1   8 7479.46 234.600   1
  -2   1  -8 7221.65 305.710   2
  -2  -1  -8 7078.67 279.761   2
   2   1   9 771.887 93.0207   2
   2  -1   9 944.903 88.0079   1
  -2  -1  -9 910.720 111.241   2
  -2   1  -9 686.130 102.515   2
  -2  -1 -10 1712.15 156.259   2
   2   1  10 1615.36 141.709   2
   2  -1  10 1662.25 120.643   1
  -2   1 -10 1645.81 163.766   2
  -2  -1 -11 180.586 59.7909   2
  -2   1 -11 217.448 61.5980   2
   2   1  11 233.469 67.8094   2
   2  -1  11 265.285 52.7997   1
   2  -1  12 28201.7 533.871   1
  -2   1 -12 26705.2 702.010   2
   2   1  12 27674.8 640.557   2
  -2  -1 -12 29465.7 695.872   2
   2   1  13 5.91307 38.4161   2
  -2  -1 -13 114.299 64.1840   2
   2  -1  13-21.4481 29.2454   1
  -2   1 -13 4.45660 36.9579   2
  -2  -1 -14 13833.5 514.414   2
   2  -1  14 14099.7 407.455   1
  -2   1 -14 14222.6 547.966   2
   2   1  14 13994.1 492.856   2
   2  -1  15 1857.08 155.010   1
  -2  -1 -15 1616.88 185.895   2
   2   1  15 1798.45 185.699   2
  -2   1 -15 1559.30 191.424   2
  -2   1 -16 225.096 82.2512   2
   2   1  16 313.225 84.8796   2
   2  -1  16 131.708 45.2216   1
  -2  -1 -16 152.724 65.3903   2
   2   1  17 510.563 111.085   2
  -2   1 -17 317.003 88.7504   2
  -2  -1 -17 358.461 103.894   2
   2   1  18 15082.7 589.494   2
  -2  -1 -18 14631.9 619.527   2
  -2   1 -18 15062.9 644.721   2
   2   1  19 301.904 93.7957   2
  -2  -1 -19 449.565 130.348   2
  -2   1 -19 430.615 128.471   2
  -2   1 -20 216.526 105.534   2
   2   1  20 233.851 78.4974   2
  -2  -1 -20 191.372 81.4361   2
  -2  -1 -21 1232.50 194.772   2
  -2   1 -21 1372.49 214.522   2
  -2  -1 -22 162.643 85.3730   2
  -2   1 -22 192.496 88.5588   2
   2  -1  22 118.631 58.5762   1
  -2   1 -23 193.411 120.743   2
  -2  -1 -23 172.157 92.8132   2
  -2   1 -24 8852.59 570.883   2
  -2  -1 -24 9441.29 587.070   2
  -2  -1 -25 6859.26 510.234   2
  -2   1 -25 6707.39 516.182   2
  -2   1 -26 15539.4 794.297   2
  -2  -1 -26 17107.4 818.935   2
  -2   1 -27 3947.53 412.938   2
  -2  -1 -27 4278.13 423.921   2
  -2   1 -28 2569.15 344.558   2
  -2  -1 -28 2512.66 331.181   2
  -2   1 -29 493.444 168.827   2
  -2  -1 -29 181.296 113.924   2
  -2  -1 -30 2698.59 354.141   2
  -2   1 -30 2470.44 352.114   2
  -2  -1 -31 3154.65 392.864   2
  -2   1 -31 2399.89 349.027   2
  -2   1 -32 1213.59 277.716   2
  -2  -1 -32 930.980 225.954   2
  -2  -1 -33 15.0405 82.6253   2
  -2   1 -33-5.92631 77.0609   2
  -2  -1 -34 1853.60 318.734   2
  -2   1 -34 1930.44 329.444   2
  -2   1 -35 367.210 179.378   2
  -2  -1 -35 192.909 121.903   2
  -2  -1 -36 1070.56 251.539   2
  -2   1 -36 631.877 207.450   2
  -2  -1 -37 265.356 146.503   2
  -2   1 -37 311.514 157.168   2
  -2  -1 -38 223.255 139.536   2
  -2   1 -38-200.896 136.494   2
   2   2 -39-3.68674 99.4248   2
   2   2 -38 1056.27 262.463   2
   2   2 -37 583.351 181.968   2
   2   2 -36 210.205 144.984   2
   2   2 -35 175.594 112.901   2
   2   2 -34 1330.37 275.000   2
   2   2 -33 1034.45 229.802   2
   2   2 -32 438.102 158.346   2
   2   2 -31 5719.87 509.014   2
   2  -2 -31 5863.19 490.813   2
   2   2 -30 5911.84 515.864   2
   2  -2 -30 6281.48 503.248   2
   2   2 -29 4141.51 426.344   2
   2  -2 -29 3910.23 386.632   2
   2   2 -28 5363.47 469.473   2
   2  -2 -28 5206.72 436.166   2
   2  -2 -27 4677.15 404.524   2
   2   2 -27 4141.07 403.026   2
   2   2 -26 10020.9 610.256   2
   2  -2 -26 9980.21 575.396   2
   2   2 -25 79.1052 88.9503   2
   2  -2 -25 75.6974 100.965   2
   2   2 -24 2509.84 291.788   2
   2   2 -23 400.625 123.892   2
   2   2 -22 29.6247 71.7606   2
   2   2 -21 429.718 120.089   2
   2   2 -20 12197.0 592.653   2
   2   2 -19 97.6576 99.9326   2
  -2   2  19 37.0837 52.2513   2
  -2  -2  19-77.4886 57.5755   2
   2   2 -18 47.0032 45.9702   2
  -2   2  18-7.92647 52.2350   2
  -2   2  17 10522.2 513.155   2
   2   2 -17 9231.96 472.047   2
   2   2 -16 1151.40 168.272   2
  -2   2  16 977.837 154.367   2
  -2   2  15 50.3981 39.0795   2
   2   2 -15 33.6005 49.4554   2
  -2  -2  15 87.7199 44.4211   2
  -2   2  14 12485.0 503.382   2
  -2  -2  14 12552.6 498.632   2
   2   2 -14 12055.4 491.091   2
   2   2 -13 692.729 119.790   2
  -2  -2  13 565.065 107.605   2
  -2   2  13 668.790 116.852   2
  -2  -2  12 6037.30 318.914   2
  -2   2  12 5486.83 305.525   2
   2   2 -12 5922.07 317.992   2
   2   2 -11 1072.85 131.838   2
  -2   2  11 1037.59 129.761   2
  -2  -2  11 920.025 55.2296   1
  -2  -2  11 973.848 126.767   2
   2   2 -10 2006.23 171.045   2
  -2   2  10 1952.14 168.310   2
  -2  -2  10 1821.59 161.175   2
   2   2  -9 4447.27 240.605   2
  -2  -2   9 3803.39 224.518   2
  -2  -2   8 5175.74 245.683   2
   2   2  -8 5632.71 256.090   2
  -2  -2   7 510.414 79.2996   2
   2   2  -7 557.857 79.5098   2
   2   2  -6 29182.4 507.738   2
  -2  -2   6 28939.6 502.320   2
  -2   2   6 29098.9 619.428   1
   2   2  -5 35665.5 505.239   2
  -2  -2   5 33297.6 498.578   2
  -2   2   5 32800.8 633.374   1
  -2  -2   4 2653.94 128.276   2
  -2   2   4 2582.71 173.757   1
   2   2  -4 2363.39 69.2541   1
   2   2  -4 2429.01 119.264   2
  -2   2   3 26111.0 511.985   1
   2   2  -3 26708.4 336.933   2
  -2  -2   3 26409.0 348.587   2
  -2   2   2 15885.6 378.168   1
  -2  -2   2 14932.3 219.841   2
  -2   2   1 33933.7 527.681   1
   2  -2  -1 34422.5 589.086   1
   2  -2   0 68052.8 803.956   1
  -2   2   0 67401.6 719.641   1
   2  -2   1 907.005 89.9778   1
  -2   2  -1 823.788 79.4698   1
   2  -2   2 988.219 90.1438   1
  -2   2  -2 915.911 79.1458   1
  -2   2  -3 8801.75 237.006   1
   2  -2   3 9197.49 263.433   1
   2  -2   4 796.469 77.4925   1
   2   2   4 762.661 50.9754   2
  -2   2  -4 697.739 68.5287   1
  -2  -2  -4 675.597 59.7391   2
   2   2   5 4224.66 139.832   2
  -2   2  -5 4320.99 164.238   1
   2  -2   5 4485.45 177.332   1
  -2   2  -5 4644.09 224.864   2
  -2  -2  -5 4194.66 159.513   2
  -2   2  -6 3597.28 205.014   2
   2   2   6 3571.51 148.123   2
   2  -2   6 3480.36 159.505   1
  -2   2  -6 3741.88 158.192   1
  -2  -2  -6 3307.79 161.996   2
   2   2   7 1072.60 90.6291   2
   2  -2   7 1157.01 90.5014   1
  -2   2  -7 1114.98 89.9695   1
  -2   2  -7 1047.50 119.732   2
  -2  -2  -7 1229.49 107.745   2
  -2   2  -8 445.790 60.2574   1
   2   2   8 404.675 66.3110   2
  -2  -2  -8 449.409 72.3048   2
  -2   2  -8 533.848 93.5817   2
   2  -2   8 453.818 58.7807   1
  -2   2  -9 6421.22 231.255   1
  -2   2  -9 6844.64 328.035   2
   2  -2   9 6658.07 224.691   1
  -2  -2  -9 6770.83 281.866   2
   2   2   9 6700.38 263.173   2
  -2   2 -10-5.68124 37.4322   2
   2  -2  10-5.64241 19.2242   1
   2   2  10 45.8461 37.4401   2
  -2   2 -10-7.15116 20.9111   1
  -2  -2 -10 42.9363 40.5157   2
  -2   2 -11 663.997 114.437   2
  -2  -2 -11 866.789 114.731   2
   2  -2  11 877.543 87.2709   1
   2   2  11 1040.10 118.133   2
  -2   2 -12 441.001 100.412   2
  -2  -2 -12 447.095 88.5033   2
   2   2  12 605.425 102.947   2
   2  -2  12 472.799 66.7129   1
  -2   2 -13 3138.95 258.961   2
   2  -2  13 2928.39 167.926   1
  -2  -2 -13 2998.33 227.912   2
   2   2  13 3276.86 228.041   2
  -2  -2 -14 297.713 84.9945   2
   2   2  14 246.255 70.1629   2
  -2   2 -14 81.4555 45.3763   2
   2  -2  14 217.902 50.1693   1
  -2  -2 -15 4301.55 294.115   2
  -2   2 -15 4415.85 330.817   2
   2   2  15 4883.91 303.549   2
   2  -2  15 4341.98 217.221   1
   2  -2  16 2770.34 178.921   1
   2   2  16 2583.98 229.506   2
  -2  -2 -16 2759.30 248.004   2
  -2   2 -16 2874.81 273.457   2
  -2  -2 -17 2176.55 230.347   2
   2  -2  17 2308.52 228.218   2
  -2   2 -17 2218.07 246.285   2
   2   2  17 2167.90 221.014   2
  -2   2 -18 1323.56 201.172   2
  -2  -2 -18 1418.42 193.987   2
   2   2  18 1398.10 183.569   2
  -2  -2 -19 2066.79 238.808   2
  -2   2 -19 2372.71 271.859   2
   2   2  19 2695.94 259.485   2
  -2   2 -20 1038.84 199.221   2
  -2  -2 -20 1144.03 185.422   2
   2   2  20 1622.77 212.008   2
  -2   2 -21 11631.0 626.047   2
  -2  -2 -21 11793.4 590.936   2
  -2   2 -22 162.816 89.0954   2
  -2  -2 -22 204.053 109.742   2
   2  -2  23 656.131 114.393   1
  -2  -2 -23 681.837 166.142   2
  -2   2 -23 918.881 227.883   2
  -2  -2 -24 32532.8 1055.79   2
  -2   2 -24 32467.4 1122.52   2
  -2  -2 -25 1150.82 213.513   2
  -2   2 -25 1114.21 222.415   2
  -2   2 -26 124.449 114.264   2
  -2  -2 -26 79.2560 96.6155   2
  -2  -2 -27 8713.22 584.418   2
  -2   2 -27 8267.83 606.054   2
  -2   2 -28 654.181 195.851   2
  -2  -2 -28 963.548 210.461   2
  -2   2 -29 300.186 138.403   2
  -2  -2 -29 289.376 130.440   2
  -2   2 -30 363.978 159.358   2
  -2  -2 -30 462.983 156.764   2
  -2   2 -31 94.6601 86.0022   2
  -2  -2 -31 23.2806 66.5204   2
  -2  -2 -32 94.4910 90.5848   2
  -2   2 -32-2.50305 91.5068   2
  -2  -2 -33 1119.46 244.095   2
  -2   2 -33 1261.29 278.976   2
  -2  -2 -34 3088.68 403.112   2
  -2   2 -34 2862.42 416.126   2
  -2   2 -35 301.431 152.173   2
  -2  -2 -35 364.039 158.784   2
  -2   2 -36 725.789 230.452   2
  -2  -2 -36 924.969 234.295   2
  -2  -2 -37-90.0076 105.415   2
  -2   2 -37 251.268 166.457   2
  -2  -2 -38 1639.02 315.453   2
  -2   2 -38 1872.72 365.914   2
   2   3 -38 178.503 150.957   2
   2   3 -37 4533.93 513.962   2
   2   3 -36 1354.24 281.732   2
   2   3 -35 2015.79 340.735   2
   2   3 -34 545.923 187.830   2
   2   3 -33 1903.50 312.941   2
   2   3 -32 310.933 138.559   2
   2   3 -31 1177.75 238.649   2
   2   3 -30 8301.96 619.799   2
   2   3 -29 314.008 139.308   2
   2   3 -28-22.8479 102.426   2
   2   3 -27 996.223 202.353   2
  -2  -3  26 47.7145 28.8402   1
   2   3 -26 52.9942 78.3728   2
   2   3 -25 2311.06 300.878   2
  -2  -3  25 2117.67 142.895   1
  -2  -3  24 14205.8 347.549   1
   2   3 -24 13215.7 693.288   2
  -2  -3  23 18.8135 26.4844   1
   2   3 -23 132.640 94.9085   2
   2   3 -22 100.533 85.1614   2
  -2  -3  22 108.888 29.8091   1
   2   3 -21 1953.91 251.167   2
  -2  -3  21 1981.25 110.769   1
   2   3 -20 890.591 174.081   2
  -2  -3  20 978.972 72.7011   1
  -2  -3  19 1521.45 201.784   2
  -2   3  19 1843.97 237.348   2
   2   3 -19 1188.61 189.459   2
  -2  -3  19 1411.91 79.9690   1
  -2   3  18 1117.79 174.630   2
  -2  -3  18 1073.38 64.8104   1
   2   3 -18 955.007 166.079   2
   2   3 -17 3766.33 312.488   2
  -2   3  17 4205.63 332.490   2
  -2  -3  17 4020.09 108.754   1
   2   3 -16 3447.31 292.038   2
  -2  -3  16 3403.04 85.2878   1
  -2   3  16 3912.79 312.579   2
   2   3 -15 24579.6 751.529   2
  -2   3  15 25155.9 750.917   2
  -2   3  14 548.894 112.246   2
   2   3 -14 723.123 137.333   2
  -2  -3  13 3576.42 253.198   2
  -2   3  13 3662.43 267.687   2
   2   3 -13 3699.24 272.401   2
  -2  -3  12 88.9522 51.7903   2
  -2   3  12 47.0116 33.8726   2
   2   3 -12 107.258 53.3626   2
   2   3 -11 7532.36 357.163   2
  -2   3  11 7270.50 341.981   2
  -2  -3  11 7512.31 335.327   2
  -2   3  10 2558.69 196.456   2
  -2  -3  10 2464.48 186.581   2
   2   3 -10 2468.03 199.857   2
   2   3  -9 15383.6 467.137   2
  -2  -3   9 14977.2 430.561   2
  -2  -3   8 3085.97 187.690   2
   2   3  -8 3535.03 213.818   2
   2   3  -7 3409.87 198.046   2
  -2   3   7 3623.60 254.278   1
  -2  -3   7 3487.46 183.985   2
  -2   3   6 310.933 76.1333   1
  -2  -3   6 446.548 60.8445   2
   2   3  -6 451.663 70.4656   2
  -2  -3   5 7027.97 209.218   2
   2   3  -5 7476.79 249.430   2
  -2   3   5 7020.76 326.857   1
  -2  -3   4 8819.78 205.545   2
   2   3  -4 8879.30 245.417   2
  -2   3   4 8140.76 341.836   1
   2   3  -3 147.565 30.5946   2
  -2   3   3 198.486 53.9715   1
  -2   3   2 2774.25 182.645   1
   2   3  -2 2136.43 84.8193   2
  -2   3   1 5182.98 238.234   1
   2  -3   0 1969.66 165.206   1
  -2   3   0 1768.27 134.958   1
  -2   3  -1 1235.71 110.336   1
   2  -3   1 1488.10 142.604   1
   2  -3   2 5.24982 23.7677   1
  -2   3  -2-4.20358 20.6356   1
  -2   3  -3 4.19507 22.0311   1
   2  -3   3 31.6787 26.8606   1
   2  -3   4 2601.50 168.529   1
  -2   3  -4 2221.97 133.225   1
  -2   3  -5 1148.67 120.851   2
  -2   3  -5 1110.27 93.2739   1
   2   3   5 1102.73 67.9350   2
   2  -3   5 1101.07 105.275   1
   2   3   6 430.981 52.3240   2
  -2   3  -6 511.143 64.0236   1
  -2   3  -6 483.740 88.9964   2
   2  -3   6 389.977 63.7257   1
   2   3   7 194.258 39.8592   2
  -2   3  -7 115.131 50.2570   2
   2  -3   7 233.828 51.0606   1
  -2   3  -7 111.339 33.7368   1
  -2  -3  -8 25.9657 24.9304   2
  -2   3  -8 18.8438 32.9342   2
   2   3   8 23.6237 25.1423   2
   2  -3   8 83.6941 35.7566   1
  -2   3  -8 18.5906 22.0015   1
  -2   3  -9-0.37511 24.5413   1
   2  -3   9 44.6283 27.8675   1
  -2   3  -9-3.18069 35.3624   2
  -2  -3  -9-10.8350 23.9666   2
   2   3   9 56.4416 34.9609   2
  -2   3 -10 16923.2 382.739   1
   2  -3  10 16977.2 397.008   1
  -2  -3 -10 17433.8 431.580   2
   2   3  10 16894.5 440.660   2
  -2   3 -10 15955.6 549.624   2
   2   3  11 709.160 98.8316   2
   2  -3  11 661.620 80.0686   1
  -2   3 -11 660.984 120.691   2
  -2   3 -11 532.579 73.8874   1
  -2  -3 -11 536.833 86.7351   2
   2   3  12 2.43066 31.6178   2
  -2   3 -12 23.4802 27.9600   1
   2  -3  12 46.4097 28.6441   1
  -2   3 -12 3.97671 49.6083   2
  -2  -3 -12 26.4174 37.3538   2
   2   3  13 609.720 103.534   2
  -2  -3 -13 609.849 99.0683   2
  -2   3 -13 523.406 115.302   2
   2  -3  13 635.611 80.2376   1
   2  -3  14 2235.77 150.935   1
  -2   3 -14 2136.68 235.360   2
  -2  -3 -14 1905.45 180.668   2
   2   3  14 2155.30 195.682   2
  -2   3 -15 143.025 79.0145   2
   2  -3  15 208.523 51.7588   1
   2   3  15 333.052 93.2494   2
  -2  -3 -15 380.538 98.8261   2
  -2   3 -16 41652.7 1078.93   2
  -2  -3 -16 43055.6 925.101   2
   2  -3  16 44315.4 689.471   1
   2   3  16 45293.6 962.688   2
   2  -3  17 179.215 54.5894   1
  -2   3 -17 201.260 96.1738   2
   2   3  17 248.275 86.7561   2
  -2  -3 -17 351.146 105.115   2
  -2  -3 -18 1799.84 203.031   2
   2   3  18 1963.87 218.248   2
  -2   3 -18 1920.25 250.998   2
  -2   3 -19 322.252 113.900   2
   2   3  19 343.627 101.619   2
  -2  -3 -19 341.397 99.0956   2
  -2   3 -20 3148.54 329.458   2
   2  -3  20 2670.74 184.830   1
   2   3  20 3490.16 311.456   2
  -2  -3 -20 3101.35 286.602   2
   2   3  21 740.151 149.016   2
  -2   3 -21 716.153 173.688   2
  -2  -3 -21 588.678 133.074   2
  -2  -3 -22 968.807 177.440   2
  -2   3 -22 1148.47 220.560   2
  -2   3 -23 15683.0 788.673   2
  -2  -3 -23 14805.1 673.719   2
   2  -3  24 2760.15 208.274   1
  -2   3 -24 2553.89 334.291   2
  -2  -3 -24 2713.25 294.499   2
  -2  -3 -25 1.54074 76.1659   2
  -2   3 -25 35.4510 66.7431   2
  -2  -3 -26 350.646 123.806   2
  -2   3 -26 257.192 117.881   2
  -2   3 -27 258.888 140.987   2
  -2  -3 -27 155.492 94.4503   2
  -2   3 -28 2826.25 377.093   2
  -2  -3 -28 2924.31 338.422   2
  -2  -3 -29 5461.75 467.302   2
  -2   3 -29 5201.76 512.586   2
  -2  -3 -30 306.265 136.780   2
  -2   3 -30 409.977 168.038   2
  -2  -3 -31 13.3977 92.3274   2
  -2   3 -31-376.169 160.264   2
  -2  -3 -32-6.27521 62.0801   2
  -2   3 -32-37.6611 128.979   2
  -2  -3 -33 5256.81 498.865   2
  -2   3 -33 5662.96 577.769   2
  -2  -3 -34 1782.44 295.678   2
  -2   3 -34 1672.97 320.914   2
  -2  -3 -35 37.7189 85.6083   2
  -2   3 -35 157.976 129.922   2
  -2   3 -36-80.3940 99.7405   2
  -2  -3 -36 383.774 155.985   2
   2   4 -36 796.209 224.394   2
   2   4 -35 54.5466 85.5570   2
   2   4 -34 132.272 108.121   2
   2   4 -33 1504.13 286.514   2
   2   4 -32 3515.31 430.274   2
   2   4 -31 10051.6 709.432   2
   2   4 -30 400.440 148.681   2
   2   4 -29 734.528 188.306   2
   2   4 -28 225.815 117.816   2
   2   4 -27 240.033 113.923   2
   2   4 -26 9150.14 616.653   2
   2   4 -25 2206.83 305.860   2
   2   4 -24 2911.29 334.927   2
   2   4 -23 464.841 131.877   2
  -2  -4  23 376.680 39.1275   1
   2   4 -22-14.9697 72.9471   2
   2   4 -21 408.468 131.869   2
   2   4 -20 477.120 137.162   2
   2   4 -19 386.795 109.303   2
  -2  -4  18 2272.53 238.848   2
  -2   4  18 1971.48 243.148   2
   2   4 -18 2466.91 271.196   2
   2   4 -17 557.176 129.306   2
  -2   4  17 327.181 105.371   2
  -2   4  16 2261.36 241.315   2
   2   4 -16 2351.30 246.303   2
   2   4 -15 13033.5 565.754   2
  -2   4  15 12951.1 558.265   2
  -2   4  14 843.242 146.072   2
   2   4 -14 1013.99 163.247   2
  -2  -4  13 24.6170 27.1649   2
   2   4 -13 83.5340 58.0956   2
  -2   4  13 6.03677 34.6145   2
  -2  -4  12 1397.72 147.900   2
  -2   4  12 1192.99 152.798   2
   2   4 -12 1342.64 168.988   2
   2   4 -11 5493.25 317.347   2
  -2   4  11 5123.42 299.491   2
  -2  -4  11 5129.59 270.255   2
  -2  -4  10 49.3336 29.4003   2
   2   4 -10 121.499 60.7655   2
  -2   4   9 1302.65 176.892   1
  -2  -4   9 1491.47 129.407   2
   2   4  -9 1291.51 144.521   2
  -2  -4   8 416.194 64.6643   2
  -2   4   8 469.785 110.260   1
   2   4  -8 446.141 87.3607   2
   2   4  -7 6800.42 129.020   1
  -2   4   7 6291.27 362.553   1
  -2   4   6 2162.92 205.946   1
   2   4  -6 2418.32 163.684   2
   2   4  -6 2158.39 94.2575   1
   2   4  -5 2155.15 111.014   1
   2   4  -5 2369.76 149.404   2
  -2   4   5 2277.37 204.819   1
  -2   4   4 3490.13 243.522   1
   2   4  -4 3324.83 161.198   2
  -2   4   3 1533.35 159.369   1
   2   4  -3 1346.47 94.3476   2
  -2   4   2 17550.1 505.994   1
   2   4  -2 13270.1 246.866   2
  -2   4   1 23467.7 564.317   1
  -2   4   0 827.321 105.142   1
  -2   4  -1 8467.19 314.983   1
  -2   4  -2 0.82958 31.7322   1
  -2   4  -3 14669.8 387.111   1
   2  -4   4 2186.87 188.096   1
  -2   4  -4 2185.13 147.823   1
  -2   4  -5 6768.78 253.987   1
   2  -4   5 6534.34 315.591   1
  -2   4  -5 6947.01 322.402   2
  -2   4  -6 955.193 93.8238   1
  -2   4  -6 877.944 123.404   2
   2  -4   6 894.813 117.477   1
   2   4   6 756.074 59.8367   2
  -2   4  -7 1751.40 127.163   1
   2  -4   7 1906.29 163.941   1
  -2   4  -7 1724.96 176.214   2
   2   4   7 1773.27 105.779   2
  -2   4  -8 2054.22 197.184   2
   2  -4   8 1862.67 158.740   1
  -2   4  -8 1837.51 130.881   1
   2   4   8 1986.85 124.734   2
   2  -4   9 3163.40 203.013   1
  -2   4  -9 3023.28 169.872   1
  -2   4  -9 2883.15 241.821   2
   2   4   9 3079.02 169.551   2
  -2   4 -10 4507.78 204.574   1
  -2   4 -10 4146.37 305.327   2
   2  -4  10 4212.44 229.771   1
   2   4  10 4722.65 226.128   2
  -2   4 -11 389.231 99.3071   2
   2  -4  11 335.326 67.1318   1
   2   4  11 375.371 73.2260   2
  -2   4 -11 325.905 61.5107   1
  -2   4 -12 120.952 80.8575   2
   2   4  12 196.273 57.5836   2
   2  -4  12 191.142 54.0683   1
  -2   4 -12 110.055 37.4508   1
   2   4  13 50.9077 47.2495   2
  -2   4 -13 88.4564 33.9767   1
   2  -4  13 38.5205 29.2868   1
  -2   4 -13 143.128 67.3387   2
  -2   4 -14 3361.47 200.094   1
   2   4  14 3444.34 249.160   2
   2  -4  14 3169.58 195.433   1
  -2   4 -14 3364.73 304.289   2
  -2   4 -15 53.6671 61.3368   2
   2  -4  15 70.4946 37.8485   1
   2   4  15 139.955 62.4901   2
   2  -4  16 2553.72 177.143   1
  -2   4 -16 2593.61 286.662   2
   2   4  16 2762.23 242.603   2
   2  -4  17 2392.25 170.814   1
   2   4  17 2739.05 249.367   2
  -2   4 -17 2787.88 303.887   2
  -2   4 -18 15468.7 718.287   2
   2   4  18 16368.9 629.730   2
  -2   4 -19 1450.17 233.451   2
  -2  -4 -19 1349.52 175.849   2
   2   4  19 1758.38 220.052   2
  -2   4 -20 2759.19 324.622   2
  -2  -4 -20 2596.89 253.982   2
   2   4  20 3024.17 289.900   2
  -2   4 -21 3181.62 355.408   2
  -2  -4 -21 3019.49 274.713   2
   2   4  21 3447.80 322.366   2
  -2   4 -22 1521.36 255.863   2
  -2  -4 -22 1490.09 205.004   2
  -2   4 -23 7924.30 578.786   2
  -2  -4 -23 8211.72 478.827   2
  -2   4 -24 255.719 119.303   2
  -2  -4 -24 226.663 104.529   2
  -2  -4 -25 2698.10 296.014   2
  -2   4 -25 2374.14 335.361   2
  -2   4 -26 338.600 144.944   2
  -2  -4 -26 346.340 131.956   2
  -2   4 -27 5254.79 511.283   2
  -2  -4 -27 6148.65 454.923   2
  -2  -4 -28 662.672 154.641   2
  -2   4 -28 609.009 184.589   2
  -2   4 -29 1380.05 278.963   2
  -2  -4 -29 1264.85 216.902   2
  -2  -4 -30 2425.05 306.568   2
  -2   4 -30 2144.00 347.679   2
  -2  -4 -31 2713.33 336.761   2
  -2   4 -31 3183.48 437.599   2
  -2  -4 -32 405.035 143.356   2
  -2   4 -32 230.069 141.151   2
  -2  -4 -33 141.556 93.6333   2
  -2   4 -33-106.982 108.927   2
  -2   4 -34 236.497 147.077   2
  -2   4 -35-75.0080 102.781   2
   2   5 -34-256.042 140.695   2
   2   5 -33 669.989 206.368   2
   2   5 -32 1553.91 293.016   2
   2   5 -31 179.480 111.895   2
   2   5 -30 75.0606 93.3051   2
   2   5 -29 52.7778 109.456   2
   2   5 -28 410.743 145.276   2
   2   5 -27 779.226 199.837   2
   2   5 -26 397.069 144.625   2
   2   5 -25 418.386 141.403   2
   2   5 -24 64.8942 58.6622   2
   2   5 -23 3526.43 375.952   2
   2   5 -22 415.940 131.956   2
   2   5 -21 237.779 100.995   2
   2   5 -20 999.362 187.474   2
   2   5 -19 2046.74 261.981   2
   2   5 -18 479.268 123.299   2
  -2  -5  17 1793.88 201.994   2
   2   5 -17 1852.71 233.876   2
  -2   5  16 4800.19 367.871   2
   2   5 -16 5615.38 399.635   2
  -2   5  15 2916.63 276.584   2
   2   5 -15 3214.21 290.164   2
   2   5 -14 541.521 127.727   2
  -2   5  14 527.042 118.570   2
   2   5 -13 1959.05 216.358   2
  -2   5  13 2119.79 219.659   2
  -2   5  12 1361.72 209.512   1
  -2   5  12 1345.60 172.420   2
   2   5 -12 1248.39 174.465   2
  -2   5  11 159.508 60.2385   2
  -2   5  11 298.314 110.124   1
   2   5 -11 313.615 93.5751   2
  -2   5  10 6978.17 443.603   1
   2   5 -10 7115.42 364.280   2
   2   5  -9 3085.32 232.497   2
  -2   5   9 2604.60 261.116   1
   2   5  -8 306.522 30.4967   1
  -2   5   8 205.745 85.5198   1
   2   5  -8 387.037 84.1603   2
   2   5  -7 2540.52 105.810   1
   2   5  -7 2803.71 198.456   2
  -2   5   7 2660.47 253.433   1
  -2   5   6 488.714 109.709   1
   2   5  -6 529.461 86.4099   2
   2   5  -6 437.726 51.8792   1
   2   5  -5 3871.78 201.941   2
  -2   5   5 3423.73 267.463   1
   2   5  -5 3459.37 160.616   1
   2   5  -4 1743.51 125.112   1
  -2   5   4 1539.54 174.582   1
   2   5  -4 1786.81 127.689   2
   2   5  -3 292.695 49.4857   2
  -2   5   3 248.624 71.6400   1
   2   5  -3 264.931 56.7373   1
  -2   5   2 1986.93 185.875   1
   2   5  -2 1418.38 89.4956   2
  -2   5   1 40.6744 37.4321   1
  -2   5   0 2481.12 195.835   1
  -2   5  -1 2101.23 172.912   1
  -2   5  -2 1390.96 136.164   1
  -2   5  -3 4058.77 226.569   1
  -2   5  -3 4144.80 252.117   2
  -2   5  -4 198.687 68.8178   2
  -2   5  -4 153.649 46.8753   1
  -2   5  -5 3500.52 199.350   1
  -2   5  -5 3522.66 249.523   2
  -2   5  -6 4781.08 298.343   2
  -2   5  -6 5060.47 234.287   1
  -2   5  -7 535.711 108.443   2
  -2   5  -7 599.805 80.8665   1
   2   5   7 314.807 39.9206   2
  -2   5  -8 6241.12 364.243   2
   2   5   8 5834.59 187.232   2
  -2   5  -8 6427.74 257.977   1
   2  -5   9 637.191 113.761   1
   2   5   9 795.715 80.1667   2
  -2   5  -9 833.733 93.6162   1
  -2   5  -9 837.498 145.035   2
  -2   5 -10-25.3036 34.7506   1
   2   5  10 38.8420 25.8570   2
  -2   5 -10-10.6586 53.9608   2
   2  -5  10 35.0016 49.9099   1
   2   5  11 20.4367 34.0627   2
   2  -5  11-38.8963 39.9300   1
  -2   5 -11 45.0807 49.7525   2
  -2   5 -11 38.0563 31.7912   1
  -2   5 -12 540.241 121.110   2
  -2   5 -12 549.762 79.3881   1
   2   5  12 722.257 98.3762   2
   2  -5  12 632.306 105.494   1
   2   5  13 388.998 77.3214   2
  -2   5 -13 403.184 114.589   2
  -2   5 -13 406.745 71.0339   1
   2  -5  13 313.815 74.3154   1
   2   5  14 10462.2 414.858   2
   2  -5  14 9934.61 395.223   1
  -2   5 -14 9257.14 524.590   2
  -2   5 -14 9101.61 329.336   1
  -2   5 -15 1069.30 188.085   2
   2  -5  15 1310.41 145.918   1
   2   5  15 1436.76 164.999   2
  -2   5 -16 458.378 134.197   2
   2   5  16 388.528 91.3588   2
   2  -5  16 376.894 79.5433   1
  -2   5 -17 3326.38 339.949   2
   2   5  17 3949.07 294.598   2
  -2   5 -18 9252.61 578.708   2
   2   5  18 10185.1 492.711   2
   2   5  19 706.633 133.997   2
  -2   5 -19 671.312 167.937   2
  -2   5 -20 44.0990 72.0679   2
  -2   5 -21 2188.41 306.787   2
  -2   5 -22 7385.27 568.953   2
  -2   5 -23 3502.22 405.136   2
  -2   5 -24 1484.98 270.627   2
  -2   5 -25 1099.41 241.544   2
  -2   5 -26 154.814 108.184   2
  -2   5 -27 1562.05 291.128   2
  -2   5 -28 102.517 98.5146   2
  -2   5 -29 212.690 105.152   2
  -2   5 -30 126.496 109.407   2
  -2   5 -31 3830.48 486.614   2
  -2   5 -32 415.019 166.428   2
   2   6 -30 364.083 158.545   2
   2   6 -29 2217.54 336.531   2
   2   6 -28 925.281 217.716   2
   2   6 -27 116.473 99.3668   2
   2   6 -26 217.505 113.290   2
   2   6 -25 365.719 134.061   2
   2   6 -24 3006.18 359.200   2
   2   6 -23 778.490 188.728   2
   2   6 -22 1527.53 244.434   2
   2   6 -21 450.667 146.486   2
   2   6 -20 96.6342 64.8858   2
   2   6 -19 85.5118 71.9172   2
   2   6 -18 357.916 114.533   2
   2   6 -17 1460.88 222.324   2
  -2   6  17 1597.19 270.037   1
  -2   6  16 405.988 143.671   1
   2   6 -16 164.772 81.4175   2
   2   6 -15 947.717 170.287   2
  -2   6  15 860.076 184.826   1
   2   6 -14-58.5398 57.0556   2
  -2   6  14 33.7515 66.0072   1
  -2   6  13 159.608 78.2680   1
   2   6 -13 337.919 107.114   2
  -2   6  13 339.591 109.553   2
  -2   6  12 2480.04 244.173   2
   2   6 -12 2963.33 266.752   2
  -2   6  12 2660.34 300.733   1
   2   6 -11 2067.62 214.623   2
  -2   6  11 1422.01 214.399   1
  -2   6  11 1731.71 196.919   2
   2   6 -10 304.040 88.3992   2
  -2   6  10 214.865 81.0891   1
  -2   6  10 118.237 59.8562   2
   2   6  -9 556.356 38.7531   1
  -2   6   9 640.949 135.753   1
   2   6  -9 641.860 116.328   2
   2   6  -8 2202.89 96.6756   1
  -2   6   8 1885.41 230.364   1
   2   6  -8 2301.78 195.523   2
  -2   6   7-26.0541 82.6195   1
   2   6  -7 104.735 49.5079   2
   2   6  -7 88.7349 26.1340   1
   2   6  -6-16.3543 33.9366   1
   2   6  -6 51.9662 39.2348   2
  -2   6   5 131.105 71.9668   1
   2   6  -5 252.650 58.4165   2
   2   6  -4 3564.16 177.260   2
  -2   6   4 3715.26 283.018   1
   2   6  -4 3572.69 192.487   1
   2   6  -3 9132.49 328.520   1
  -2   6   3 9499.02 433.122   1
  -2   6   2 1047.11 143.774   1
   2   6  -2 1182.60 128.438   1
   2   6  -1 2066.20 175.739   1
  -2   6   1 2169.02 196.132   1
   2   6   0-23.9709 55.0578   1
  -2   6   0 71.0321 42.1084   1
  -2   6  -1 355.281 82.9416   1
  -2   6  -2 3252.77 232.297   2
  -2   6  -2 3280.45 224.816   1
  -2   6  -3 1019.46 141.406   2
  -2   6  -3 898.690 112.960   1
  -2   6  -4 2570.63 223.220   2
  -2   6  -4 2628.38 191.339   1
  -2   6  -5 143.020 68.8430   2
  -2   6  -5 172.085 57.5062   1
  -2   6  -6 4136.71 299.562   2
  -2   6  -6 4554.55 239.434   1
  -2   6  -7 1794.54 150.079   1
  -2   6  -7 1694.14 195.823   2
  -2   6  -8 1661.46 203.550   2
  -2   6  -8 1445.63 132.738   1
  -2   6  -9 60.2125 39.6776   1
  -2   6  -9 2.34663 41.9184   2
  -2   6 -10-1.97603 33.0323   1
  -2   6 -10 63.2382 70.1745   2
  -2   6 -11 1886.27 148.785   1
  -2   6 -11 1740.29 223.852   2
  -2   6 -12-5.69299 27.6124   1
  -2   6 -12 64.2179 64.8138   2
  -2   6 -13 804.149 160.999   2
  -2   6 -13 952.745 108.574   1
  -2   6 -14 96.4571 74.2630   2
  -2   6 -14 24.8626 26.2593   1
  -2   6 -15 73.4545 52.1948   2
  -2   6 -15 79.8513 39.2871   1
  -2   6 -16 1058.93 198.959   2
  -2   6 -17 370.869 126.837   2
  -2   6 -18 702.790 171.581   2
  -2   6 -19 3334.68 375.349   2
  -2   6 -20 7327.17 557.521   2
  -2   6 -21 1427.77 265.513   2
  -2   6 -22 191.738 117.286   2
  -2   6 -23 648.733 184.670   2
  -2   6 -24 3845.59 440.118   2
  -2   6 -25 159.022 115.694   2
  -2   6 -26-260.222 133.519   2
  -2   6 -27 579.673 187.302   2
  -2   6 -28 1695.88 309.615   2
  -2   6 -29 529.346 202.735   2
  -2   7  26 966.915 267.541   1
   2   7 -25 923.051 208.524   2
  -2   7  25 1249.28 284.909   1
  -2   7  24 171.588 107.723   1
   2   7 -24 127.201 88.8978   2
  -2   7  23 10.1289 81.3655   1
   2   7 -23 207.898 108.615   2
  -2   7  22-255.986 149.635   1
   2   7 -22-85.4600 85.8247   2
   2   7 -21 3412.13 362.530   2
  -2   7  21 3266.76 427.183   1
  -2   7  20 1821.67 309.650   1
   2   7 -20 1557.50 240.772   2
  -2   7  19 1486.98 286.155   1
   2   7 -19 1632.72 247.490   2
   2   7 -18 146.942 72.1026   2
  -2   7  18 92.1379 91.6440   1
  -2   7  17 446.977 163.447   1
   2   7 -17 263.207 94.3336   2
   2   7 -16 1521.77 224.429   2
  -2   7  16 1632.17 276.778   1
   2   7 -15-177.819 83.2414   2
  -2   7  15-73.2154 85.1669   1
  -2   7  14-19.3748 83.1989   1
   2   7 -14-10.6258 53.4418   2
  -2   7  13-260.599 114.512   1
   2   7 -13 125.842 80.7664   2
   2   7 -12 6261.42 384.610   2
  -2   7  12 5877.13 456.268   1
  -2   7  11 89.6337 67.5885   1
   2   7 -11 138.713 64.3738   2
  -2   7  10 14.7032 79.4502   1
  -2   7   9 52.0064 61.5866   1
  -2   7   8 462.231 123.569   1
  -2   7   7 2213.79 247.966   1
  -2   7   6 13.2679 49.7856   1
   2   7  -6 34.2054 21.1617   1
   2   7  -5 696.361 82.1735   1
  -2   7   5 802.041 145.826   1
  -2   7   4 1384.64 181.845   1
   2   7  -4 1465.98 128.646   1
  -2   7   3 2356.61 232.275   1
   2   7  -3 2164.96 166.222   1
   2   7  -2 1191.59 131.735   1
  -2   7   2 1225.14 162.083   1
  -2   7   1 3259.62 230.057   2
   2   7  -1 3393.08 231.108   1
  -2   7   1 3777.84 275.295   1
   2   7   0-50.9021 41.7309   1
  -2   7   0 74.7580 42.5658   2
  -2   7   0 102.366 51.8607   1
  -2   7  -1 522.109 100.801   1
  -2   7  -1 489.290 94.9329   2
   2   7   1 192.809 60.2622   1
  -2   7  -2-10.6421 39.4915   2
  -2   7  -2 77.4730 47.1855   1
   2   7   2 64.6674 44.1020   1
  -2   7  -3-39.3209 43.2871   2
  -2   7  -3-2.17895 31.8696   1
   2   7   3 46.4431 39.2762   1
  -2   7  -4 659.470 129.364   2
  -2   7  -4 564.149 97.4275   1
   2   7   4 530.996 120.218   1
  -2   7  -5 1023.65 123.798   1
  -2   7  -5 861.169 150.208   2
  -2   7  -6 2109.59 228.746   2
  -2   7  -6 2064.49 171.921   1
  -2   7  -7 5221.62 366.917   2
  -2   7  -7 5675.10 274.557   1
  -2   7  -8 663.938 133.899   2
  -2   7  -8 783.633 104.424   1
  -2   7  -9 67.7778 40.6916   1
  -2   7  -9-135.183 73.9349   2
  -2   7 -10 387.785 108.388   2
  -2   7 -10 564.928 91.2865   1
  -2   7 -11 163.452 90.4406   2
  -2   7 -11 82.3343 34.7078   1
  -2   7 -12 2148.24 273.245   2
  -2   7 -13 3096.35 324.288   2
  -2   7 -14 185.900 106.454   2
  -2   7 -15 17.5959 57.8851   2
  -2   7 -16-25.6599 64.6491   2
  -2   7 -17 186.444 100.623   2
  -2   7 -18 317.482 125.598   2
  -2   7 -19 388.001 161.844   2
  -2   7 -20 13187.4 772.626   2
  -2   7 -21 173.022 109.556   2
  -2   7 -22 349.223 158.165   2
  -2   7 -23-87.3828 92.3377   2
  -2   7 -24-151.881 107.658   2
  -2   8  19-77.7032 145.530   1
  -2   8  18 807.522 193.045   1
  -2   8  17 390.859 134.608   1
  -2   8  16 19.9433 80.8771   1
  -2   8  15 37.9797 71.0248   1
  -2   8  14 926.315 197.519   1
  -2   8  13 56.8288 65.3635   1
  -2   8  12-65.2284 68.8932   1
  -2   8  11 1585.77 236.273   1
  -2   8  10-53.1753 85.5788   1
  -2   8   9 32.0547 54.1667   1
  -2   8   8 308.305 103.768   1
  -2   8   7-5.62503 52.9860   1
  -2   8   6 922.078 164.741   1
  -2   8   5 1190.44 180.991   1
  -2   8   4 4381.10 326.163   1
  -2   8   3 4464.82 324.005   1
  -2   8   2 25.3700 68.0242   1
  -2   8   1 408.962 96.3800   1
  -2   8   0 784.392 131.128   1
  -2   8  -1-30.3591 35.4291   1
  -2   8  -2 903.032 129.202   1
   2   8   2 826.121 133.678   1
   2   8   3 458.855 105.219   1
  -2   8  -3 540.760 96.8776   1
  -2   8  -4 486.255 96.2922   1
   2   8   4 639.352 122.175   1
   2   8   5 60.5565 43.2735   1
   2   8   6 1101.70 174.151   1
   2   8   7-19.6190 51.9865   1
   2   8   8 1488.28 214.662   1
   2   8   9-96.6512 71.9171   1
  -2   8 -11 181.730 86.7556   2
  -2   8 -12 216.778 100.870   2
  -2   8 -13 520.665 141.153   2
  -2   8 -14 1091.55 206.210   2
  -2   8 -15 3782.83 386.450   2
  -2   9   6 515.192 131.412   1
  -2   9   5 629.429 131.450   1
   3   0 -40 189.414 153.309   2
   3   0 -39-54.2241 93.4054   2
   3   0 -38 983.937 238.602   2
   3   0 -37 189.906 89.0881   2
   3   0 -36 3141.61 397.959   2
   3   0 -35 170.609 129.592   2
   3   0 -34 262.522 137.437   2
   3   0 -33-50.3096 96.9456   2
   3   0 -32-9.28177 68.9259   2
   3   0 -31 61.1839 93.9742   2
   3   0 -30 9963.64 641.280   2
   3   0 -29 173.197 103.208   2
   3   0 -28 99.7662 64.2760   2
   3   0 -27-48.8767 83.1627   2
   3   0 -26 1419.99 231.400   2
   3   0 -25 200.746 125.801   2
   3   0 -24 9535.30 550.172   2
   3   0 -23-1.80979 101.816   2
   3   0 -22-17.6643 50.0525   2
   3   0 -21 15.9749 67.5886   2
   3   0 -20 3738.96 308.580   2
   3   0 -19 28.5565 67.1305   2
   3   0 -18 2733.22 258.739   2
   3   0 -17 3.24493 41.4035   2
   3   0 -16-5.77905 46.6040   2
   3   0 -15 28.4893 46.4068   2
   3   0 -14 6641.14 343.805   2
  -3   0  12 17852.4 468.830   1
  -3   0  11 11.5362 27.1013   1
  -3   0  10 22903.1 484.670   1
  -3   0   9-5.00936 25.6934   1
  -3   0   8 5290.92 210.386   1
  -3   0   7-6.52963 22.0759   1
   3   0  -7 12.9516 24.7991   1
   3   0  -6 283.647 53.6490   1
  -3   0   6 331.129 54.0123   1
  -3   0   5 19.9764 21.0430   1
   3   0  -5-10.4132 26.4334   1
  -3   0   4 1829.27 104.238   1
   3   0  -4 1815.51 110.027   1
   3   0  -3-21.0336 25.6688   1
  -3   0   3 14.6149 20.7762   1
  -3   0   2 2238.72 109.006   1
  -3   0   1-19.6689 20.1656   1
  -3   0   0 2934.59 135.758   1
  -3   0  -1-15.6451 21.7005   1
  -3   0  -2 980.584 81.4855   1
  -3   0  -3 28.1692 26.9726   1
  -3   0  -4-4.29616 29.4666   1
  -3   0  -5-5.47137 27.3365   1
  -3   0  -5-23.1085 29.7936   2
  -3   0  -6 44617.1 679.638   2
  -3   0  -7-4.25952 28.5735   2
  -3   0  -8 6209.24 282.611   2
  -3   0  -9-3.19870 30.9308   2
  -3   0 -10 3879.27 245.753   2
   3   0  10 3710.38 216.110   2
  -3   0 -11-11.7839 40.5602   2
   3   0  11-1.25249 34.4650   2
   3   0  12 44960.0 823.593   2
  -3   0 -12 48473.4 943.200   2
   3   0  13 16.2006 17.9156   1
   3   0  13-11.0609 29.5436   2
   3   0  14 73562.6 1122.53   2
  -3   0 -14 72697.6 1236.04   2
   3   0  15-3.12411 42.1445   2
  -3   0 -15-8.31149 45.2400   2
  -3   0 -16-23.4314 72.6243   2
   3   0  16-70.3905 46.5776   2
  -3   0 -17 136.222 98.4867   2
   3   0  17 23.0105 49.5604   2
   3   0  18 9649.12 462.780   2
  -3   0 -18 9116.07 506.096   2
  -3   0 -19 201.153 175.939   2
  -3   0 -20 179.816 106.860   2
  -3   0 -21-166.201 89.9706   2
  -3   0 -22 54.9712 62.8284   2
  -3   0 -23 659.546 186.267   2
  -3   0 -24 42177.2 1247.77   2
  -3   0 -25 301.409 159.286   2
  -3   0 -26 9430.36 623.800   2
  -3   0 -27 649.908 200.517   2
  -3   0 -28 19204.2 929.975   2
  -3   0 -29 235.439 155.850   2
  -3   0 -30 2941.01 383.937   2
  -3   0 -31 113.671 138.154   2
  -3   0 -32-78.6356 117.983   2
  -3   0 -33 148.539 107.389   2
  -3   0 -34 740.058 211.872   2
  -3   0 -35 190.464 143.164   2
  -3   0 -36 157.403 111.389   2
  -3   0 -37-10.8104 83.8467   2
  -3   0 -38 957.520 237.976   2
   3   1 -40 946.982 247.586   2
   3   1 -39 248.753 135.135   2
   3   1 -38 2706.56 390.592   2
   3   1 -37-188.458 114.654   2
   3   1 -36 1006.13 239.147   2
   3   1 -35 1770.98 307.077   2
   3   1 -34 5233.81 509.174   2
   3  -1 -34 5454.18 504.273   2
   3   1 -33 3033.61 379.406   2
   3  -1 -33 3080.02 368.539   2
   3  -1 -32 300.883 134.187   2
   3   1 -32 120.867 98.5185   2
   3  -1 -31 79.7525 89.7157   2
   3   1 -31-24.2514 61.7755   2
   3  -1 -30 1045.71 201.999   2
   3   1 -30 1081.24 220.917   2
   3   1 -29 2870.63 340.174   2
   3  -1 -29 3180.25 349.231   2
   3   1 -28 4948.52 437.475   2
   3  -1 -28 4950.14 426.285   2
   3   1 -27 4062.60 390.409   2
   3  -1 -27 3813.71 368.983   2
   3   1 -26 2568.29 305.814   2
   3  -1 -26 1838.55 256.519   2
   3   1 -25 1263.93 211.768   2
   3  -1 -25 1508.84 226.803   2
   3   1 -24 1567.50 230.622   2
   3  -1 -24 1821.15 243.241   2
   3   1 -23 10.6886 68.4382   2
   3  -1 -23 108.466 77.7585   2
   3  -1 -22 177.706 102.358   2
   3   1 -22 219.150 101.653   2
   3   1 -21 4595.78 360.013   2
  -3  -1  20 5075.13 386.342   2
   3   1 -20 5023.99 366.650   2
   3   1 -19 6564.68 402.997   2
  -3  -1  19 7158.15 441.145   2
   3   1 -18 1397.44 187.828   2
   3   1 -17 233.950 85.0628   2
   3   1 -16 3951.84 291.061   2
  -3  -1  16 1192.28 172.784   2
   3   1 -15 7794.40 393.583   2
  -3  -1  15 61.1495 40.9586   2
  -3  -1  14 16708.0 583.392   2
   3   1 -14 14877.6 526.396   2
  -3  -1  14 15878.9 401.428   1
  -3  -1  13 15096.0 372.344   1
   3   1 -13 14336.7 499.858   2
  -3  -1  13 15295.0 544.997   2
  -3  -1  12 4973.22 201.582   1
  -3  -1  12 5292.28 306.803   2
   3   1 -12 4907.05 280.386   2
  -3   1  11 4322.58 256.677   1
   3   1 -11 4316.48 248.087   2
  -3  -1  11 4407.89 178.915   1
  -3  -1  11 4701.28 276.748   2
  -3  -1  10 33789.2 461.040   1
  -3  -1  10 34778.1 724.594   2
  -3   1  10 34266.1 700.048   1
   3   1 -10 35811.8 678.257   2
  -3  -1   9 4881.84 260.109   2
  -3  -1   9 4974.01 162.658   1
  -3   1   9 4832.73 250.385   1
  -3  -1   8 47369.0 752.412   2
  -3   1   8 46863.0 749.833   1
  -3  -1   8 46794.3 464.106   1
  -3  -1   7 20198.4 294.736   1
   3   1  -7 20417.9 340.355   1
  -3  -1   7 21399.6 481.158   2
  -3   1   7 21466.1 484.464   1
   3   1  -6 2900.02 117.932   1
  -3  -1   6 2942.41 168.849   2
  -3  -1   6 2823.23 105.992   1
  -3   1   6 2921.64 173.649   1
  -3   1   5 398.821 66.9794   1
  -3  -1   5 330.790 55.3873   2
   3   1  -5 359.068 41.1693   1
  -3  -1   5 369.237 37.8067   1
   3   1  -4 6197.32 163.627   1
  -3  -1   4 6269.68 159.018   1
  -3   1   4 6257.83 232.587   1
   3   1  -3 34431.0 379.579   1
  -3   1   3 34102.1 519.657   1
  -3  -1   3 35608.9 391.035   1
   3   1  -2 23696.6 321.185   1
  -3   1   2 22625.8 409.533   1
  -3  -1   2 24014.7 337.705   1
  -3   1   1 23665.0 404.367   1
  -3  -1   1 24411.2 365.328   1
   3   1  -1 23978.8 343.644   1
   3   1   0 15611.5 289.834   1
  -3   1   0 15159.2 319.650   1
  -3  -1   0 16166.0 322.862   1
  -3   1  -1 867.462 78.7046   1
   3   1   1 944.894 75.7552   1
   3   1   2 551.783 62.7346   1
  -3   1  -2 526.021 61.6396   1
   3   1   3 197.449 43.2510   1
  -3   1  -3 261.898 48.9085   1
  -3  -1  -4 1237.85 92.2887   2
  -3   1  -4 1205.67 96.0692   1
  -3  -1  -5 52.6069 28.7301   2
  -3   1  -5 25.3372 19.8914   1
  -3  -1  -6 2774.70 160.112   2
  -3   1  -6 2800.63 181.250   2
  -3   1  -6 2790.36 154.316   1
   3  -1   6 2865.64 151.962   1
  -3   1  -7 406.452 63.4997   1
   3  -1   7 504.676 66.8821   1
  -3  -1  -7 617.338 85.7984   2
  -3   1  -7 548.437 86.6123   2
   3  -1   8 3347.11 174.857   1
  -3   1  -8 3133.70 178.887   1
   3   1   8 2973.40 165.472   2
  -3   1  -8 3390.03 219.110   2
  -3  -1  -8 3242.81 196.612   2
  -3  -1  -9 2406.48 179.987   2
  -3   1  -9 2271.65 189.868   2
   3   1   9 2185.43 151.928   2
   3  -1   9 2244.69 148.473   1
   3   1  10 4698.34 236.241   2
  -3   1 -10 4619.51 280.902   2
   3  -1  10 4789.04 222.074   1
  -3  -1 -10 4531.28 258.223   2
  -3  -1 -11 732.285 113.155   2
   3   1  11 970.898 112.948   2
  -3   1 -11 738.700 119.511   2
   3  -1  11 989.567 104.242   1
  -3   1 -12 10356.0 452.919   2
   3   1  12 9875.38 373.610   2
  -3  -1 -12 10240.8 431.171   2
   3  -1  12 10767.3 349.779   1
   3   1  13 9466.91 380.292   2
   3  -1  13 8331.90 317.313   1
  -3  -1 -13 9469.47 428.730   2
  -3   1 -13 9509.67 447.077   2
  -3  -1 -14 499.259 106.940   2
  -3   1 -14 511.621 114.429   2
   3   1  14 527.367 98.1619   2
   3   1  15 5782.39 323.829   2
  -3   1 -15 5834.21 374.584   2
  -3  -1 -15 5936.36 362.739   2
  -3  -1 -16 185.618 71.2922   2
  -3   1 -16 210.594 87.8671   2
   3   1  16 244.886 80.6535   2
   3   1  17 11555.9 489.375   2
  -3   1 -17 11170.2 546.969   2
  -3  -1 -17 12062.2 551.151   2
  -3  -1 -18 24173.8 796.941   2
   3   1  18 25141.5 743.097   2
  -3   1 -18 23459.1 824.787   2
   3   1  19 17316.8 637.795   2
   3  -1  19 16935.7 530.944   1
  -3  -1 -19 17391.2 696.976   2
  -3   1 -19 16643.4 714.347   2
   3  -1  20 7306.99 359.290   1
  -3  -1 -20 6526.16 440.944   2
  -3   1 -20 7073.55 481.671   2
  -3   1 -21 2457.26 292.993   2
  -3  -1 -21 2384.09 277.008   2
  -3   1 -22 9194.62 579.298   2
  -3  -1 -22 10100.6 582.158   2
  -3  -1 -23 22826.5 894.340   2
  -3   1 -23 23028.8 923.094   2
  -3   1 -24 24856.3 981.975   2
  -3  -1 -24 27532.4 1002.29   2
  -3  -1 -25 31510.6 1095.70   2
  -3   1 -25 30744.7 1114.29   2
  -3  -1 -26 509.776 171.740   2
  -3   1 -26 706.777 194.456   2
  -3   1 -27 6223.45 522.596   2
  -3  -1 -27 5774.79 498.436   2
  -3  -1 -28 938.558 218.307   2
  -3   1 -28 783.853 220.420   2
  -3   1 -29 9071.34 662.011   2
  -3  -1 -29 8933.07 646.926   2
  -3  -1 -30 1979.41 313.740   2
  -3   1 -30 2077.84 326.873   2
  -3   1 -31 6338.17 576.532   2
  -3  -1 -31 6907.99 592.131   2
  -3   1 -32 197.202 122.765   2
  -3  -1 -32 70.7782 88.9192   2
  -3   1 -33 901.114 236.735   2
  -3  -1 -33 1016.64 231.746   2
  -3   1 -34 2307.23 367.794   2
  -3  -1 -34 2264.97 352.892   2
  -3   1 -35 80.3200 90.2117   2
  -3  -1 -35 141.964 127.080   2
  -3  -1 -36 116.538 100.673   2
  -3   1 -36-62.9389 97.9034   2
  -3  -1 -37 282.782 149.846   2
  -3   1 -37 321.361 175.049   2
  -3   1 -38 1765.63 362.521   2
  -3  -1 -38 2021.64 360.207   2
   3   2 -39 1780.31 337.978   2
   3   2 -38 1271.88 270.893   2
   3   2 -37 171.185 130.107   2
   3   2 -36 55.2692 89.5136   2
   3   2 -35 85.5394 81.7896   2
   3   2 -34 226.895 136.287   2
   3   2 -33 41.5728 74.6209   2
   3   2 -32 316.366 136.145   2
   3   2 -31 405.556 141.942   2
   3   2 -30 225.220 111.708   2
   3   2 -29 85.9921 80.8347   2
   3   2 -28 4699.97 434.136   2
   3   2 -27 5074.36 441.073   2
   3   2 -26 2623.62 316.640   2
   3   2 -25 6340.61 475.613   2
   3   2 -24 188.089 110.662   2
   3   2 -23 3212.39 325.699   2
   3   2 -22 3328.14 323.615   2
   3   2 -21 974.198 167.073   2
   3   2 -20 95.7537 71.4883   2
  -3  -2  19-16.3801 43.2127   2
   3   2 -19 41.8063 47.4474   2
   3   2 -18 518.864 121.900   2
  -3   2  18 608.816 135.002   2
  -3  -2  17 5941.19 230.681   1
   3   2 -17 5885.51 370.574   2
  -3   2  17 5937.27 390.085   2
  -3  -2  16 440.646 103.973   2
   3   2 -16 788.670 139.422   2
  -3   2  16 724.501 134.624   2
  -3  -2  16 701.606 74.6827   1
  -3   2  15 13288.8 537.819   2
  -3  -2  15 13456.2 294.757   1
   3   2 -15 13237.1 522.335   2
  -3   2  14 6289.37 360.318   2
  -3  -2  14 6596.18 187.742   1
   3   2 -14 6668.81 358.304   2
  -3  -2  14 6829.83 373.120   2
  -3  -2  13 466.206 45.5648   1
   3   2 -13 442.271 100.857   2
  -3   2  13 362.690 86.2192   2
  -3  -2  13 413.869 95.7762   2
   3   2 -12 469.787 95.6593   2
  -3   2  12 224.795 72.2087   2
  -3  -2  12 426.617 38.1876   1
  -3  -2  12 558.174 105.794   2
  -3   2  11 38402.7 847.619   1
  -3  -2  11 37219.6 305.431   1
  -3  -2  11 38334.3 786.094   2
   3   2 -11 37733.1 752.176   2
   3   2 -10 3982.26 234.703   2
  -3  -2  10 4008.27 243.651   2
  -3   2  10 3865.03 264.341   1
  -3  -2  10 3693.64 86.4792   1
  -3  -2   9 6420.42 115.394   1
  -3   2   9 6952.45 341.925   1
   3   2  -9 7270.19 299.099   2
  -3  -2   9 7113.81 307.940   2
   3   2  -8 6497.18 265.811   2
  -3  -2   8 5994.49 114.466   1
  -3   2   8 6612.04 319.316   1
  -3  -2   8 6697.55 284.822   2
   3   2  -7 3719.06 101.489   1
  -3  -2   7 4219.28 213.509   2
   3   2  -7 4010.40 194.605   2
  -3   2   7 3946.28 239.710   1
  -3   2   6 2768.64 194.458   1
   3   2  -6 2473.46 82.7866   1
  -3  -2   6 2775.92 164.815   2
  -3  -2   5 21351.8 417.737   2
  -3   2   5 20171.7 495.083   1
   3   2  -5 20374.0 243.846   1
  -3   2   4 578.261 83.9298   1
   3   2  -4 603.334 46.1675   1
  -3  -2   4 604.580 67.1965   2
  -3   2   3 4348.11 216.185   1
  -3  -2   3 4082.50 155.191   2
   3   2  -3 4422.23 134.406   1
  -3   2   2 1087.58 105.869   1
  -3  -2   2 1253.75 77.7361   2
   3   2  -2 1236.72 77.4794   1
   3   2  -1 3790.52 148.662   1
  -3   2   1 3827.49 189.017   1
  -3   2   0 4564.35 198.501   1
   3  -2   0 5005.23 231.735   1
   3  -2   1 12044.4 351.901   1
  -3   2  -1 11663.3 312.742   1
  -3   2  -2 798.538 83.1320   1
   3  -2   2 692.216 86.1321   1
  -3  -2  -2 721.908 51.6016   2
  -3   2  -3 1982.96 126.573   1
   3  -2   3 1783.49 131.917   1
  -3  -2  -3 1747.96 91.1651   2
   3  -2   4 1302.65 112.001   1
  -3  -2  -4 1326.72 89.8129   2
  -3   2  -4 1418.35 106.326   1
   3  -2   5 7310.11 258.623   1
  -3   2  -5 7167.73 240.746   1
  -3  -2  -5 7111.09 225.908   2
   3  -2   6 989.429 97.2777   1
  -3  -2  -6 1139.91 99.3102   2
  -3   2  -6 1077.54 97.1464   1
  -3  -2  -7 7.54119 23.1661   2
  -3   2  -7-0.87104 36.0826   2
   3   2   7 4.55123 15.8891   2
   3  -2   7 69.2979 34.5347   1
  -3   2  -7 14.4922 19.8391   1
  -3   2  -8 7011.02 334.457   2
  -3  -2  -8 7344.99 285.151   2
   3  -2   8 7176.26 258.512   1
  -3   2  -8 6658.31 251.022   1
   3   2   8 6904.59 236.795   2
   3  -2   9 13001.1 355.561   1
   3   2   9 12496.8 344.518   2
  -3   2  -9 13000.9 468.411   2
  -3   2  -9 12896.8 357.613   1
  -3  -2  -9 13176.5 405.494   2
   3   2  10 9158.40 312.418   2
  -3   2 -10 9790.78 327.311   1
  -3  -2 -10 9715.90 370.671   2
  -3   2 -10 9588.12 417.892   2
   3  -2  10 9772.05 311.749   1
  -3   2 -11 23076.3 523.198   1
  -3   2 -11 24358.7 698.597   2
  -3  -2 -11 24515.0 608.575   2
   3   2  11 22774.8 523.027   2
   3  -2  11 24564.5 502.502   1
  -3   2 -12 24543.9 732.711   2
   3   2  12 24584.2 571.021   2
   3  -2  12 25762.2 528.580   1
  -3  -2 -12 25780.7 655.233   2
  -3   2 -13 3112.30 266.892   2
   3   2  13 3324.05 221.342   2
   3  -2  13 3759.46 207.441   1
  -3  -2 -13 3511.64 259.629   2
   3   2  14 5052.20 289.312   2
  -3  -2 -14 5180.75 321.937   2
  -3   2 -14 4979.94 348.553   2
   3   2  15 9792.87 416.289   2
  -3  -2 -15 10357.8 466.780   2
  -3   2 -15 9769.48 507.302   2
  -3  -2 -16 18119.4 642.780   2
  -3   2 -16 18373.7 711.399   2
   3   2  16 17768.0 585.178   2
  -3  -2 -17-13.9722 48.9292   2
  -3   2 -17-13.1230 56.0795   2
   3   2  17 32.7991 58.8367   2
   3   2  18-21.1934 39.3981   2
  -3   2 -18-0.92562 52.5381   2
  -3  -2 -18 16.4564 59.5409   2
  -3   2 -19 1819.99 247.778   2
   3   2  19 1676.40 203.942   2
  -3  -2 -19 1773.26 225.436   2
   3   2  20 5666.29 378.301   2
  -3   2 -20 5428.59 426.518   2
  -3  -2 -20 5544.82 404.121   2
   3  -2  20 5742.97 300.254   1
  -3   2 -21 5592.67 451.378   2
   3  -2  21 5630.84 304.264   1
  -3  -2 -21 5291.45 410.025   2
  -3   2 -22 11221.5 652.575   2
  -3  -2 -22 12054.7 630.413   2
  -3   2 -23 3.60300 74.0715   2
  -3  -2 -23 105.692 107.058   2
  -3   2 -24 350.513 192.515   2
  -3  -2 -24 477.664 164.679   2
  -3  -2 -25 18755.7 834.262   2
  -3   2 -25 17576.5 863.198   2
  -3  -2 -26 33.7738 66.5863   2
  -3   2 -26 218.064 136.772   2
  -3  -2 -27 5463.10 477.902   2
  -3   2 -27 5314.76 507.301   2
  -3   2 -28 8556.07 642.310   2
  -3  -2 -28 9330.33 633.805   2
  -3   2 -29 166.881 143.422   2
  -3  -2 -29 166.016 115.361   2
  -3   2 -30 3433.21 424.332   2
  -3  -2 -30 3332.47 400.296   2
  -3   2 -31 4713.29 506.803   2
  -3  -2 -31 4243.41 451.125   2
  -3  -2 -32-96.9924 91.6871   2
  -3   2 -32 133.868 115.608   2
  -3  -2 -33 464.956 170.951   2
  -3   2 -33 526.175 191.415   2
  -3   2 -34-38.6089 108.206   2
  -3  -2 -34 229.943 149.424   2
  -3  -2 -35 249.301 138.538   2
  -3   2 -35-140.073 125.168   2
  -3  -2 -36 755.996 226.659   2
  -3   2 -36 861.205 255.735   2
  -3  -2 -37 351.971 154.112   2
  -3   2 -37 237.684 148.680   2
   3   3 -38 595.780 194.152   2
   3   3 -37 4074.67 476.535   2
   3   3 -36 500.629 179.391   2
   3   3 -35 119.591 94.8773   2
   3   3 -34-7.87486 77.0104   2
   3   3 -33 269.894 134.690   2
   3   3 -32 1265.69 262.336   2
   3   3 -31 13638.0 792.615   2
   3   3 -30 1978.23 303.685   2
   3   3 -29 123.018 117.157   2
   3   3 -28 162.618 95.1196   2
   3   3 -27 285.879 125.428   2
  -3  -3  26 3334.91 177.523   1
   3   3 -26 2584.58 316.969   2
   3   3 -25 200.663 108.081   2
  -3  -3  25 66.2523 25.7406   1
   3   3 -24 976.914 192.888   2
  -3  -3  24 748.863 76.3887   1
  -3  -3  24 728.868 91.0678   1
  -3  -3  23 2626.83 160.989   1
  -3  -3  23 2418.14 130.645   1
   3   3 -23 2319.09 285.501   2
  -3  -3  22 11.6709 15.4957   1
  -3  -3  22 19.4635 24.4388   1
   3   3 -22 10.7764 64.9386   2
  -3  -3  21 599.715 56.0229   1
   3   3 -21 805.002 166.240   2
  -3  -3  21 675.302 71.5505   1
   3   3 -20 143.047 86.0069   2
  -3  -3  20 187.933 34.9552   1
  -3  -3  20 220.720 31.3048   1
  -3  -3  19 888.448 156.190   2
   3   3 -19 694.993 143.457   2
  -3  -3  19 788.433 49.5966   1
  -3  -3  19 673.488 55.2989   1
  -3  -3  18 4894.00 100.889   1
  -3  -3  18 4160.20 108.087   1
   3   3 -18 5253.38 371.142   2
   3   3 -17 80.6947 53.6260   2
  -3   3  17 97.9050 62.5118   2
  -3   3  16 2966.86 269.714   2
   3   3 -16 3151.70 270.300   2
  -3   3  15 1184.25 167.643   2
   3   3 -15 1227.42 167.556   2
  -3  -3  14 875.918 130.951   2
  -3   3  14 1281.08 167.845   2
   3   3 -14 1124.48 156.224   2
  -3   3  13 808.933 127.654   2
   3   3 -13 915.529 139.735   2
  -3  -3  13 1023.64 142.006   2
  -3   3  12 17086.0 557.050   2
   3   3 -12 19277.7 577.748   2
  -3  -3  12 17871.1 556.283   2
  -3   3  12 18955.1 671.860   1
   3   3 -11 118.021 63.7453   2
  -3  -3  11 42.6681 41.1419   2
  -3   3  11 49.7994 56.0467   1
   3   3 -10 2793.84 202.450   2
  -3   3  10 2542.64 234.847   1
  -3  -3  10 2563.54 191.431   2
  -3   3   9 1268.66 167.211   1
   3   3  -9 1180.18 131.037   2
  -3  -3   9 1231.61 128.392   2
  -3  -3   8 5663.38 254.472   2
   3   3  -8 5968.65 260.497   2
  -3   3   8 5486.83 322.411   1
  -3   3   7 6391.73 336.116   1
   3   3  -7 7355.11 267.470   2
  -3  -3   7 6468.96 258.328   2
  -3  -3   6 13443.2 341.398   2
  -3   3   6 13457.2 467.936   1
   3   3  -6 14258.0 337.376   2
   3   3  -6 12877.3 174.551   1
  -3   3   5 1013.69 126.533   1
   3   3  -5 1316.64 65.6569   1
  -3  -3   5 1271.26 96.6044   2
  -3   3   4 3570.86 225.818   1
  -3  -3   4 3807.38 145.274   2
   3   3  -4 3790.38 129.324   1
  -3  -3   3 2961.56 111.005   2
  -3   3   3 3832.03 226.913   1
   3  -3  -2 4023.63 260.710   1
  -3   3   2 3889.66 221.133   1
   3  -3  -1 2247.54 191.886   1
  -3   3   1 1970.57 154.436   1
  -3   3   0 1481.81 139.406   1
   3  -3   0 1214.29 148.459   1
  -3   3  -1 9161.82 309.604   1
   3  -3   1 10309.4 384.229   1
   3  -3   2 4420.00 250.588   1
  -3   3  -2 4093.25 202.487   1
   3  -3   3 2462.64 180.678   1
  -3   3  -3 2250.29 148.942   1
   3  -3   4 32.5968 34.8352   1
  -3   3  -4 40.4802 28.4750   1
   3  -3   5 636.724 89.7971   1
  -3   3  -5 565.970 75.7859   1
  -3  -3  -5 520.639 46.6147   2
  -3  -3  -6 1984.27 108.838   2
  -3   3  -6 2264.92 189.899   2
   3  -3   6 1964.11 156.366   1
  -3   3  -6 1656.31 125.531   1
  -3   3  -7 351.038 60.8195   1
   3  -3   7 355.805 67.6347   1
  -3   3  -7 437.489 90.1165   2
  -3  -3  -7 422.044 57.6624   2
  -3   3  -8 2512.06 214.487   2
   3   3   8 2542.48 129.563   2
   3  -3   8 2515.68 170.806   1
  -3   3  -8 2672.76 163.358   1
  -3  -3  -8 2907.45 161.908   2
   3  -3   9 9811.89 333.556   1
   3   3   9 9813.17 280.562   2
  -3  -3  -9 10204.4 326.738   2
  -3   3  -9 9569.99 314.455   1
  -3   3  -9 9388.64 428.607   2
  -3   3 -10 10655.5 465.181   2
   3   3  10 10608.8 316.101   2
   3  -3  10 10626.8 352.058   1
  -3  -3 -10 11041.2 363.763   2
  -3   3 -10 10762.4 340.095   1
   3   3  11 1059.62 108.787   2
  -3   3 -11 1100.12 160.624   2
  -3   3 -11 1202.57 117.760   1
   3  -3  11 1167.84 117.921   1
  -3  -3 -11 1094.38 122.893   2
  -3   3 -12-44.0143 70.4037   2
   3   3  12 27.6854 23.2522   2
  -3  -3 -12 23.0272 32.3393   2
   3  -3  12 27.8238 25.1257   1
  -3   3 -12 30.7483 31.9591   1
  -3   3 -13 484.154 116.160   2
   3   3  13 434.677 81.6407   2
   3  -3  13 128.870 39.9306   1
  -3   3 -13 565.818 91.2535   1
  -3  -3 -13 496.138 94.0766   2
  -3  -3 -14 1491.36 167.482   2
   3   3  14 1449.28 152.221   2
  -3   3 -14 1342.13 194.159   2
   3   3  15 5336.15 306.187   2
  -3  -3 -15 5582.72 334.226   2
  -3   3 -15 5711.61 404.370   2
  -3  -3 -16 5542.38 348.314   2
   3   3  16 5744.89 331.649   2
  -3   3 -16 5747.31 419.083   2
  -3  -3 -17 3612.90 286.818   2
   3   3  17 4302.95 296.683   2
  -3   3 -17 3383.69 330.474   2
  -3   3 -18 2239.41 274.984   2
   3   3  18 2064.24 214.784   2
  -3  -3 -18 2029.32 226.101   2
  -3   3 -19 362.931 119.417   2
   3   3  19 503.337 118.868   2
  -3  -3 -19 320.766 101.432   2
  -3   3 -20 169.293 139.291   2
   3   3  20 306.098 92.8089   2
  -3  -3 -20 371.651 123.151   2
  -3  -3 -21 42950.1 1108.72   2
  -3   3 -21 40980.5 1246.45   2
   3  -3  21 41896.0 799.036   1
  -3   3 -22 35.3550 77.7594   2
  -3  -3 -22 208.244 106.022   2
  -3   3 -23 2275.42 306.703   2
  -3  -3 -23 2885.27 304.476   2
  -3   3 -24 1133.47 242.500   2
  -3  -3 -24 822.546 177.136   2
  -3  -3 -25 187.325 114.848   2
  -3   3 -25 197.759 141.434   2
  -3  -3 -26 9676.29 596.300   2
  -3   3 -26 9979.56 698.573   2
  -3  -3 -27 36376.3 1176.85   2
  -3   3 -27 37570.7 1355.65   2
  -3   3 -28 4310.78 472.511   2
  -3  -3 -28 3998.71 407.480   2
  -3  -3 -29 4113.59 417.795   2
  -3   3 -29 4292.64 477.562   2
  -3  -3 -30 54.3392 75.4298   2
  -3   3 -30 37.7849 96.7375   2
  -3  -3 -31 161.200 113.591   2
  -3   3 -31 237.933 134.849   2
  -3  -3 -32 199.630 116.379   2
  -3   3 -32 504.393 193.569   2
  -3  -3 -33 2269.92 327.242   2
  -3   3 -33 2490.47 428.512   2
  -3  -3 -34-125.917 103.871   2
  -3   3 -34 294.681 194.839   2
  -3  -3 -35 1899.37 310.254   2
  -3   3 -35 2015.80 366.564   2
  -3  -3 -36 324.596 145.310   2
  -3   3 -36 286.616 165.336   2
   3   4 -36 169.014 113.490   2
   3   4 -35 1256.22 269.422   2
   3   4 -34 423.157 202.722   2
   3   4 -33 272.384 128.900   2
   3   4 -32-16.9279 57.9483   2
   3   4 -31 642.048 173.194   2
   3   4 -30-4.30150 73.0548   2
   3   4 -29 1449.31 256.063   2
   3   4 -28 1987.88 292.959   2
   3   4 -27 6693.06 526.361   2
   3   4 -26 820.208 189.087   2
   3   4 -25-30.7617 68.6139   2
   3   4 -24 258.693 107.095   2
   3   4 -23 4365.51 394.091   2
   3   4 -22 21.3391 62.3850   2
   3   4 -21 108.296 88.4278   2
   3   4 -20 110.277 75.7052   2
   3   4 -19 1130.69 186.283   2
  -3  -4  18 27.5129 46.9207   2
   3   4 -18 175.115 82.8569   2
   3   4 -17 1864.33 226.297   2
   3   4 -16 5451.67 370.843   2
  -3   4  16 5115.43 361.208   2
  -3  -4  15 91.1306 49.2827   2
  -3   4  15 67.6013 67.6933   1
   3   4 -15 30.5725 48.0469   2
  -3   4  15 51.4669 44.5528   2
  -3   4  14 2238.58 265.068   1
  -3   4  14 1851.90 208.431   2
   3   4 -14 2290.87 223.983   2
  -3   4  13 554.822 107.801   2
  -3   4  13 657.943 144.136   1
  -3  -4  13 585.230 104.845   2
   3   4 -13 759.580 131.775   2
  -3  -4  12 1450.92 154.930   2
  -3   4  12 1435.66 199.129   1
   3   4 -12 1569.88 173.919   2
  -3   4  11 66.4688 56.8287   1
  -3  -4  11 103.438 56.1688   2
   3   4 -11 86.2035 55.2906   2
  -3  -4  10 780.705 103.462   2
   3   4 -10 542.611 95.4302   2
  -3   4  10 475.889 118.319   1
  -3  -4   9 8035.31 300.884   2
  -3   4   9 8423.85 440.935   1
   3   4  -9 8556.40 343.951   2
  -3   4   8 642.006 120.149   1
  -3  -4   8 616.014 80.2574   2
   3   4  -8 686.126 96.9951   2
  -3  -4   7 807.621 81.0420   2
   3   4  -7 677.275 44.6346   1
   3   4  -7 990.906 103.863   2
   3   4  -7 727.934 39.6753   1
  -3   4   7 890.122 136.934   1
   3   4  -6 2701.69 153.095   2
  -3   4   6 2959.03 239.367   1
   3   4  -6 2559.61 96.0271   1
  -3  -4   6 2849.82 133.498   2
  -3   4   5 1242.20 152.833   1
   3   4  -5 1198.52 85.9678   2
  -3   4   4 3869.43 254.827   1
  -3   4   3 241.039 69.8555   1
  -3   4   2 53.8454 40.0638   1
  -3   4   1 45.0837 40.5908   1
  -3   4   0 338.898 71.4293   1
  -3   4  -1 26.3616 28.2540   1
   3  -4   1 51.9828 33.5091   1
   3  -4   2 115.418 49.0047   1
  -3   4  -2 800.527 101.366   1
   3  -4   3-25.1518 28.1950   1
  -3   4  -3-0.17615 29.7430   1
   3  -4   4 1834.54 179.242   1
  -3   4  -4 4422.54 223.635   1
  -3   4  -5 1975.54 147.980   1
   3  -4   5 1294.32 152.538   1
  -3   4  -6 136.096 57.1494   2
   3  -4   6 70.4803 38.0456   1
  -3   4  -6 103.768 43.4170   1
  -3   4  -7 4906.28 227.226   1
  -3   4  -7 5082.41 310.940   2
  -3   4  -8 111.563 39.7268   1
  -3   4  -8 82.8021 48.0039   2
   3  -4   8 77.4251 41.3294   1
   3   4   9 10547.1 253.645   2
  -3   4  -9 10675.8 479.015   2
  -3   4  -9 10744.3 346.517   1
  -3   4 -10 411.700 104.505   2
   3   4  10 441.297 60.5718   2
  -3   4 -10 461.085 74.9816   1
  -3   4 -11 4190.13 319.236   2
  -3   4 -11 4295.04 223.325   1
   3   4  11 4363.08 200.775   2
  -3   4 -12 76.8511 63.0051   2
   3   4  12 34.7237 25.2259   2
   3  -4  12-20.7240 22.0029   1
  -3   4 -12 43.4501 40.7661   1
  -3   4 -13-24.3712 47.6132   2
   3  -4  13-58.7443 33.3770   1
   3   4  13 56.8673 35.0267   2
  -3  -4 -13-19.2035 29.9440   2
  -3   4 -13-15.0438 37.2215   1
   3  -4  14 165.823 51.1987   1
  -3   4 -14 677.737 147.720   2
   3   4  14 529.970 89.8805   2
  -3  -4 -14 594.817 96.6886   2
  -3   4 -14 559.455 89.1612   1
   3   4  15 1831.54 171.082   2
   3  -4  15 1997.33 170.591   1
  -3  -4 -15 1577.63 161.439   2
  -3   4 -15 1759.10 236.742   2
  -3   4 -16 612.026 143.889   2
   3   4  16 445.934 96.7397   2
  -3  -4 -16 427.921 92.4744   2
   3   4  17 2762.08 233.763   2
  -3  -4 -17 2729.91 231.751   2
  -3   4 -17 2558.48 299.908   2
  -3  -4 -18 15893.8 576.406   2
   3   4  18 16402.5 584.250   2
  -3   4 -18 14904.2 722.347   2
   3   4  19 2790.64 253.663   2
  -3   4 -19 2838.65 328.744   2
  -3  -4 -19 2534.75 244.428   2
   3   4  20 3247.98 281.896   2
  -3  -4 -20 3162.55 279.207   2
  -3   4 -20 3232.82 357.848   2
   3   4  21 2907.02 277.975   2
   3  -4  21 2472.83 199.562   1
  -3   4 -21 2518.03 325.314   2
  -3  -4 -21 2716.35 265.915   2
  -3   4 -22 6943.85 544.178   2
  -3  -4 -22 7304.31 445.999   2
  -3   4 -23 1173.26 234.526   2
  -3  -4 -23 1613.81 218.748   2
  -3  -4 -24 3160.23 310.712   2
  -3   4 -24 2874.64 370.076   2
  -3  -4 -25 8596.82 522.691   2
  -3   4 -25 7914.35 619.354   2
  -3  -4 -26 440.852 131.187   2
  -3   4 -26 588.107 202.326   2
  -3   4 -27 16339.1 918.256   2
  -3  -4 -27 16657.9 765.319   2
  -3  -4 -28 1172.67 214.943   2
  -3   4 -28 1209.54 263.671   2
  -3  -4 -29 1527.55 247.511   2
  -3   4 -29 1379.68 281.177   2
  -3  -4 -30 374.848 135.623   2
  -3   4 -30 490.208 182.393   2
  -3   4 -31-62.5183 94.8829   2
  -3  -4 -31 109.893 96.1859   2
  -3  -4 -32 38.8230 72.0714   2
  -3   4 -32 70.7657 104.754   2
  -3  -4 -33 618.569 177.673   2
  -3   4 -33 445.660 150.977   2
  -3  -4 -34 441.307 157.388   2
  -3   4 -34-190.781 135.823   2
   3   5 -33 3905.85 464.731   2
   3   5 -32 1582.66 292.662   2
   3   5 -31 417.140 155.678   2
   3   5 -30 2954.32 380.622   2
   3   5 -29 1494.01 275.358   2
   3   5 -28 1485.05 265.489   2
   3   5 -27 907.525 205.722   2
   3   5 -26-11.0250 80.1876   2
   3   5 -25 2239.38 307.654   2
   3   5 -24 262.197 115.286   2
   3   5 -23 1850.94 261.674   2
   3   5 -22 652.304 159.151   2
   3   5 -21 10.5470 52.9081   2
   3   5 -20-28.6712 60.0084   2
   3   5 -19 2309.96 267.871   2
  -3   5  19 2535.37 337.606   1
  -3   5  18 2586.35 327.174   1
   3   5 -18 2442.40 271.771   2
  -3   5  17-4.74418 60.5176   1
   3   5 -17 121.643 62.6999   2
   3   5 -16 2186.19 241.976   2
  -3   5  16 2189.46 288.614   1
  -3   5  15 2477.15 298.772   1
   3   5 -15 2527.55 252.935   2
  -3   5  14 839.901 174.059   1
   3   5 -14 934.615 151.477   2
  -3   5  13 3684.63 348.400   1
  -3  -5  13 2484.87 195.255   2
  -3   5  13 3220.72 272.539   2
   3   5 -13 4326.31 307.479   2
  -3  -5  12 1396.98 140.783   2
   3   5 -12 1218.15 157.848   2
  -3   5  12 982.316 176.455   1
   3   5 -11 118.956 67.7269   2
  -3   5  11 211.282 87.6347   1
   3   5 -10 3518.67 240.803   2
  -3   5  10 3813.29 325.156   1
   3   5  -9 4410.32 253.072   2
  -3   5   9 3950.78 320.808   1
   3   5  -8 291.686 69.3115   2
  -3   5   8 121.195 71.9401   1
   3   5  -7 3310.73 113.866   1
   3   5  -7 3890.00 202.161   2
  -3   5   7 3321.50 277.049   1
   3   5  -7 3025.28 105.073   1
   3   5  -6 7091.14 238.211   2
  -3   5   6 6476.84 378.294   1
   3   5  -6 6527.69 197.231   1
  -3   5   5 73.0929 67.8305   1
   3   5  -5 57.0573 26.1084   1
  -3   5   4 1923.91 196.901   1
  -3   5   3 2411.96 213.150   1
  -3   5   2 2937.62 228.830   1
  -3   5   1 15.9519 44.7144   1
  -3   5   0 1540.87 157.737   1
  -3   5  -1 1907.30 169.248   1
  -3   5  -2 114.577 51.6252   1
  -3   5  -3 3345.30 215.219   1
  -3   5  -4 1501.18 141.456   1
  -3   5  -5 413.972 95.2770   2
  -3   5  -5 256.456 63.0181   1
  -3   5  -6 1029.54 115.603   1
  -3   5  -6 840.693 134.705   2
  -3   5  -7 165.978 50.9209   1
  -3   5  -7 141.696 54.5123   2
  -3   5  -8 4808.99 329.757   2
  -3   5  -8 4500.49 233.100   1
  -3   5  -9 304.978 69.4415   1
  -3   5  -9 355.587 99.3777   2
  -3   5 -10 1256.19 127.904   1
  -3   5 -10 1177.28 175.962   2
  -3   5 -11 396.056 71.4427   1
  -3   5 -11 254.875 88.3343   2
   3   5  11 292.334 43.8206   2
   3   5  12 1474.60 110.138   2
  -3   5 -12 1415.30 204.685   2
  -3   5 -12 1433.35 138.525   1
   3   5  13 893.098 95.2460   2
  -3   5 -13 840.068 108.325   1
  -3   5 -13 870.651 174.594   2
   3   5  14 5166.38 246.827   2
  -3   5 -14 4956.01 261.769   1
  -3   5 -14 4713.62 389.621   2
   3   5  15 206.622 54.5535   2
  -3   5 -15 163.781 53.6199   1
  -3   5 -15 157.984 71.6854   2
  -3   5 -16-39.1734 77.6524   2
   3   5  16-40.9883 37.6501   2
   3   5  17 1440.14 155.216   2
  -3   5 -17 1737.03 255.292   2
  -3   5 -18 759.899 176.340   2
  -3   5 -19 345.264 132.625   2
  -3   5 -20 4794.28 445.367   2
  -3   5 -21 150.295 99.8331   2
  -3   5 -22 3221.70 387.030   2
  -3   5 -23 7813.20 612.685   2
  -3   5 -24 592.876 185.765   2
  -3   5 -25 12779.4 808.530   2
  -3   5 -26 541.410 190.945   2
  -3   5 -27 1186.43 269.722   2
  -3   5 -28 5370.98 563.462   2
  -3   5 -29 4927.38 538.445   2
  -3   5 -30 91.3433 101.265   2
  -3   5 -31 5004.06 561.924   2
  -3   6  30 3725.31 521.701   1
   3   6 -30 3010.85 385.905   2
   3   6 -29 1680.83 299.170   2
  -3   6  29 2055.99 387.026   1
  -3   6  28 1813.17 358.862   1
   3   6 -28 2282.19 335.726   2
  -3   6  27 31.6326 100.042   1
   3   6 -27 230.006 120.217   2
  -3   6  26 84.7460 113.446   1
   3   6 -26 220.968 115.824   2
  -3   6  25 1075.56 263.186   1
   3   6 -25 1570.54 262.569   2
   3   6 -24 282.350 128.683   2
  -3   6  24 281.149 132.166   1
  -3   6  23 772.492 211.228   1
   3   6 -23 417.935 128.099   2
   3   6 -22 60.7073 68.6221   2
  -3   6  22-142.813 175.147   1
   3   6 -21 78.5088 62.1593   2
  -3   6  21-66.0882 138.052   1
  -3   6  20 1524.22 277.522   1
   3   6 -20 1192.62 203.476   2
   3   6 -19-132.526 81.4603   2
  -3   6  19-65.3459 102.944   1
  -3   6  18 695.232 179.149   1
   3   6 -18 908.812 169.929   2
  -3   6  17 1453.90 253.348   1
   3   6 -17 1760.94 226.882   2
  -3   6  16-8.61777 86.7819   1
   3   6 -16 101.350 65.4580   2
  -3   6  15 397.306 127.777   1
   3   6 -15 314.240 98.6074   2
  -3   6  14 742.921 174.430   1
   3   6 -14 1028.02 161.362   2
  -3   6  13 194.412 94.4196   1
   3   6 -13 167.113 67.2858   2
   3   6 -12 2608.41 229.730   2
  -3   6  12 1989.61 257.958   1
  -3   6  11 5.25511 73.9212   1
   3   6 -11 145.524 60.2366   2
  -3   6  10 916.440 169.495   1
   3   6 -10 1092.94 134.930   2
  -3   6   9 2468.23 266.827   1
   3   6  -9 3066.96 208.758   2
   3   6  -8 129.637 18.3930   1
  -3   6   8 119.943 75.8819   1
   3   6  -8 178.614 50.2893   2
  -3   6   7 2989.50 278.854   1
   3   6  -7 3331.31 168.205   2
   3   6  -7 3250.88 123.844   1
  -3   6   6 2223.39 236.564   1
   3   6  -6 2155.42 122.291   1
   3   6  -5 3489.31 172.450   1
  -3   6   5 3493.50 285.123   1
   3   6  -4 93.9372 33.3055   1
  -3   6   4 104.296 65.0556   1
   3   6  -3-1.30130 36.1511   1
  -3   6   3 39.9238 36.5372   1
  -3   6   2 685.218 120.859   1
  -3   6   1 95.6114 54.4777   1
  -3   6   0 381.324 88.9969   1
  -3   6  -1 2379.18 202.724   1
  -3   6  -2 4113.16 257.564   1
  -3   6  -3 248.288 73.7326   2
  -3   6  -3 120.693 51.2577   1
  -3   6  -4 401.407 92.7861   2
  -3   6  -4 465.806 88.2410   1
  -3   6  -5 452.047 85.7733   1
  -3   6  -5 273.796 78.8198   2
  -3   6  -6 938.126 148.622   2
  -3   6  -6 635.489 101.239   1
  -3   6  -7-152.750 73.2631   2
  -3   6  -7 11.9650 37.1894   1
  -3   6  -8 2792.04 268.449   2
  -3   6  -8 2890.21 199.979   1
  -3   6  -9 5067.72 373.682   2
  -3   6  -9 4333.28 244.464   1
  -3   6 -10 495.735 87.0177   1
  -3   6 -10 616.450 141.670   2
  -3   6 -11-70.3164 83.9606   2
  -3   6 -11 25.9996 33.5257   1
  -3   6 -12 1778.66 242.748   2
  -3   6 -12 1933.03 165.418   1
  -3   6 -13 1050.89 192.371   2
  -3   6 -13 910.891 115.774   1
  -3   6 -14 690.271 104.518   1
  -3   6 -14 766.362 173.109   2
  -3   6 -15 503.090 141.232   2
  -3   6 -15 382.373 80.9324   1
  -3   6 -16 2119.55 279.922   2
  -3   6 -16 2516.39 201.123   1
  -3   6 -17 365.815 138.046   2
  -3   6 -18 1068.11 223.205   2
  -3   6 -19 795.881 207.194   2
  -3   6 -20 9444.40 653.667   2
  -3   6 -21 120.168 88.6589   2
  -3   6 -22 3400.22 410.033   2
  -3   6 -23 222.314 134.340   2
  -3   6 -24 4398.82 490.506   2
  -3   6 -25 3113.73 413.716   2
  -3   6 -26 397.669 164.934   2
  -3   6 -27 69.2261 117.987   2
  -3   6 -28 1905.28 342.916   2
  -3   7  25 126.802 110.770   1
  -3   7  24-331.765 165.704   1
  -3   7  23 27.8240 139.306   1
  -3   7  22 902.057 238.843   1
  -3   7  21 2608.66 374.127   1
  -3   7  20 345.999 132.445   1
  -3   7  19 583.048 178.278   1
  -3   7  18-235.231 121.661   1
  -3   7  17 33.6002 99.9152   1
  -3   7  16 891.776 192.606   1
  -3   7  15-163.524 97.9811   1
  -3   7  14 1149.58 212.865   1
  -3   7  13 121.484 60.4917   1
  -3   7  12 56.6552 82.4070   1
  -3   7  11-10.6490 69.5500   1
  -3   7  10 57.8352 65.6119   1
  -3   7   9 16.8611 53.0471   1
  -3   7   8 2921.21 289.080   1
  -3   7   7 39.6621 64.2406   1
  -3   7   6 128.855 78.1826   1
  -3   7   5 10.5464 66.7788   1
   3   7  -4 107.136 46.8537   1
  -3   7   4 51.9921 52.0705   1
  -3   7   3 1133.78 165.817   1
   3   7  -3 982.587 110.289   1
   3   7  -2-96.7456 45.1486   1
  -3   7   2 54.3092 52.1411   1
   3   7  -1 363.692 79.3771   1
  -3   7   1 513.076 106.983   1
   3   7   0 9.67550 47.7638   1
  -3   7   0 0.29616 47.3186   1
   3   7   1-1.16705 35.7681   1
  -3   7  -1-21.3020 45.9657   1
  -3   7  -1 50.1396 37.4669   2
  -3   7  -2 393.312 89.5884   2
  -3   7  -2 517.244 97.6505   1
  -3   7  -3 43.5226 43.0097   2
  -3   7  -3 81.5231 64.4905   1
  -3   7  -4 1987.21 216.455   2
  -3   7  -4 2115.80 188.323   1
  -3   7  -5 686.096 137.960   2
  -3   7  -5 816.846 119.002   1
  -3   7  -6 2391.93 193.884   1
  -3   7  -6 1964.13 228.376   2
  -3   7  -7 1101.67 173.801   2
  -3   7  -7 1163.55 136.392   1
  -3   7  -8 15.8250 50.6927   2
  -3   7  -8-3.66137 36.0386   1
  -3   7  -9 64.4768 45.2708   1
  -3   7  -9 148.101 62.5399   2
  -3   7 -10 23.2097 37.6232   1
  -3   7 -10-9.67500 59.7913   2
  -3   7 -11 2351.48 186.946   1
  -3   7 -11 2098.53 265.009   2
  -3   7 -12 336.611 72.4251   1
  -3   7 -12 266.882 108.672   2
  -3   7 -13 50.9502 64.6971   2
  -3   7 -14 395.754 135.007   2
  -3   7 -15-25.2037 66.0037   2
  -3   7 -16 195.372 122.732   2
  -3   7 -17 713.209 178.185   2
  -3   7 -18 319.426 119.110   2
  -3   7 -19 153.390 59.9495   2
  -3   7 -20 57.6724 64.3364   2
  -3   7 -21 84.5703 61.4824   2
  -3   7 -22 372.474 142.533   2
  -3   7 -23 583.074 173.398   2
  -3   8  19 2281.95 330.986   1
  -3   8  18 627.054 183.197   1
  -3   8  17 291.014 123.827   1
  -3   8  16-71.4960 76.8790   1
  -3   8  15 203.946 104.560   1
  -3   8  14 388.451 121.407   1
  -3   8  13-31.3831 66.5041   1
  -3   8  12 142.728 93.6959   1
  -3   8  11 273.892 106.056   1
  -3   8  10 714.226 158.988   1
  -3   8   9 150.873 74.0379   1
  -3   8   8 1668.85 231.712   1
  -3   8   7 427.629 114.073   1
  -3   8   6 2263.05 254.067   1
  -3   8   5 1217.41 187.749   1
  -3   8   4 727.562 136.766   1
  -3   8   3 235.784 86.0841   1
  -3   8   2 143.139 68.1242   1
  -3   8   1 303.023 90.7014   2
  -3   8   1 408.149 100.825   1
  -3   8   0 1684.17 190.040   2
  -3   8   0 2016.50 206.349   1
  -3   8  -1 190.596 72.6287   2
  -3   8  -1 202.152 72.2962   1
  -3   8  -2-128.673 67.1065   2
  -3   8  -2 193.704 67.1749   1
  -3   8  -3 74.1805 75.2651   2
  -3   8  -3-12.0101 39.7109   1
   3   8   3 7.92724 46.5947   1
   3   8   4-41.8538 44.8985   1
  -3   8  -4 10.8011 39.8291   2
  -3   8  -4 53.5834 46.4983   1
  -3   8  -5 422.242 113.933   2
   3   8   5 117.095 65.7714   1
  -3   8  -5 415.891 92.0719   1
  -3   8  -6 1139.61 187.129   2
   3   8   6 1326.95 194.049   1
  -3   8  -7 253.965 98.1049   2
  -3   8  -8 269.503 103.869   2
  -3   8  -9 880.184 166.896   2
  -3   8 -10 265.826 104.438   2
  -3   8 -11 1033.95 192.886   2
  -3   8 -12 628.592 149.842   2
  -3   8 -13 69.4438 110.181   2
  -3   8 -14 27.5951 64.4112   2
  -3   8 -15 857.563 192.012   2
  -3   8 -16 781.671 187.271   2
   4   0 -33 59.1485 96.9095   2
   4   0 -32 8020.38 593.805   2
   4   0 -31 206.717 115.178   2
   4   0 -30 2340.93 301.012   2
   4   0 -29 23.7853 59.1479   2
   4   0 -28 99.1150 85.7933   2
   4   0 -27-43.7909 99.5938   2
   4   0 -26 77.7850 73.4051   2
   4   0 -25 25.0297 62.3113   2
   4   0 -24 5165.90 403.089   2
  -4   0  19 18.1003 42.8589   1
  -4   0  18 232.350 72.0095   1
  -4   0  17-22.1177 48.7042   1
  -4   0  16 332.210 84.3557   1
  -4   0  15-13.5274 43.5262   1
  -4   0  14 137599. 1392.59   1
  -4   0  13 40.6893 43.4701   1
  -4   0  12 2810.51 184.986   1
  -4   0  11-0.33296 34.8442   1
  -4   0  10 1019.45 102.752   1
   4   0  -9 16.5422 29.1200   1
  -4   0   9 3.41530 26.9334   1
   4   0  -8 3439.69 197.426   1
  -4   0   8 3740.34 182.776   1
   4   0  -7-2.49406 26.0871   1
  -4   0   7-3.43016 22.2708   1
   4   0  -6 1054.31 100.783   1
  -4   0   6 961.518 89.8887   1
   4   0  -5-14.7908 26.8295   1
  -4   0   5 19.0052 21.1505   1
   4   0  -4 328.252 55.4241   1
  -4   0   4 334.820 50.9557   1
   4   0  -3-3.96849 19.3195   1
  -4   0   3 8.02722 24.9347   1
   4   0  -2 51843.0 640.003   1
  -4   0   2 50606.7 597.297   1
  -4   0   1 60.7045 27.6777   1
  -4   0   0 4308.07 186.678   1
  -4   0  -1 0.58725 21.7925   1
  -4   0  -2 26.3027 28.6491   1
  -4   0  -3-0.13391 27.5364   1
  -4   0  -4 1888.83 138.142   1
  -4   0  -5 8.32137 34.0770   1
  -4   0  -6 20491.0 484.568   2
  -4   0  -6 19812.3 482.205   1
  -4   0  -7 27.0884 31.7398   2
  -4   0  -8 6092.26 291.136   2
  -4   0  -9 8.83056 36.8075   2
  -4   0 -10 6195.36 324.517   2
  -4   0 -11 24.7473 58.0023   2
  -4   0 -12 77721.3 1244.20   2
  -4   0 -13-18.0472 43.1062   2
  -4   0 -14 21412.2 699.167   2
  -4   0 -15 44.8005 64.9618   2
   4   0  15 13.6879 33.0273   2
   4   0  16 21821.2 651.571   2
   4   0  16 21177.2 608.400   1
  -4   0 -16 21280.5 739.979   2
   4   0  17 198.013 78.6979   2
  -4   0 -17 34.1072 84.4311   2
  -4   0 -18 30438.8 939.335   2
  -4   0 -19 24.0007 61.7570   2
  -4   0 -20 3204.64 330.122   2
  -4   0 -21 66.4804 72.5857   2
  -4   0 -22 7527.18 520.751   2
  -4   0 -23 329.761 141.863   2
  -4   0 -24 18941.0 862.246   2
  -4   0 -25 302.836 152.950   2
  -4   0 -26 819.433 188.408   2
  -4   0 -27 236.361 119.446   2
  -4   0 -28 147.599 90.9278   2
  -4   0 -29 75.8488 91.4850   2
  -4   0 -30 6173.77 565.593   2
  -4   0 -31 150.639 112.625   2
  -4   0 -32 1334.84 272.597   2
  -4   0 -33 268.998 160.652   2
  -4   0 -34 1873.87 343.433   2
  -4   0 -35 34.5461 143.193   2
  -4   0 -36 1008.30 263.491   2
  -4   0 -37 111.591 126.737   2
   4   1 -40 998.760 238.044   2
   4   1 -39 185.268 115.917   2
   4   1 -38 177.906 125.734   2
   4   1 -37 47.7257 70.9167   2
   4   1 -36 2692.45 372.936   2
   4   1 -35 355.567 135.840   2
   4   1 -34 125.959 76.1449   2
   4   1 -33-51.0290 80.8651   2
   4   1 -32 447.366 155.728   2
   4   1 -31 1615.46 259.481   2
   4   1 -30 1317.16 235.803   2
   4   1 -29 168.949 123.056   2
   4   1 -28 1846.32 266.656   2
   4   1 -27 75.8881 88.5353   2
   4   1 -26 1606.26 240.872   2
   4   1 -25 686.719 170.746   2
   4   1 -24 4790.71 390.458   2
   4   1 -23 1420.40 219.404   2
   4   1 -22 3881.85 334.472   2
  -4  -1  22 3830.70 266.238   1
  -4  -1  21 8.22876 49.1537   1
   4   1 -21-0.83109 59.5825   2
  -4  -1  20 915.283 124.157   1
   4   1 -20 856.685 156.721   2
  -4  -1  19 64.2818 38.5159   1
   4   1 -19 208.793 85.6381   2
  -4  -1  19 286.512 106.248   2
  -4  -1  18 420.323 81.3785   1
   4   1 -18 258.432 78.0738   2
  -4   1  18 339.465 93.1052   1
  -4  -1  17-27.9527 37.7945   1
   4   1 -17-9.02640 43.4681   2
  -4   1  17-85.3977 73.2597   1
  -4   1  16 11560.9 484.397   1
   4   1 -16 11389.3 490.390   2
  -4  -1  16 11241.4 364.482   1
  -4   1  15 397.699 92.2007   1
  -4  -1  15 486.541 77.5691   1
  -4  -1  14 1323.93 117.607   1
  -4   1  14 1104.38 144.368   1
  -4  -1  13 4222.32 192.022   1
  -4  -1  13 4259.58 297.773   2
  -4   1  13 4228.42 267.807   1
  -4   1  12 2528.47 200.389   1
  -4  -1  12 2236.70 202.781   2
  -4  -1  12 2279.48 134.912   1
  -4  -1  11 3987.17 261.952   2
  -4  -1  11 3594.59 161.757   1
  -4   1  11 3731.99 237.189   1
  -4   1  10 2735.72 197.180   1
  -4  -1  10 2561.89 131.041   1
  -4  -1  10 2917.73 216.006   2
  -4   1   9 2781.10 190.282   1
  -4  -1   9 2857.62 132.591   1
  -4  -1   9 3162.15 212.282   2
   4   1  -9 2750.65 152.284   1
   4  -1  -8-18.5151 39.5651   1
  -4   1   8-21.6431 28.7364   1
  -4  -1   8 23.4771 31.6899   2
   4   1  -8-8.72778 22.6656   1
  -4  -1   8-3.03478 18.4216   1
  -4  -1   7 281.790 41.8366   1
   4   1  -7 180.761 40.1141   1
  -4   1   7 342.687 71.4386   1
  -4  -1   7 244.810 60.4946   2
   4   1  -6 957.125 80.0291   1
  -4   1   6 818.870 97.4060   1
  -4  -1   6 1007.69 74.6176   1
   4   1  -5 183.164 34.4979   1
  -4  -1   5 184.663 34.7892   1
  -4   1   5 196.918 45.1528   1
   4   1  -4 5778.41 189.053   1
  -4   1   4 5804.79 233.622   1
  -4  -1   4 5864.10 186.526   1
   4   1  -3 5586.43 187.430   1
  -4   1   3 5835.34 226.856   1
  -4  -1   3 5707.05 188.951   1
  -4   1   2 608.134 73.7924   1
  -4  -1   2 628.361 66.4234   1
   4   1  -2 645.552 64.7289   1
  -4   1   1 1519.16 113.755   1
  -4  -1   1 1594.57 110.662   1
   4   1  -1 1737.79 109.798   1
  -4   1   0 11809.0 315.456   1
   4   1   0 12371.9 298.459   1
  -4  -1   0 11627.8 313.615   1
  -4   1  -1 24240.3 447.814   1
  -4  -1  -1 25550.5 478.085   1
   4   1   1 25000.9 433.548   1
   4   1   2 46259.3 618.081   1
  -4   1  -2 47095.4 635.021   1
  -4   1  -3 35522.3 570.127   1
   4   1   3 34752.6 551.985   1
   4   1   4 13753.3 359.516   1
  -4   1  -4 13955.7 361.153   1
  -4   1  -5 144.481 42.6899   1
  -4  -1  -5 203.143 50.0838   2
  -4  -1  -6 4418.32 216.495   2
  -4   1  -6 4286.21 212.084   1
  -4  -1  -7 9568.78 333.394   2
  -4   1  -7 9624.49 373.567   2
  -4   1  -7 9523.54 324.263   1
  -4   1  -8 30572.0 692.843   2
  -4   1  -8 31014.2 608.569   1
   4  -1   8 32645.0 597.184   1
  -4  -1  -8 31759.0 644.852   2
  -4  -1  -9 29819.5 667.168   2
  -4   1  -9 30391.4 709.776   2
  -4   1  -9 29725.0 621.098   1
   4  -1   9 32046.1 606.905   1
   4  -1  10-65.5479 31.3790   1
  -4  -1 -10-5.80322 33.6181   2
  -4   1 -10 40.8293 46.7205   2
  -4  -1 -11 11217.5 446.389   2
  -4   1 -11 11577.0 472.025   2
  -4   1 -12 4125.99 297.002   2
  -4  -1 -12 4668.12 297.845   2
  -4   1 -13 26389.9 780.881   2
  -4  -1 -13 27166.4 741.552   2
   4   1  13 27258.7 642.363   2
  -4   1 -14 2288.75 236.538   2
   4   1  14 2654.69 211.387   2
  -4  -1 -14 2638.89 241.877   2
   4   1  15 15344.0 523.323   2
  -4  -1 -15 15640.0 606.387   2
  -4   1 -15 16161.4 642.704   2
  -4   1 -16 762.742 152.148   2
   4   1  16 604.688 110.750   2
  -4  -1 -16 775.791 144.981   2
  -4  -1 -17 1468.51 204.924   2
   4   1  17 1628.93 178.955   2
   4  -1  17 1785.26 172.597   1
  -4   1 -17 1798.44 233.452   2
  -4  -1 -18 718.912 150.841   2
   4   1  18 827.967 134.456   2
  -4   1 -18 627.930 144.524   2
  -4  -1 -19 2388.25 269.526   2
  -4   1 -19 1921.21 252.349   2
  -4   1 -20 5466.78 432.144   2
  -4  -1 -20 5379.22 409.874   2
  -4   1 -21 300.848 120.151   2
  -4  -1 -21 315.377 122.151   2
  -4  -1 -22 10211.4 596.869   2
  -4   1 -22 10425.8 623.913   2
  -4   1 -23 2333.45 314.085   2
  -4  -1 -23 1726.63 252.067   2
  -4   1 -24 90.6509 90.3072   2
  -4  -1 -24 198.456 112.071   2
  -4   1 -25 73.4760 79.8561   2
  -4  -1 -25 342.711 136.861   2
  -4  -1 -26 57.3745 70.1899   2
  -4   1 -26 159.343 87.4350   2
  -4  -1 -27 1725.36 291.690   2
  -4   1 -27 2154.91 323.084   2
  -4  -1 -28 7351.23 576.665   2
  -4   1 -28 7345.48 601.069   2
  -4  -1 -29 4197.80 450.144   2
  -4   1 -29 4410.85 468.285   2
  -4  -1 -30 852.133 214.917   2
  -4   1 -30 1123.67 256.573   2
  -4  -1 -31 20.1611 69.1605   2
  -4   1 -31 232.624 127.645   2
  -4  -1 -32 1352.51 272.444   2
  -4   1 -32 1892.56 330.701   2
  -4  -1 -33 765.822 220.139   2
  -4   1 -33 550.923 185.301   2
  -4  -1 -34-57.2737 93.5968   2
  -4   1 -34 2.82651 120.421   2
  -4  -1 -35-54.7550 91.9752   2
  -4   1 -35 352.455 167.894   2
  -4   1 -36 1396.04 301.463   2
  -4  -1 -36 1228.99 279.614   2
  -4   1 -37 297.621 127.877   2
  -4  -1 -37 258.286 145.495   2
   4   2 -39 227.804 126.152   2
   4   2 -38 214.414 116.929   2
   4   2 -37 1867.62 323.532   2
   4   2 -36 439.529 167.174   2
   4   2 -35 1472.08 266.879   2
  -4  -2  34 674.970 137.005   1
   4   2 -34 445.026 157.790   2
  -4  -2  33 846.734 154.851   1
   4   2 -33 500.056 164.088   2
  -4  -2  32 81.0493 69.7382   1
   4   2 -32-6.24021 66.4929   2
  -4  -2  31 1796.41 213.657   1
   4   2 -31 1701.97 269.154   2
  -4  -2  30 1955.02 219.088   1
   4   2 -30 1843.26 283.068   2
   4   2 -29 567.609 163.983   2
  -4  -2  29 686.302 125.065   1
  -4  -2  28 305.297 79.9956   1
   4   2 -28 153.163 102.050   2
  -4  -2  27 370.855 88.4674   1
   4   2 -27 470.772 138.375   2
  -4  -2  26 2266.00 207.800   1
   4   2 -26 1987.13 274.707   2
  -4  -2  25 707.572 115.872   1
   4   2 -25 777.462 177.832   2
   4   2 -24 100.501 83.6954   2
  -4  -2  24 251.636 73.5117   1
  -4  -2  23-16.8335 36.3636   1
   4   2 -23 17.2812 77.5356   2
  -4  -2  22-11.9789 41.5387   1
   4   2 -22 18.3149 50.6535   2
   4   2 -21 2176.51 252.429   2
  -4  -2  21 1806.78 148.457   1
   4   2 -20 458.762 118.913   2
  -4  -2  20 501.135 77.6056   1
  -4  -2  19 63.4504 37.0389   1
   4   2 -19-9.39466 52.2884   2
  -4  -2  19 14.2539 54.9352   2
  -4   2  18 332.353 106.111   1
  -4  -2  18 302.214 52.5447   1
   4   2 -18 279.648 92.4944   2
  -4  -2  17 1757.18 115.010   1
   4   2 -17 1559.45 194.829   2
  -4   2  17 1465.94 198.856   1
  -4   2  17 1735.58 211.863   2
  -4   2  16 8977.50 473.810   1
  -4  -2  16 9437.18 249.342   1
  -4   2  16 9329.02 472.570   2
   4   2 -16 9286.84 450.196   2
  -4   2  15 8072.50 433.789   1
   4   2 -15 7804.67 399.886   2
  -4   2  15 7697.42 417.811   2
  -4  -2  15 7883.83 214.583   1
  -4   2  14 3901.88 293.769   1
  -4  -2  14 3834.52 137.797   1
  -4   2  14 3800.62 280.073   2
   4   2 -14 3839.47 270.277   2
  -4  -2  13 5153.87 149.948   1
  -4   2  13 5011.72 313.259   2
   4   2 -13 5024.29 300.069   2
  -4  -2  13 4975.53 318.336   2
  -4   2  13 4994.05 321.939   1
  -4  -2  12 33317.9 797.802   2
  -4   2  12 32090.1 793.972   1
  -4  -2  12 32674.4 360.707   1
  -4  -2  11 9903.93 420.554   2
  -4   2  11 9565.80 421.759   1
  -4  -2  11 9689.49 190.529   1
  -4  -2  10 4251.69 263.563   2
  -4   2  10 4112.64 271.258   1
  -4  -2  10 4151.43 124.250   1
  -4  -2   9 110.440 52.9201   2
   4   2  -9 61.3017 25.0887   1
  -4   2   9 47.8761 40.8239   1
  -4  -2   9 76.7749 20.5315   1
  -4  -2   8 622.048 92.4595   2
  -4   2   8 589.058 97.6221   1
   4   2  -8 589.726 56.7219   1
  -4  -2   8 634.621 52.2097   1
  -4   2   7 5767.76 286.782   1
  -4  -2   7 6166.61 272.440   2
  -4  -2   7 6253.31 168.397   1
   4   2  -7 6019.89 170.908   1
  -4   2   6 1689.15 153.367   1
   4   2  -6 1564.84 88.3921   1
  -4  -2   6 1625.49 136.479   2
  -4  -2   6 1599.89 93.1917   1
   4   2  -5 1419.99 84.5581   1
  -4  -2   5 1352.57 113.785   2
  -4   2   5 1190.97 126.981   1
  -4  -2   4 10285.0 292.622   2
  -4   2   4 10207.6 348.935   1
   4   2  -4 10270.1 227.952   1
  -4   2   3 27.2987 26.3182   1
   4   2  -3 0.17513 14.7341   1
  -4   2   2 1163.65 112.832   1
   4   2  -2 1153.13 87.4908   1
  -4   2   1 9545.66 316.825   1
   4   2  -1 9246.98 251.857   1
  -4   2   0 6472.54 256.935   1
   4   2   0 6009.60 213.433   1
  -4   2  -1 12640.4 353.748   1
   4   2   1 11845.3 317.092   1
   4   2   2-2.40145 25.3563   1
   4  -2   2 7.61603 24.9994   1
  -4   2  -2-20.0139 27.7226   1
  -4   2  -3 3079.99 171.708   1
  -4  -2  -3 3333.02 145.399   2
   4  -2   3 3110.20 191.827   1
   4   2   3 2990.22 175.987   1
  -4  -2  -4 926.173 83.7742   2
   4  -2   4 1015.93 109.701   1
   4   2   4 827.163 99.8106   1
  -4   2  -4 939.010 95.8329   1
  -4  -2  -5 14310.6 347.799   2
  -4   2  -5 14306.2 382.479   1
   4  -2   5 14433.6 407.547   1
  -4   2  -6 19.5555 30.8681   1
  -4  -2  -6 14.3328 26.2203   2
   4  -2   6 10.0763 25.9730   1
   4  -2   7 5164.13 242.987   1
  -4   2  -7 5355.40 242.049   1
  -4  -2  -7 5136.52 241.688   2
   4  -2   8 2060.23 155.445   1
  -4   2  -8 2196.99 194.851   2
  -4   2  -8 1985.64 150.938   1
  -4  -2  -8 1983.46 159.848   2
  -4   2  -9 22656.7 646.759   2
  -4  -2  -9 20608.0 535.221   2
  -4   2  -9 20988.3 500.534   1
  -4   2 -10 34420.9 823.921   2
  -4   2 -10 33484.6 653.664   1
  -4  -2 -10 34523.0 722.851   2
  -4   2 -11 6605.21 380.786   2
  -4   2 -11 6277.65 295.909   1
  -4  -2 -11 6460.81 330.629   2
  -4  -2 -12 94.1162 58.0552   2
  -4   2 -12 42.0333 49.9916   2
   4   2  12 148.345 51.2464   2
  -4   2 -12 52.6814 47.1835   1
  -4   2 -13 18019.5 665.557   2
   4   2  13 16731.2 482.874   2
  -4  -2 -13 16751.4 573.557   2
  -4   2 -14 380.765 95.0236   2
   4   2  14 245.873 65.7055   2
  -4  -2 -14 351.995 100.193   2
   4   2  15 7932.79 365.229   2
  -4   2 -15 7679.45 463.327   2
  -4  -2 -15 7903.59 421.163   2
   4   2  16 32042.9 760.125   2
  -4  -2 -16 32275.2 875.464   2
  -4   2 -16 32669.2 975.203   2
   4  -2  17 194.994 61.9435   1
  -4   2 -17 162.972 78.1373   2
   4   2  17 159.275 67.8008   2
  -4  -2 -17 114.510 68.9926   2
   4  -2  18 224.149 68.7040   1
  -4   2 -18 167.815 81.4405   2
   4   2  18 196.371 72.2113   2
  -4  -2 -18 333.201 105.133   2
   4   2  19 7043.33 394.954   2
  -4  -2 -19 6873.83 445.603   2
  -4   2 -19 7025.06 490.719   2
  -4   2 -20 559.966 178.715   2
  -4  -2 -20 676.853 152.366   2
  -4  -2 -21 14731.2 688.916   2
  -4   2 -21 12554.2 691.799   2
  -4  -2 -22 11540.0 625.189   2
  -4   2 -22 11276.0 671.319   2
  -4   2 -23 833.055 188.930   2
  -4  -2 -23 549.840 144.543   2
  -4   2 -24 801.759 199.987   2
  -4  -2 -24 736.690 180.589   2
  -4   2 -25 9127.36 641.292   2
  -4  -2 -25 9416.82 610.235   2
  -4   2 -26 1674.52 289.004   2
  -4  -2 -26 1737.49 272.420   2
  -4   2 -27 2153.93 331.326   2
  -4  -2 -27 2276.10 312.787   2
  -4  -2 -28 822.710 205.256   2
  -4   2 -28 564.037 188.819   2
  -4  -2 -29-24.3180 102.840   2
  -4   2 -29 57.5880 90.8775   2
  -4   2 -30 903.965 226.810   2
  -4  -2 -30 1376.01 259.812   2
  -4  -2 -31 1550.13 272.392   2
  -4   2 -31 1523.80 299.175   2
  -4  -2 -32 51.3515 135.202   2
  -4   2 -32-19.9379 88.0216   2
  -4   2 -33-125.595 117.853   2
  -4  -2 -33-34.9072 76.7186   2
  -4  -2 -34 296.956 139.754   2
  -4   2 -34 665.864 218.687   2
  -4  -2 -35 199.877 132.919   2
  -4   2 -35 192.638 168.175   2
  -4  -2 -36 1008.98 257.768   2
  -4   2 -36 790.196 237.274   2
   4   3 -38 6256.13 596.795   2
   4   3 -37 253.982 140.521   2
   4   3 -36 71.1173 95.1455   2
   4   3 -35 1344.97 275.293   2
   4   3 -34 444.111 175.172   2
   4   3 -33-205.735 117.416   2
   4   3 -32 2681.54 354.341   2
   4   3 -31 690.089 193.266   2
   4   3 -30 31.3975 80.5167   2
   4   3 -29-74.4063 81.8002   2
  -4  -3  29 111.716 46.8350   1
   4   3 -28 467.485 150.159   2
  -4  -3  28 451.101 77.8609   1
   4   3 -27 2453.35 316.625   2
  -4  -3  27 3289.93 193.075   1
   4   3 -26 1974.49 272.254   2
  -4  -3  26 2142.22 147.797   1
  -4  -3  25 308.795 53.2801   1
   4   3 -25 160.752 90.5265   2
   4   3 -24 1069.84 197.693   2
  -4  -3  24 1089.19 93.0763   1
   4   3 -23 1832.04 251.029   2
  -4  -3  23 2010.08 116.335   1
  -4  -3  22 3631.69 140.117   1
   4   3 -22 3204.96 317.533   2
  -4  -3  21 457.928 44.6663   1
   4   3 -21 382.515 116.566   2
  -4  -3  20 1233.87 63.4050   1
   4   3 -20 800.460 162.058   2
  -4   3  20 1095.60 196.407   1
  -4  -3  19 172.756 82.3402   2
  -4   3  19 13.9060 76.4139   1
   4   3 -19 85.7990 92.8935   2
  -4  -3  19 92.6937 16.0355   1
   4   3 -18 6412.80 404.793   2
  -4   3  18 6139.34 435.082   1
   4   3 -17 775.824 146.178   2
  -4   3  17 755.076 166.932   1
   4   3 -16 273.320 90.5068   2
  -4   3  16 265.375 103.704   1
  -4   3  15 1075.65 171.620   1
  -4   3  15 1095.25 157.622   2
   4   3 -15 1066.31 154.732   2
  -4   3  14 2920.98 278.020   1
  -4   3  14 2604.54 240.239   2
   4   3 -14 3010.92 243.719   2
  -4  -3  13 295.763 80.6218   2
   4   3 -13 382.736 88.7654   2
  -4   3  13 340.237 97.6743   1
  -4  -3  12 10313.3 435.079   2
   4   3 -12 8951.24 386.633   2
  -4   3  12 9291.65 461.662   1
  -4  -3  11 1420.30 159.069   2
  -4   3  11 1621.54 194.531   1
   4   3 -11 1468.82 153.013   2
  -4   3  10 3547.64 272.699   1
  -4  -3  10 3541.44 234.828   2
  -4   3   9 2433.91 220.568   1
  -4  -3   9 2431.92 183.624   2
  -4   3   8 725.998 119.844   1
   4   3  -8 600.047 43.7892   1
  -4  -3   8 532.180 84.9226   2
   4   3  -7 621.719 47.1619   1
  -4   3   7 523.322 101.888   1
  -4  -3   7 456.760 74.2751   2
  -4   3   6 5005.66 285.176   1
  -4  -3   6 4791.05 215.901   2
   4   3  -6 4737.60 136.181   1
  -4  -3   5 1125.85 97.6880   2
   4   3  -5 1153.50 73.7448   1
  -4   3   5 1252.53 145.105   1
  -4  -3   4 1727.62 110.752   2
   4   3  -4 1755.95 97.5858   1
  -4   3   4 1893.83 168.634   1
   4   3  -3 1438.90 94.4061   1
  -4   3   3 1371.28 139.548   1
  -4  -3   3 1257.72 85.8928   2
  -4  -3   2 4057.99 134.043   2
   4   3  -2 4967.85 188.835   1
  -4   3   2 5149.47 262.528   1
  -4   3   1 2363.67 174.323   1
   4   3  -1 2468.94 141.476   1
  -4   3   0 2370.16 169.318   1
   4   3   0 2213.92 143.101   1
  -4   3  -1 844.169 101.941   1
   4  -3   1-18.2643 26.7967   1
   4  -3   2 18.2738 24.5725   1
  -4   3  -2 1456.21 129.967   1
  -4   3  -3 3022.17 183.911   1
  -4  -3  -3 2161.52 93.3623   2
  -4   3  -4 4281.02 217.617   1
  -4  -3  -4 3425.14 132.892   2
  -4  -3  -5 42726.1 515.524   2
  -4   3  -5 45238.7 705.622   1
  -4   3  -6 447.997 73.6833   1
  -4  -3  -6 536.624 69.4224   2
  -4   3  -7 2356.32 208.689   2
  -4  -3  -7 2638.55 154.788   2
  -4   3  -7 2362.51 167.427   1
  -4   3  -8 1612.48 178.845   2
  -4  -3  -8 1945.09 144.423   2
  -4   3  -8 1609.59 138.685   1
  -4   3  -9 583.467 112.257   2
  -4  -3  -9 650.187 90.5038   2
  -4   3  -9 648.462 92.5107   1
  -4   3 -10 2159.75 220.606   2
   4  -3  10 1399.66 141.242   1
  -4   3 -10 1723.79 150.273   1
  -4  -3 -10 1932.06 162.975   2
  -4  -3 -11 25025.4 604.064   2
  -4   3 -11 23841.2 746.001   2
  -4   3 -11 23934.1 565.243   1
   4   3  12 876.786 100.404   2
  -4   3 -12 838.799 151.026   2
  -4   3 -12 671.237 102.035   1
  -4  -3 -12 844.799 122.212   2
  -4   3 -13 2286.87 251.378   2
   4   3  13 2580.66 181.817   2
  -4  -3 -13 2349.44 210.186   2
  -4   3 -13 2177.21 183.809   1
  -4   3 -14 750.477 146.411   2
   4   3  14 695.682 101.888   2
  -4   3 -14 647.039 105.805   1
  -4  -3 -14 577.402 112.999   2
  -4   3 -15 572.921 137.848   2
   4   3  15 586.759 100.050   2
  -4  -3 -15 556.128 115.001   2
   4   3  16 1100.23 142.131   2
  -4   3 -16 1287.91 203.041   2
  -4  -3 -16 982.953 155.370   2
  -4   3 -17 379.887 130.228   2
   4   3  17 400.033 91.1025   2
   4  -3  17 329.901 74.9561   1
  -4  -3 -17 356.164 106.166   2
  -4   3 -18 221.699 108.723   2
   4   3  18 200.763 70.8651   2
  -4  -3 -18 241.101 94.1663   2
   4   3  19 6999.99 390.100   2
  -4   3 -19 6600.62 492.119   2
  -4  -3 -19 6720.25 428.435   2
   4   3  20 4940.31 336.889   2
  -4  -3 -20 4549.46 364.122   2
  -4   3 -20 4320.86 405.478   2
  -4   3 -21 138.105 94.5737   2
  -4  -3 -21 34.2205 75.7853   2
  -4   3 -22 99.6858 111.998   2
  -4  -3 -22 80.5776 85.9918   2
  -4  -3 -23 7139.92 489.911   2
  -4   3 -23 7631.85 577.069   2
  -4   3 -24 823.061 197.362   2
  -4  -3 -24 493.087 145.559   2
  -4   3 -25 91.2222 98.8529   2
  -4  -3 -25 68.9908 68.8973   2
  -4  -3 -26 9361.68 603.898   2
  -4   3 -26 10059.8 711.628   2
  -4  -3 -27 86.5345 86.9294   2
  -4   3 -27 294.612 143.114   2
  -4   3 -28 1827.80 317.388   2
  -4  -3 -28 1740.74 281.443   2
  -4  -3 -29 3542.12 397.391   2
  -4   3 -29 2859.02 401.790   2
  -4  -3 -30 3481.50 399.651   2
  -4   3 -30 3538.00 453.549   2
  -4  -3 -31 269.293 117.884   2
  -4   3 -31 143.401 127.076   2
  -4  -3 -32 488.140 167.459   2
  -4   3 -32 453.359 171.676   2
  -4  -3 -33 1691.22 302.440   2
  -4   3 -33 2003.55 361.082   2
  -4  -3 -34 478.087 166.532   2
  -4   3 -34 249.736 154.034   2
   4   4 -36-47.3566 70.2316   2
   4   4 -35 344.097 178.919   2
   4   4 -34 2294.25 348.591   2
   4   4 -33 99.3748 67.9462   2
   4   4 -32 501.593 186.326   2
   4   4 -31 1631.30 284.147   2
   4   4 -30 2832.10 357.915   2
   4   4 -29 2118.41 308.083   2
   4   4 -28 231.435 107.945   2
   4   4 -27 345.274 117.684   2
   4   4 -26 297.699 112.900   2
   4   4 -25 261.599 107.511   2
  -4   4  24 268.737 132.213   1
   4   4 -24 197.578 98.1530   2
  -4   4  23 7949.30 590.999   1
   4   4 -23 7919.61 522.932   2
  -4   4  22 857.998 195.490   1
   4   4 -22 991.238 189.098   2
  -4   4  21-22.9043 91.5332   1
   4   4 -21 88.1253 69.9474   2
  -4   4  20 1965.90 285.444   1
   4   4 -20 1830.29 239.101   2
  -4   4  19-31.7698 72.0401   1
   4   4 -19 91.4678 83.2381   2
  -4  -4  18 4837.99 356.249   2
  -4   4  18 5089.47 421.712   1
   4   4 -18 4570.67 351.460   2
  -4   4  17 6087.49 460.500   1
   4   4 -17 5940.08 386.693   2
  -4   4  16 219.000 114.654   1
   4   4 -16 321.350 101.513   2
   4   4 -15 1218.86 168.766   2
  -4   4  15 1871.60 249.158   1
   4   4 -14 1444.88 176.958   2
  -4   4  14 1056.37 175.481   1
  -4   4  13-16.9013 66.8512   1
   4   4 -13 37.9536 51.0495   2
  -4  -4  13 78.5159 55.5721   2
   4   4 -12 7394.23 356.984   2
  -4  -4  12 6998.76 348.273   2
  -4   4  12 6554.06 420.231   1
  -4   4  11 2950.95 273.087   1
   4   4 -11 3049.67 218.630   2
  -4  -4  11 2920.39 213.048   2
  -4   4  10 16422.3 630.079   1
  -4  -4  10 16937.3 481.814   2
  -4  -4   9 160.701 50.4858   2
  -4   4   9 265.726 88.3802   1
  -4  -4   8 38.4280 31.2463   2
  -4   4   8 73.3447 62.3479   1
  -4  -4   7 292.249 56.3517   2
  -4   4   7 359.475 88.7552   1
   4   4  -7 245.767 28.6667   1
  -4  -4   6 1055.77 86.4466   2
  -4   4   6 1050.95 142.360   1
   4   4  -6 1098.27 68.5553   1
  -4  -4   5 439.669 46.8398   2
  -4   4   5 345.393 87.4072   1
   4   4  -5 479.896 51.9833   1
   4   4  -4 3913.46 158.713   1
  -4   4   4 4060.23 268.523   1
   4   4  -3 706.879 74.2236   1
  -4   4   3 667.394 109.663   1
  -4   4   2 251.805 70.2178   1
  -4   4   1 2444.05 193.039   1
  -4   4   0 847.050 120.486   1
  -4   4  -1 446.368 85.9333   1
  -4   4  -2 1310.07 134.171   1
  -4   4  -3 99.9895 44.4376   1
  -4   4  -4 264.141 61.7414   1
  -4   4  -5 1067.54 118.326   1
  -4   4  -6 78.2411 44.3121   1
  -4   4  -7 698.131 96.2363   1
  -4   4  -7 679.514 124.185   2
  -4   4  -8 2835.97 253.649   2
  -4   4  -8 2749.69 188.895   1
  -4   4  -9 1972.16 218.182   2
  -4   4  -9 1791.13 154.471   1
  -4   4 -10 3202.10 287.245   2
  -4   4 -10 3154.41 207.801   1
  -4  -4 -10 3595.86 179.650   2
  -4   4 -11 247.530 93.7028   2
  -4  -4 -11 311.349 64.7032   2
  -4   4 -11 290.985 70.3106   1
  -4   4 -12 79.7398 66.4539   2
  -4  -4 -12 74.6679 46.2552   2
  -4   4 -12 14.3058 37.5654   1
  -4   4 -13 26104.9 873.389   2
  -4  -4 -13 25581.3 595.035   2
  -4   4 -13 23482.2 597.837   1
  -4   4 -14 5930.55 431.529   2
  -4   4 -14 6138.70 314.836   1
   4   4  14 6004.17 267.096   2
  -4  -4 -14 6507.37 320.618   2
  -4   4 -15 7830.92 506.711   2
   4   4  15 7824.12 326.698   2
   4  -4  15 7939.79 366.598   1
  -4   4 -15 8011.88 369.782   1
  -4  -4 -15 8150.23 374.346   2
   4   4  16 4989.10 274.199   2
  -4   4 -16 5061.47 419.709   2
   4  -4  16 4924.62 290.883   1
  -4  -4 -16 4543.69 296.437   2
  -4   4 -17 830.673 181.598   2
   4   4  17 1197.03 142.377   2
  -4  -4 -17 1198.41 161.159   2
   4  -4  17 1012.95 136.460   1
  -4   4 -18 1136.57 211.998   2
   4   4  18 1155.73 147.102   2
  -4  -4 -18 1250.45 169.042   2
  -4   4 -19 9120.36 598.013   2
   4   4  19 9626.59 436.742   2
  -4  -4 -19 10340.2 490.550   2
   4   4  20 5328.63 337.951   2
  -4  -4 -20 5280.10 363.613   2
  -4   4 -20 5854.57 488.581   2
  -4   4 -21 4049.53 421.697   2
  -4  -4 -21 4529.22 350.507   2
  -4   4 -22 2073.40 304.555   2
  -4  -4 -22 2214.16 258.742   2
  -4   4 -23 264.994 125.088   2
  -4  -4 -23 325.296 108.483   2
  -4   4 -24-84.3034 97.6107   2
  -4  -4 -24 179.849 86.3847   2
  -4   4 -25 129.334 85.8666   2
  -4  -4 -25 0.51008 59.7561   2
  -4   4 -26 3327.67 423.054   2
  -4  -4 -26 3827.07 369.655   2
  -4   4 -27 2377.65 362.898   2
  -4  -4 -27 2312.09 295.569   2
  -4   4 -28 2187.35 354.916   2
  -4  -4 -28 2237.61 296.915   2
  -4   4 -29 184.338 134.796   2
  -4  -4 -29 326.304 123.613   2
  -4  -4 -30 1220.13 231.401   2
  -4   4 -30 1177.63 276.396   2
  -4  -4 -31 798.699 193.617   2
  -4   4 -31 1048.69 274.879   2
  -4   4 -32 953.095 258.538   2
  -4  -4 -32 316.446 144.316   2
  -4  -4 -33 1173.11 247.458   2
  -4   4 -33 1151.55 271.268   2
  -4   5  33 127.314 133.237   1
   4   5 -33 126.788 102.996   2
  -4   5  32 3206.12 474.975   1
   4   5 -32 2397.45 346.849   2
  -4   5  31 42.2658 120.234   1
   4   5 -31-107.653 93.1094   2
   4   5 -30 188.222 111.666   2
  -4   5  30-94.5927 138.435   1
   4   5 -29 875.481 205.145   2
  -4   5  29 624.216 178.038   1
   4   5 -28 3864.61 413.740   2
  -4   5  28 4290.16 499.633   1
  -4   5  27 1020.83 241.374   1
   4   5 -27 1215.40 226.201   2
  -4   5  26 908.351 229.123   1
   4   5 -26 1070.41 219.776   2
   4   5 -25 657.928 167.985   2
  -4   5  25 535.426 161.081   1
   4   5 -24 1391.18 228.903   2
  -4   5  24 1314.18 252.544   1
   4   5 -23 1784.62 253.329   2
  -4   5  23 1107.35 221.291   1
  -4   5  22 249.437 89.4040   1
   4   5 -22 399.602 125.009   2
  -4   5  21 254.378 126.574   1
   4   5 -21 222.131 91.9955   2
  -4   5  20 16.5112 92.7708   1
   4   5 -20 43.2749 71.6662   2
   4   5 -19 1787.40 233.914   2
  -4   5  19 2017.30 297.349   1
  -4  -5  18 64.9060 57.0874   2
   4   5 -18 45.1173 52.7277   2
  -4   5  18 25.3434 94.7314   1
   4   5 -17 66.1309 70.1127   2
  -4   5  17-18.4238 100.348   1
  -4   5  16 360.000 118.121   1
   4   5 -16 441.847 111.871   2
  -4   5  15 243.061 108.017   1
  -4  -5  15 6.17487 45.4931   2
   4   5 -15 137.774 69.1763   2
  -4   5  14 448.554 128.283   1
   4   5 -14 583.650 122.315   2
  -4   5  13 39.7581 73.7662   1
  -4  -5  13 39.6917 33.3566   2
   4   5 -13-5.60120 38.6007   2
  -4   5  12 4648.60 374.079   1
  -4  -5  12 4658.44 253.723   2
   4   5 -12 4435.29 278.015   2
  -4  -5  11 287.199 61.0048   2
   4   5 -11 315.275 79.1020   2
  -4   5  11 204.455 84.9791   1
  -4  -5  10 106.428 37.5796   2
  -4   5  10-11.3130 56.8818   1
  -4   5   9 65.7231 57.6179   1
  -4   5   8 214.600 85.6454   1
  -4   5   7 3297.67 278.993   1
   4   5  -7 3431.80 112.246   1
   4   5  -7 3078.98 122.700   1
  -4   5   6 23.6870 49.8814   1
   4   5  -6 10.2704 12.6742   1
   4   5  -5 923.864 76.6435   1
  -4   5   5 857.828 132.967   1
   4   5  -4 39.9050 26.7871   1
  -4   5   4-18.5964 50.0857   1
  -4   5   3 1778.12 185.857   1
  -4   5   2 3994.87 268.367   1
  -4   5   1 725.973 118.952   1
  -4   5   0 817.569 120.974   1
  -4   5  -1 1502.06 154.344   1
  -4   5  -2 120.231 55.9916   1
  -4   5  -3 986.575 123.740   1
   4  -5   3 927.992 163.525   1
   4  -5   4 759.981 141.218   1
  -4   5  -4 605.580 95.7578   1
  -4   5  -5 1270.04 138.223   1
   4  -5   5 1355.60 185.776   1
  -4   5  -6 7919.97 414.803   2
   4  -5   6 8928.38 458.378   1
  -4   5  -6 8108.79 337.336   1
  -4   5  -7 10831.3 503.384   2
   4  -5   7 11249.4 510.818   1
  -4   5  -7 10834.2 385.713   1
  -4   5  -8 887.012 116.021   1
  -4   5  -8 825.236 151.484   2
   4  -5   8 746.123 131.650   1
  -4   5  -9 7252.32 430.486   2
   4  -5   9 7125.86 396.742   1
  -4   5  -9 6836.17 315.710   1
  -4   5 -10 1390.04 197.700   2
   4  -5  10 1342.88 174.186   1
  -4   5 -10 1669.75 157.367   1
  -4   5 -11 60.7515 67.3903   2
   4  -5  11-21.3124 39.1603   1
  -4   5 -11 19.8267 36.0242   1
  -4   5 -12 2246.34 265.677   2
   4  -5  12 2762.37 241.946   1
  -4   5 -12 2489.56 195.732   1
   4  -5  13-14.6342 56.3083   1
  -4   5 -13 118.627 78.4084   2
  -4   5 -13-24.5786 34.2648   1
   4  -5  14 93.4341 59.7852   1
  -4   5 -14 53.4900 74.6021   2
  -4   5 -14-16.6011 41.3645   1
  -4   5 -15 57.1209 60.4909   2
  -4   5 -15 65.2683 51.5125   1
  -4   5 -16 1403.11 231.230   2
  -4   5 -16 1083.93 142.156   1
  -4   5 -17 2921.76 345.053   2
  -4   5 -18 4126.93 413.163   2
  -4   5 -19 191.679 99.6380   2
  -4   5 -20 2085.91 306.959   2
  -4   5 -21 72.1071 104.775   2
  -4   5 -22 149.419 71.5457   2
  -4   5 -23 63.0870 90.1135   2
  -4   5 -24 5074.71 520.052   2
  -4   5 -25 95.3260 112.128   2
  -4   5 -26 87.8616 104.754   2
  -4   5 -27 1036.50 250.232   2
  -4   5 -28 2962.07 430.809   2
  -4   5 -29 80.7677 119.182   2
  -4   5 -30 269.465 113.489   2
  -4   6  30 24.5827 113.313   1
   4   6 -30 224.578 130.819   2
  -4   6  29 2193.68 386.752   1
   4   6 -29 2222.79 325.526   2
  -4   6  28 1451.79 301.273   1
   4   6 -28 1621.96 274.460   2
  -4   6  27 2105.61 374.783   1
   4   6 -27 1683.51 272.630   2
  -4   6  26 1907.44 335.743   1
   4   6 -26 1593.78 260.163   2
  -4   6  25 1749.39 334.284   1
   4   6 -25 1883.46 278.149   2
   4   6 -24 1162.60 215.367   2
  -4   6  24 951.731 234.866   1
   4   6 -23 310.577 123.048   2
  -4   6  23 37.7147 120.067   1
   4   6 -22 1781.69 256.407   2
  -4   6  22 1915.47 308.375   1
  -4   6  21 1056.60 242.489   1
   4   6 -21 931.901 188.462   2
   4   6 -20 1802.31 246.018   2
  -4   6  20 2104.42 321.040   1
  -4   6  19-44.0110 114.727   1
   4   6 -19 450.181 125.210   2
  -4   6  18 240.222 96.0920   1
   4   6 -18 237.288 95.2425   2
  -4   6  17 200.163 102.936   1
   4   6 -17 248.578 92.5714   2
   4   6 -16 137.312 78.7647   2
  -4   6  16 127.467 81.9769   1
   4   6 -15 1112.76 163.190   2
  -4   6  15 632.962 160.691   1
  -4   6  14 22.2550 58.4346   1
   4   6 -14-22.5780 36.1061   2
   4   6 -13 894.002 131.724   2
  -4   6  13 721.095 160.980   1
  -4   6  12-29.9364 78.1552   1
  -4   6  11 143.401 76.2307   1
  -4   6  10 1276.54 195.362   1
  -4   6   9 2522.62 268.142   1
  -4   6   8 5937.80 396.691   1
  -4   6   7 702.809 141.606   1
   4   6  -7 733.988 56.5972   1
   4   6  -7 757.465 59.4038   1
   4   6  -6 62.9403 26.6892   1
   4   6  -6 70.4132 24.0803   1
  -4   6   6 69.2318 77.3061   1
   4   6  -5 1542.62 108.423   1
  -4   6   5 1416.73 180.826   1
   4   6  -5 1268.66 108.769   1
  -4   6   4 43.3324 52.1654   1
  -4   6   3 530.251 107.613   1
  -4   6   2 661.298 120.057   1
  -4   6   1 72.2375 57.7433   1
  -4   6   0 262.481 76.2778   1
  -4   6  -1-13.3708 31.2809   1
  -4   6  -2 204.146 65.4581   1
  -4   6  -3 776.618 116.922   1
  -4   6  -4 387.795 94.5828   2
  -4   6  -4 394.524 86.9099   1
  -4   6  -5 549.677 115.547   2
  -4   6  -5 444.964 89.9412   1
  -4   6  -6 536.737 95.8099   1
  -4   6  -6 684.580 133.752   2
  -4   6  -7 393.553 80.6048   1
  -4   6  -7 288.733 72.3272   2
  -4   6  -8 197.301 62.6121   1
  -4   6  -8 189.926 79.3744   2
  -4   6  -9 343.772 82.0326   1
  -4   6  -9 290.949 100.357   2
  -4   6 -10 2210.66 266.133   2
  -4   6 -10 2291.88 191.276   1
  -4   6 -11 506.540 132.762   2
  -4   6 -11 678.323 102.451   1
  -4   6 -12 8732.28 542.776   2
  -4   6 -12 8585.31 372.131   1
  -4   6 -13 1764.85 252.821   2
  -4   6 -13 1685.13 170.820   1
  -4   6 -14 3588.11 367.527   2
  -4   6 -14 3319.39 239.454   1
  -4   6 -15 1720.50 265.420   2
  -4   6 -15 1877.78 183.876   1
  -4   6 -16-42.6908 81.1110   2
  -4   6 -16-3.18746 51.2365   1
  -4   6 -17 1820.93 281.477   2
  -4   6 -18 10304.0 668.730   2
  -4   6 -19 2779.56 359.845   2
  -4   6 -20 1330.68 250.031   2
  -4   6 -21 801.740 206.456   2
  -4   6 -22 998.447 232.521   2
  -4   6 -23 1139.82 254.678   2
  -4   6 -24 377.347 156.258   2
  -4   6 -25-153.577 124.918   2
  -4   6 -26 1000.98 248.142   2
  -4   7  25-329.241 164.051   1
  -4   7  24 171.915 124.969   1
  -4   7  23 342.249 136.652   1
  -4   7  22 105.326 75.8681   1
  -4   7  21 3145.44 409.889   1
  -4   7  20 112.702 93.4425   1
  -4   7  19 30.7556 120.375   1
  -4   7  18 339.494 134.958   1
  -4   7  17 146.468 89.0774   1
  -4   7  16-58.6518 77.4594   1
  -4   7  15 792.260 179.246   1
  -4   7  14 771.301 171.834   1
  -4   7  13-70.4848 98.2024   1
  -4   7  12 86.0523 78.3020   1
  -4   7  11 281.550 114.077   1
  -4   7  10 3416.78 326.281   1
  -4   7   9 115.765 77.3152   1
  -4   7   8 358.305 109.449   1
  -4   7   7 887.628 167.751   1
  -4   7   6 1525.55 203.151   1
  -4   7   5 36.5113 52.0418   1
  -4   7   4 145.990 65.4321   1
   4   7  -3 127.595 43.0747   1
  -4   7   3-42.7097 67.4710   1
   4   7  -2 90.4076 43.9130   1
  -4   7   2 58.5027 51.1711   1
  -4   7   1 30.4717 48.9074   1
  -4   7   0 1042.71 142.934   1
  -4   7  -1 1676.18 185.709   1
  -4   7  -2 151.985 77.0503   2
  -4   7  -2 234.331 72.8934   1
  -4   7  -3 437.586 105.221   2
  -4   7  -3 388.057 91.7281   1
  -4   7  -4-40.5698 59.6806   2
  -4   7  -4 10.0045 39.8921   1
  -4   7  -5 113.517 52.2551   2
  -4   7  -5 176.421 61.0258   1
  -4   7  -6 757.933 122.063   1
  -4   7  -6 561.681 128.892   2
  -4   7  -7 75.8023 44.1555   1
  -4   7  -7-52.2688 57.0893   2
  -4   7  -8 4621.55 373.704   2
  -4   7  -8 5190.92 296.308   1
  -4   7  -9 1487.12 220.928   2
  -4   7  -9 1618.34 168.579   1
  -4   7 -10 62.6135 45.1722   1
  -4   7 -10 134.490 80.9863   2
  -4   7 -11-83.1030 70.7115   2
  -4   7 -11 22.0670 29.6431   1
  -4   7 -12 56.2373 67.8691   2
  -4   7 -12 31.5851 38.0449   1
  -4   7 -13 296.353 127.093   2
  -4   7 -13 224.968 67.8438   1
  -4   7 -14 2195.78 296.560   2
  -4   7 -15 86.7693 70.8737   2
  -4   7 -16 1739.37 276.190   2
  -4   7 -17 236.503 141.836   2
  -4   7 -18 607.487 173.863   2
  -4   7 -19-49.0599 80.8122   2
  -4   7 -20-126.525 100.315   2
  -4   7 -21-128.184 108.866   2
  -4   7 -22 104.717 75.5203   2
  -4   8  18-86.9849 87.9196   1
  -4   8  17 168.042 103.595   1
  -4   8  16-55.4290 74.2036   1
  -4   8  15 243.860 125.528   1
  -4   8  14 158.871 89.2825   1
  -4   8  13 1774.42 262.032   1
  -4   8  12 385.610 132.932   1
  -4   8  11 17.0011 54.8041   1
  -4   8  10 103.891 90.5623   1
  -4   8   9 125.027 78.1802   1
  -4   8   8 1589.20 227.529   1
  -4   8   7 184.629 92.4731   1
  -4   8   6 2001.09 243.379   1
  -4   8   5 1140.78 182.055   1
  -4   8   4 126.074 74.0022   1
  -4   8   3 450.584 115.370   1
  -4   8   2 586.449 122.179   1
  -4   8   1-153.654 67.1480   2
  -4   8   1-39.6124 45.6947   1
  -4   8   0 388.203 94.8782   2
  -4   8   0 369.545 101.385   1
  -4   8  -1-0.37731 40.0517   2
  -4   8  -1-19.7280 41.9551   1
  -4   8  -2 51.0570 56.2442   2
  -4   8  -2-7.34737 45.5716   1
  -4   8  -3-34.4208 74.6348   2
  -4   8  -3 27.5941 33.0742   1
  -4   8  -4 583.040 125.805   2
  -4   8  -4 731.804 122.883   1
  -4   8  -5 237.614 87.0138   2
  -4   8  -5 533.780 107.044   1
  -4   8  -6 41.2087 46.9688   1
  -4   8  -6 65.5844 56.6645   2
  -4   8  -7 19.1349 51.3738   2
  -4   8  -8 154.121 78.2598   2
  -4   8  -9 198.393 89.7118   2
  -4   8 -10 2206.61 285.060   2
  -4   8 -11 501.288 143.018   2
  -4   8 -12 486.678 144.134   2
  -4   8 -13 592.388 156.611   2
  -4   8 -14 81.0393 74.7224   2
  -4   8 -15 389.898 138.276   2
  -5   0  39 310.485 135.379   1
  -5   0  38 377.386 108.871   1
  -5   0  37 141.009 87.8812   1
  -5   0  36 270.454 119.970   1
  -5   0  35-31.9386 64.9609   1
  -5   0  34 5772.92 468.451   1
  -5   0  33 168.347 124.462   1
  -5   0  32 1631.80 245.734   1
  -5   0  31-140.113 88.7512   1
  -5   0  30-3.47434 66.4217   1
  -5   0  29-8.09223 98.1529   1
  -5   0  28-22.3429 91.2406   1
  -5   0  27-47.5556 89.5725   1
  -5   0  26 3528.69 308.524   1
  -5   0  25-20.6519 54.4515   1
  -5   0  24 9139.75 472.845   1
  -5   0  23-23.6737 77.6009   1
  -5   0  22 6444.81 377.877   1
  -5   0  21-49.3359 66.1516   1
  -5   0  20 467.522 104.663   1
  -5   0  19 35.6889 41.1454   1
  -5   0  18 648.101 108.172   1
  -5   0  17-20.6200 38.0122   1
  -5   0  17 34.2441 46.2665   2
  -5   0  16 6196.23 313.040   1
  -5   0  15-8.22179 34.8851   1
  -5   0  14 31067.3 658.778   1
  -5   0  13-10.3364 32.3911   1
  -5   0  12 13.9924 21.0357   2
  -5   0  12 981.007 113.713   1
  -5   0  11-8.63578 30.2206   1
   5   0 -11 14.8935 44.3480   1
   5   0 -10 27597.4 628.648   1
  -5   0  10 27952.3 552.367   1
   5   0  -9-26.1402 34.3811   1
  -5   0   9 16.0369 24.7532   1
   5   0  -8 15916.2 449.122   1
  -5   0   8 15375.6 386.378   1
   5   0  -7-8.37225 23.7226   1
  -5   0   7-11.5201 22.9302   1
   5   0  -6 26.8158 31.6433   1
  -5   0   6 11.8946 22.1013   1
  -5   0   5 46.4702 35.5602   1
   5   0  -5-2.80712 29.2385   1
  -5   0   4 173140. 1229.82   1
   5   0  -4 172459. 1339.94   1
   5   0  -3 3.97241 28.0148   1
  -5   0   3 1.16881 27.9218   1
   5   0  -2 27186.2 520.793   1
  -5   0   2 27349.1 489.713   1
  -5   0   1-11.0666 28.5683   1
   5   0  -1-25.3649 27.2083   1
  -5   0   0 2210.32 149.410   1
  -5   0  -1-21.9065 26.9300   1
  -5   0  -2 33118.1 588.311   1
  -5   0  -3-4.75348 26.4252   1
  -5   0  -4 903.319 106.771   1
  -5   0  -5 11.7130 34.0937   1
  -5   0  -6 3308.50 216.275   1
  -5   0  -7 5.05155 31.0261   2
  -5   0  -7-2.40557 30.0088   1
  -5   0  -8 12405.2 442.667   2
  -5   0  -9-145.057 60.2853   2
  -5   0 -10 4619.35 290.608   2
  -5   0 -11 2.71059 42.6783   2
  -5   0 -12 7577.59 402.862   2
  -5   0 -13 51.0987 47.7485   2
  -5   0 -14 348.548 107.840   2
  -5   0 -15-47.9355 59.8158   2
  -5   0 -16 9540.68 515.188   2
  -5   0 -17-47.8807 69.0702   2
  -5   0 -18 1968.12 250.761   2
  -5   0 -19 85.1708 83.0580   2
  -5   0 -20 127.801 100.131   2
  -5   0 -21 15.5104 81.2809   2
  -5   0 -22 2811.14 329.967   2
  -5   0 -23 62.2998 91.0822   2
  -5   0 -24 3293.22 374.882   2
  -5   0 -25 236.569 131.761   2
  -5   0 -26 5953.77 518.089   2
  -5   0 -27 304.818 135.459   2
  -5   0 -28 7343.48 599.450   2
  -5   0 -29 33.4414 115.010   2
  -5   0 -30 1383.91 272.123   2
  -5   0 -31 279.591 143.641   2
  -5   0 -32 333.048 174.466   2
  -5   0 -33 238.035 143.290   2
  -5   0 -34 2157.84 353.249   2
  -5   0 -35-83.1516 110.466   2
  -5   0 -36 4954.50 579.082   2
  -5   1  39 1102.73 254.919   1
  -5   1  38 2614.75 373.268   1
  -5   1  37-51.3092 75.6488   1
  -5  -1  37 98.7166 79.3456   1
  -5   1  36 2051.66 312.800   1
  -5  -1  36 2274.47 285.355   1
  -5   1  35 2747.61 351.851   1
  -5  -1  35 3605.71 347.307   1
  -5  -1  34 286.897 115.192   1
  -5   1  34 210.960 118.517   1
  -5   1  33 888.734 203.013   1
  -5  -1  33 846.759 167.592   1
  -5   1  32 155.820 86.4483   1
  -5  -1  32 96.9352 78.3843   1
  -5   1  31 221.171 95.1766   1
  -5  -1  31 349.538 123.520   1
  -5   1  30 3.44535 98.4059   1
  -5  -1  30 271.087 102.422   1
  -5   1  29-117.701 114.225   1
  -5  -1  29-9.10050 56.1978   1
  -5   1  28 297.273 113.964   1
  -5  -1  28 360.249 102.641   1
  -5   1  27 3444.11 347.230   1
  -5  -1  27 3752.67 294.940   1
  -5   1  26 11118.1 600.418   1
  -5  -1  26 10558.1 489.523   1
  -5  -1  25 760.356 136.486   1
  -5   1  25 851.776 186.578   1
  -5   1  24 22398.0 815.631   1
  -5  -1  24 23933.2 688.544   1
  -5   1  23 2869.78 299.252   1
  -5  -1  23 3233.73 248.882   1
  -5   1  22 1911.49 229.648   1
  -5  -1  22 1737.84 180.991   1
  -5   1  21 2573.84 262.528   1
  -5  -1  21 2323.36 194.523   1
  -5  -1  20 6832.16 325.517   1
  -5   1  20 6969.36 415.300   1
  -5   1  19 193.875 93.0141   1
  -5  -1  19 281.753 66.4172   1
  -5  -1  18 4599.75 246.669   1
  -5  -1  18 4597.42 365.655   2
  -5   1  18 4525.90 315.602   1
  -5  -1  17 2939.21 192.016   1
  -5   1  17 3130.00 257.922   1
  -5  -1  16 36.6239 28.2475   1
  -5   1  16 26.9467 51.3599   1
  -5   1  15 1537.06 169.859   1
  -5  -1  15 1490.00 128.853   1
  -5   1  14 6905.71 350.615   1
  -5  -1  14 6693.05 260.523   1
  -5   1  13 5081.63 292.841   1
  -5  -1  13 4888.30 213.111   1
  -5   1  12 7631.73 345.596   1
  -5  -1  12 7792.22 257.230   1
  -5  -1  12 6815.75 367.406   2
   5   1 -11 2137.41 157.805   1
  -5  -1  11 2383.20 138.825   1
  -5  -1  11 2569.96 223.418   2
  -5   1  11 2636.05 197.819   1
  -5  -1  10 8197.20 252.206   1
   5  -1 -10 8356.92 386.990   1
  -5  -1  10 8209.53 379.285   2
   5   1 -10 7631.58 295.008   1
  -5   1  10 8190.18 339.661   1
  -5  -1   9 861.975 82.0077   1
   5  -1  -9 920.167 126.600   1
   5   1  -9 1079.93 106.762   1
  -5  -1   9 959.012 122.924   2
  -5   1   9 880.421 110.101   1
   5   1  -8 1.17357 24.4912   1
   5  -1  -8 26.8218 46.6508   1
  -5  -1   8-6.01503 21.9967   1
  -5   1   8-9.48288 35.6190   1
  -5   1   7 20694.9 499.415   1
   5   1  -7 20583.3 440.179   1
   5  -1  -7 21815.7 586.948   1
  -5  -1   7 21217.9 387.623   1
  -5   1   6 97953.5 1057.04   1
   5   1  -6 95423.0 925.831   1
  -5  -1   6 99228.7 841.302   1
  -5   1   5 3372.01 195.433   1
   5   1  -5 3488.53 174.665   1
  -5  -1   5 3680.42 166.792   1
   5   1  -4 65667.0 744.102   1
  -5   1   4 67909.2 847.356   1
  -5  -1   4 67763.6 729.383   1
   5   1  -3 4810.43 203.102   1
  -5   1   3 4948.38 228.015   1
  -5  -1   3 4724.44 198.749   1
   5   1  -2 28.4327 24.1706   1
  -5   1   2 13.5715 26.4445   1
  -5  -1   2-10.7941 34.9521   1
  -5   1   1 1749.65 134.830   1
  -5  -1   1 1673.13 127.963   1
   5   1  -1 1704.26 121.254   1
  -5  -1   0 7369.34 271.150   1
   5   1   0 7065.63 249.585   1
  -5   1   0 7051.23 268.810   1
  -5  -1  -1 8034.52 295.409   1
   5   1   1 7855.88 276.118   1
  -5   1  -1 7857.56 284.010   1
  -5  -1  -2 12909.3 389.349   1
   5   1   2 12951.0 364.619   1
  -5   1  -2 12710.2 370.652   1
   5   1   3 5371.37 237.026   1
  -5   1  -3 5419.29 241.983   1
   5   1   4 7633.31 291.490   1
  -5   1  -4 7371.14 289.640   1
   5   1   5 3360.07 199.591   1
  -5   1  -5 2912.03 190.096   1
  -5   1  -6 21257.3 512.721   1
  -5  -1  -6 21567.7 509.840   2
   5   1   6 21741.2 514.548   1
  -5  -1  -7 7767.27 321.501   2
  -5   1  -7 7614.42 315.347   1
  -5  -1  -8 2087.80 178.011   2
  -5   1  -8 1799.14 177.391   2
  -5   1  -8 1929.26 164.777   1
  -5  -1  -9 77.1579 48.2517   2
  -5   1  -9 44.6257 34.2757   2
  -5   1  -9 41.1059 41.5380   1
  -5  -1 -10 16790.7 545.154   2
  -5   1 -10 16673.3 572.961   2
  -5   1 -10 16183.0 507.771   1
  -5  -1 -11 17322.3 572.802   2
  -5   1 -11 17630.6 610.928   2
  -5   1 -12 22125.6 706.789   2
  -5  -1 -12 21909.1 668.714   2
  -5   1 -13 15928.0 622.443   2
   5  -1  13 16754.8 511.121   1
  -5  -1 -13 15558.8 584.742   2
  -5  -1 -14 1144.49 171.451   2
  -5   1 -14 1100.11 175.322   2
   5  -1  14 1103.32 137.534   1
  -5  -1 -15 58.3232 60.5544   2
  -5   1 -15 74.1632 51.2229   2
  -5  -1 -16 62.8233 67.4898   2
  -5   1 -16 57.2273 55.5208   2
  -5  -1 -17 397.703 112.460   2
  -5   1 -17 344.432 116.283   2
  -5  -1 -18-22.4122 57.8629   2
  -5   1 -18 92.8773 95.1563   2
  -5  -1 -19 4786.41 389.763   2
  -5   1 -19 4386.88 394.680   2
  -5   1 -20 5993.38 462.327   2
  -5  -1 -20 5620.82 435.683   2
  -5  -1 -21 8919.76 561.359   2
  -5   1 -21 8619.53 571.679   2
  -5   1 -22 7.24898 69.9584   2
  -5  -1 -22 48.1271 70.4361   2
  -5   1 -23 1509.92 251.135   2
  -5  -1 -23 1730.11 263.825   2
  -5   1 -24 5425.11 486.949   2
  -5  -1 -24 5486.22 468.741   2
  -5  -1 -25 4786.51 444.973   2
  -5   1 -25 5500.90 500.024   2
  -5  -1 -26 2793.58 352.850   2
  -5   1 -26 3520.79 409.342   2
  -5   1 -27 1928.93 320.023   2
  -5  -1 -27 2036.41 310.091   2
  -5  -1 -28 123.030 99.2702   2
  -5   1 -28 46.9981 84.3509   2
  -5  -1 -29 1075.06 240.127   2
  -5   1 -29 674.438 185.869   2
  -5   1 -30 737.362 213.099   2
  -5  -1 -30 567.906 183.850   2
  -5  -1 -31 545.573 190.541   2
  -5   1 -31 691.086 199.403   2
  -5  -1 -32 246.024 130.890   2
  -5   1 -32 377.064 168.223   2
  -5  -1 -33 187.224 129.354   2
  -5   1 -33 367.168 172.807   2
  -5  -1 -34 264.446 151.758   2
  -5   1 -34 626.444 192.785   2
  -5  -1 -35 356.421 167.017   2
  -5   1 -35 46.0512 105.425   2
  -5   2  38 1104.76 234.739   1
  -5   2  37 853.702 226.542   1
  -5   2  36 411.976 161.610   1
   5   2 -36 407.094 153.890   2
  -5   2  35 1948.17 318.025   1
   5   2 -35 1903.39 311.656   2
  -5   2  34 2111.57 325.186   1
   5   2 -34 1881.17 296.920   2
   5   2 -33 2209.92 325.443   2
  -5  -2  33 2559.71 249.272   1
  -5   2  33 2379.78 341.996   1
   5   2 -32 2366.72 328.410   2
  -5   2  32 2828.82 360.283   1
  -5  -2  32 2495.90 239.247   1
  -5   2  31 485.380 150.359   1
   5   2 -31 292.996 102.497   2
  -5  -2  31 394.432 106.462   1
  -5   2  30-93.4611 96.1250   1
   5   2 -30-27.7699 80.2582   2
  -5  -2  30-53.7097 64.5046   1
  -5  -2  29 1457.87 169.324   1
   5   2 -29 1003.19 205.959   2
  -5   2  29 1041.81 215.498   1
  -5  -2  28 1270.04 157.130   1
   5   2 -28 1280.34 230.633   2
  -5   2  28 1418.37 242.213   1
  -5   2  27 3620.34 375.245   1
  -5  -2  27 3422.53 248.254   1
   5   2 -27 3477.70 361.454   2
   5   2 -26 1514.06 237.246   2
  -5  -2  26 1459.46 156.288   1
  -5   2  26 1384.42 232.356   1
  -5  -2  25 34.7507 46.8691   1
  -5   2  25-12.5367 90.9645   1
   5   2 -25 31.4781 51.5623   2
  -5  -2  24 77.2631 43.4760   1
   5   2 -24 12.3551 49.3715   2
  -5   2  24 7.84968 101.334   1
  -5  -2  23 114.746 42.7496   1
  -5   2  23 102.680 77.1672   1
   5   2 -23 113.927 74.5291   2
  -5   2  22 4901.59 397.565   1
  -5  -2  22 5240.23 246.695   1
  -5   2  21 2528.47 279.717   1
  -5  -2  21 2554.81 165.517   1
  -5  -2  20 619.726 84.4160   1
  -5   2  20 659.609 148.670   1
  -5  -2  19 2102.62 139.516   1
  -5   2  19 2039.12 240.386   1
  -5  -2  18 2116.03 132.268   1
  -5  -2  18 2043.66 245.529   2
  -5   2  18 2118.82 241.421   1
  -5  -2  17 254.542 48.3447   1
  -5   2  17 270.533 105.854   1
  -5  -2  16 4392.96 174.947   1
  -5   2  16 4662.61 334.812   1
  -5  -2  15 2356.73 123.272   1
  -5   2  15 2324.22 231.473   1
  -5   2  15 2112.20 222.805   2
  -5   2  14 941.782 148.632   1
  -5  -2  14 955.350 76.5022   1
  -5  -2  13 222.711 38.2525   1
  -5   2  13 289.913 85.2559   1
  -5  -2  13 154.205 62.9225   2
  -5   2  12 25069.3 696.320   1
  -5  -2  12 25357.2 372.157   1
   5   2 -11 140.039 36.2436   1
  -5  -2  11 186.359 34.5256   1
  -5   2  11 132.576 70.7710   1
  -5  -2  11 189.180 65.3289   2
  -5  -2  10 640.856 109.756   2
  -5   2  10 680.630 114.155   1
   5   2 -10 727.724 76.5447   1
  -5  -2  10 687.236 64.2417   1
   5   2  -9 25785.2 437.343   1
  -5  -2   9 26612.3 653.799   2
  -5  -2   9 26938.5 396.326   1
  -5   2   9 25469.8 649.180   1
  -5  -2   8 8619.58 356.205   2
  -5  -2   8 8149.33 225.061   1
   5   2  -8 8020.31 240.192   1
  -5   2   8 8456.27 363.554   1
   5   2  -7 392.680 55.2909   1
  -5   2   7 278.381 69.5536   1
  -5  -2   7 346.940 73.5376   2
  -5  -2   7 365.161 51.4758   1
   5   2  -6 39673.7 521.446   1
  -5  -2   6 40729.3 711.905   2
  -5  -2   6 40098.1 541.437   1
  -5   2   6 39622.4 750.211   1
  -5   2   5 43.3005 53.0141   1
   5   2  -5 27.5972 22.9983   1
  -5  -2   5-9.30491 26.3219   1
   5   2  -4 3302.60 153.241   1
  -5   2   4 3263.89 205.283   1
  -5  -2   4 3333.28 173.793   1
  -5   2   3 16803.1 455.092   1
   5   2  -3 17633.9 359.459   1
  -5   2   2 17321.7 455.460   1
   5   2  -2 17160.0 371.778   1
  -5   2   1 7458.91 297.666   1
   5   2  -1 7978.86 262.745   1
  -5   2   0 322.041 66.2334   1
   5   2   0 327.366 55.2369   1
   5   2   1 7595.05 272.052   1
  -5   2  -1 7047.32 286.576   1
  -5   2  -2 269.121 60.4185   1
   5   2   2 244.970 54.0218   1
  -5   2  -3 243.251 59.6372   1
   5   2   3 225.157 53.5825   1
  -5  -2  -4 2690.52 155.619   2
  -5   2  -4 2649.60 178.833   1
   5   2   4 2850.61 185.776   1
  -5  -2  -5 4576.44 214.078   2
   5   2   5 4280.77 231.639   1
  -5   2  -5 4764.20 243.417   1
  -5   2  -6 768.052 100.509   1
  -5  -2  -6 786.630 97.2179   2
   5   2   6 776.279 104.636   1
  -5  -2  -7 979.068 114.417   2
   5   2   7 1105.21 126.442   1
  -5   2  -7 995.245 116.962   1
  -5  -2  -8 188.677 51.9972   2
  -5   2  -8 197.432 65.0881   2
   5   2   8 295.112 71.9316   1
  -5   2  -8 268.050 63.3848   1
  -5   2  -9 7373.94 388.048   2
  -5   2  -9 7832.53 332.917   1
   5   2   9 7541.88 348.591   1
  -5  -2  -9 7626.30 341.867   2
  -5   2 -10 10289.9 473.611   2
   5   2  10 10686.1 425.675   1
  -5   2 -10 9984.10 385.188   1
  -5  -2 -10 10184.4 410.910   2
  -5  -2 -11 666.095 114.312   2
  -5   2 -11 638.077 126.542   2
   5   2  11 684.078 116.837   1
  -5   2 -11 704.283 110.962   1
  -5  -2 -12 43.5185 38.5821   2
  -5   2 -12 84.5738 71.4982   2
  -5   2 -12 70.8382 50.4122   1
  -5   2 -13 7401.55 439.467   2
  -5  -2 -13 7858.96 406.792   2
   5  -2  13 7275.34 335.627   1
  -5  -2 -14 7.59241 41.8516   2
   5  -2  14 81.1663 44.7938   1
  -5   2 -14 73.2173 59.1609   2
  -5  -2 -15 26.2175 54.5455   2
  -5   2 -15-23.3499 66.9680   2
  -5  -2 -16 595.881 130.364   2
  -5   2 -16 781.171 161.110   2
  -5   2 -17 61.5563 68.5310   2
  -5  -2 -17 58.5216 63.7021   2
  -5  -2 -18 2565.58 275.188   2
  -5   2 -18 2183.22 281.527   2
  -5   2 -19 765.189 176.172   2
  -5  -2 -19 723.272 165.707   2
  -5   2 -20 107.208 89.5228   2
  -5  -2 -20 28.2193 60.9635   2
  -5  -2 -21 5175.92 417.388   2
  -5   2 -21 5375.67 466.755   2
  -5   2 -22 1285.25 229.019   2
  -5  -2 -22 949.529 188.126   2
  -5   2 -23 477.279 162.656   2
  -5  -2 -23 590.808 149.930   2
  -5  -2 -24 3186.36 356.315   2
  -5   2 -24 3745.84 422.676   2
  -5   2 -25 16.0977 104.033   2
  -5  -2 -25 94.9852 98.7746   2
  -5  -2 -26 4416.29 438.389   2
  -5   2 -26 4748.61 490.444   2
  -5   2 -27 1034.70 246.324   2
  -5  -2 -27 863.189 199.291   2
  -5   2 -28 1910.95 326.094   2
  -5  -2 -28 2448.15 346.474   2
  -5   2 -29 636.730 200.962   2
  -5  -2 -29 688.353 203.194   2
  -5  -2 -30 1942.08 315.738   2
  -5   2 -30 2047.11 343.505   2
  -5   2 -31 3501.55 465.277   2
  -5  -2 -31 3476.08 427.369   2
  -5  -2 -32-128.916 114.387   2
  -5   2 -32 57.0887 85.3087   2
  -5  -2 -33 140.701 136.775   2
  -5   2 -33-237.780 167.072   2
  -5  -2 -34 159.892 91.6793   2
  -5   2 -34 302.259 152.170   2
  -5  -2 -35 810.056 228.678   2
  -5   2 -35 342.795 188.791   2
   5   3 -37 133.446 102.632   2
  -5   3  37-117.151 109.535   1
  -5   3  36 172.738 131.240   1
   5   3 -36-5.63755 64.2010   2
  -5   3  35 1010.63 248.745   1
   5   3 -35 867.244 209.736   2
   5   3 -34 1037.11 242.695   2
  -5   3  34 1193.49 264.866   1
  -5   3  33 1146.67 252.562   1
   5   3 -33 872.052 207.227   2
  -5   3  32 3.20615 102.192   1
   5   3 -32-124.281 98.9715   2
  -5   3  31 316.524 141.391   1
   5   3 -31 178.050 100.566   2
  -5   3  30 89.2674 99.2315   1
   5   3 -30 156.542 101.751   2
   5   3 -29 2517.98 327.916   2
  -5   3  29 2910.90 371.031   1
  -5   3  28 3371.14 394.827   1
   5   3 -28 2802.43 340.224   2
   5   3 -27 1354.03 238.065   2
  -5  -3  27 1189.26 103.317   1
  -5   3  27 1440.39 254.022   1
  -5  -3  26 212.606 42.6216   1
  -5   3  26 63.6568 86.1724   1
   5   3 -26 183.296 74.6606   2
  -5  -3  25 24.3277 18.8664   1
   5   3 -25 121.263 86.9723   2
  -5   3  24 335.258 126.678   1
  -5  -3  24 508.930 56.4326   1
   5   3 -24 478.813 130.067   2
  -5   3  23 8047.41 554.733   1
  -5  -3  23 8662.08 212.462   1
   5   3 -23 8144.70 513.424   2
  -5   3  22 7494.05 525.310   1
  -5  -3  22 7474.61 183.377   1
   5   3 -22 7396.00 479.839   2
  -5  -3  21 18166.8 267.011   1
  -5   3  21 19132.8 815.272   1
   5   3 -21 19173.4 742.777   2
  -5   3  20 2030.11 269.606   1
   5   3 -20 1944.93 241.701   2
  -5  -3  20 1867.46 79.3763   1
  -5   3  19 951.970 179.799   1
   5   3 -19 739.191 142.577   2
  -5  -3  19 708.042 46.4570   1
  -5  -3  18 4205.37 106.824   1
  -5  -3  18 4834.27 371.357   2
  -5   3  18 4814.61 387.328   1
  -5  -3  17 6537.79 124.144   1
  -5   3  17 7884.35 481.530   1
  -5   3  16 62.0301 71.7823   1
  -5  -3  16 124.786 18.3348   1
  -5  -3  15 903.729 147.180   2
  -5   3  15 1098.23 176.207   1
  -5   3  14 3219.43 286.096   1
  -5  -3  14-57.9446 43.3583   2
  -5   3  13 32.0447 58.3314   1
  -5  -3  13-57.7022 46.5884   2
  -5   3  12 184.499 78.0325   1
  -5  -3  12 263.333 76.0008   2
  -5   3  11 12693.4 523.693   1
  -5  -3  11 12909.1 483.744   2
  -5   3  10 2750.49 240.529   1
   5   3 -10 2408.40 113.778   1
  -5  -3  10 2609.78 213.443   2
  -5  -3   9 9508.27 381.820   2
   5   3  -9 8760.71 215.302   1
  -5   3   9 8712.89 411.713   1
   5   3  -8 1074.35 76.2034   1
  -5  -3   8 1112.15 127.024   2
  -5   3   8 1031.36 141.593   1
   5   3  -7 10023.5 236.086   1
  -5  -3   7 10671.6 371.731   2
  -5   3   7 10081.3 426.023   1
   5   3  -6 474.776 55.2083   1
  -5   3   6 417.859 91.7853   1
  -5  -3   6 473.081 80.0024   2
  -5  -3   5 1345.23 119.489   2
  -5   3   5 1360.55 152.376   1
   5   3  -5 1354.49 91.3474   1
  -5   3   4 14423.8 471.567   1
   5   3  -4 13527.7 307.300   1
  -5  -3   4 14076.2 358.368   2
  -5   3   3 21619.7 564.833   1
  -5  -3   3 22157.3 419.629   2
   5   3  -3 21565.1 405.578   1
  -5   3   2 25695.9 601.892   1
  -5  -3   2 26184.2 429.315   2
   5   3  -2 25536.2 459.897   1
  -5  -3   1-26.6871 27.4973   2
   5   3  -1-4.00051 19.0656   1
   5   3   0 186.893 48.4661   1
  -5   3   0 248.031 63.5913   1
  -5  -3  -1 53.3944 18.1085   2
  -5   3  -1 87.9690 50.7353   1
   5   3   1 93.2511 31.3022   1
  -5   3  -2 5782.36 273.726   1
  -5  -3  -2 5469.64 174.552   2
   5   3   2 5548.36 255.759   1
  -5  -3  -3 499.822 59.3145   2
  -5   3  -3 462.955 79.3445   1
   5   3   3 440.246 81.4968   1
   5   3   4 14479.2 440.051   1
  -5   3  -4 13657.7 415.551   1
  -5  -3  -4 13197.1 319.119   2
   5   3   5 2415.00 189.700   1
  -5   3  -5 2384.08 176.640   1
  -5  -3  -5 2399.83 144.839   2
  -5  -3  -6-2.99018 30.8677   2
  -5   3  -6 31.8540 39.0881   1
  -5  -3  -7 24.6035 25.8512   2
  -5   3  -7-9.61388 35.8763   1
  -5   3  -8-8.27970 30.6824   1
  -5  -3  -8 19.7408 31.7652   2
  -5   3  -8 35.6405 57.7499   2
  -5   3  -9 38163.7 933.090   2
  -5   3  -9 37830.0 736.853   1
  -5  -3  -9 39075.0 734.336   2
  -5   3 -10 1027.59 166.378   2
  -5   3 -10 1143.23 134.032   1
  -5  -3 -10 940.825 125.005   2
  -5   3 -11 60.2773 59.2365   2
  -5   3 -11-16.3645 40.7558   1
   5  -3  11 8.46990 29.2860   1
  -5  -3 -11 3.01431 34.0962   2
   5  -3  12 1618.51 165.539   1
  -5   3 -12 1518.78 202.828   2
  -5   3 -12 1550.96 161.868   1
  -5  -3 -12 1855.98 184.002   2
  -5   3 -13 1914.80 239.063   2
   5  -3  13 1488.75 159.487   1
  -5   3 -13 1438.82 161.002   1
  -5  -3 -13 1358.53 167.985   2
  -5   3 -14 1208.11 200.230   2
  -5   3 -14 965.060 139.175   1
  -5  -3 -14 977.204 153.328   2
  -5   3 -15 9048.98 542.676   2
  -5  -3 -15 9206.25 452.881   2
  -5   3 -16 117.214 76.5500   2
  -5  -3 -16 221.492 97.5629   2
  -5   3 -17 5019.32 424.894   2
  -5  -3 -17 5218.34 364.498   2
  -5  -3 -18 5745.64 396.513   2
  -5   3 -18 5506.48 453.068   2
  -5   3 -19 1464.38 249.753   2
  -5  -3 -19 1666.74 226.455   2
  -5   3 -20 544.944 165.672   2
  -5  -3 -20 427.742 116.405   2
  -5   3 -21 46.0046 90.7644   2
  -5  -3 -21 19.4430 58.0990   2
  -5   3 -22 417.136 172.109   2
  -5  -3 -22 329.248 122.783   2
  -5  -3 -23 12708.4 672.325   2
  -5   3 -23 13098.6 778.429   2
  -5   3 -24 756.680 208.033   2
  -5  -3 -24 283.950 113.276   2
  -5   3 -25 825.865 204.593   2
  -5  -3 -25 537.264 138.988   2
  -5  -3 -26 101.795 78.8630   2
  -5   3 -26 163.521 109.609   2
  -5   3 -27 318.485 156.433   2
  -5  -3 -27 339.501 135.193   2
  -5   3 -28 976.383 247.770   2
  -5  -3 -28 806.424 196.127   2
  -5   3 -29 2140.70 364.907   2
  -5  -3 -29 1840.25 297.748   2
  -5   3 -30 1261.29 280.680   2
  -5  -3 -30 1127.92 222.532   2
  -5  -3 -31 254.180 128.931   2
  -5   3 -31 7.77119 90.2820   2
  -5  -3 -32 302.830 137.630   2
  -5   3 -32 146.801 119.787   2
  -5  -3 -33 207.618 120.002   2
  -5   3 -33 247.824 154.202   2
   5   4 -35 252.587 127.238   2
  -5   4  35-235.592 154.825   1
   5   4 -34 305.925 136.290   2
  -5   4  34 511.612 195.308   1
  -5   4  33 76.4366 102.245   1
   5   4 -33-113.133 96.7060   2
  -5   4  32 45.1041 104.292   1
   5   4 -32 209.042 119.550   2
   5   4 -31 870.163 211.640   2
  -5   4  31 632.715 204.387   1
  -5   4  30 2949.09 395.954   1
   5   4 -30 3522.10 392.306   2
  -5   4  29 3375.15 433.424   1
   5   4 -29 3391.46 379.355   2
  -5   4  28 980.738 242.301   1
   5   4 -28 900.848 192.448   2
  -5   4  27 846.435 216.738   1
   5   4 -27 1090.47 215.430   2
  -5   4  26 95.2096 107.679   1
   5   4 -26 59.4033 71.6040   2
  -5   4  25 4442.56 459.166   1
   5   4 -25 4121.19 385.218   2
   5   4 -24 288.291 107.442   2
  -5   4  24 137.750 113.485   1
   5   4 -23 95.2315 75.3057   2
  -5   4  23 199.806 77.3323   1
   5   4 -22 2656.61 300.315   2
  -5   4  22 2383.49 319.515   1
  -5   4  21 531.183 157.506   1
   5   4 -21 627.871 144.120   2
   5   4 -20 8971.58 510.865   2
  -5   4  20 8128.14 554.712   1
   5   4 -19 3116.23 292.430   2
  -5   4  19 2732.47 325.945   1
  -5  -4  18 44.8079 52.4307   2
  -5   4  18 54.0494 80.1796   1
   5   4 -18 132.360 87.1885   2
  -5   4  17 3014.93 319.441   1
  -5   4  16-165.858 112.041   1
  -5  -4  15 290.925 86.6248   2
  -5   4  15 722.974 157.429   1
  -5  -4  14 5.82327 12.6194   2
  -5   4  14 879.265 162.037   1
  -5  -4  13 5858.36 337.559   2
  -5   4  13 5854.63 402.849   1
  -5   4  12 2849.17 276.501   1
  -5  -4  12 3515.94 250.830   2
  -5   4  11 7984.06 441.146   1
  -5  -4  11 8193.01 364.541   2
  -5   4  10 10676.1 501.159   1
  -5  -4  10 10568.4 390.681   2
  -5  -4   9 64.2753 40.4745   2
  -5   4   9 174.287 71.9463   1
   5   4  -9 99.9121 19.4642   1
   5   4  -8 3643.99 122.013   1
  -5  -4   8 4106.94 218.145   2
  -5   4   8 3905.31 290.552   1
   5   4  -7 8230.18 199.217   1
  -5   4   7 8343.42 412.218   1
  -5  -4   7 8394.07 290.380   2
  -5   4   6 8263.42 403.245   1
   5   4  -6 8220.63 212.744   1
  -5  -4   6 8514.11 262.526   2
  -5   4   5 1652.99 180.309   1
   5   4  -5 1671.27 105.629   1
  -5  -4   5 1499.48 97.9206   2
  -5  -4   4 13.0217 11.4036   2
  -5   4   4 57.0360 49.4649   1
   5   4  -4 52.6080 26.3125   1
  -5   4   3 5955.23 321.089   1
   5   4  -3 5553.22 214.619   1
  -5   4   2 1417.76 156.631   1
   5   4  -2 1444.72 114.792   1
   5   4  -1 522.903 74.9308   1
   5  -4  -1 584.650 124.270   1
  -5   4   1 530.703 99.0555   1
  -5   4   0 13678.6 463.789   1
   5   4   0 14248.5 398.486   1
   5  -4   0 15357.2 604.978   1
   5  -4   1-36.0603 53.1321   1
   5   4   1 15.4058 31.1558   1
  -5   4  -1-12.9024 35.5036   1
  -5   4  -2 4129.68 246.012   1
   5   4   2 4314.21 239.926   1
   5  -4   2 4707.39 326.097   1
  -5   4  -3-30.1772 50.2436   1
   5  -4   3 76.9403 38.8941   1
  -5   4  -4 1450.41 148.085   1
   5  -4   4 1391.87 175.578   1
   5  -4   5 516.164 112.306   1
  -5   4  -5 617.583 100.207   1
  -5   4  -6 5474.24 280.333   1
   5  -4   6 5731.75 342.139   1
  -5  -4  -7 1060.91 72.5695   2
  -5   4  -7 1394.99 144.834   1
   5  -4   7 1448.77 173.709   1
  -5   4  -8 1057.14 161.947   2
  -5  -4  -8 778.425 76.1215   2
  -5   4  -8 1009.45 127.577   1
   5  -4   8 1046.14 148.743   1
  -5   4  -9 324.582 75.9945   1
  -5   4  -9 291.865 95.9236   2
   5  -4   9 352.238 91.7470   1
  -5  -4  -9 200.978 46.0267   2
  -5   4 -10 408.793 110.565   2
  -5  -4 -10 417.983 68.3036   2
  -5   4 -10 330.216 75.3840   1
  -5   4 -11 923.127 124.410   1
  -5   4 -11 752.553 148.622   2
  -5  -4 -11 735.832 99.0199   2
  -5   4 -12 14.3936 51.8577   2
  -5  -4 -12-10.9674 29.4114   2
  -5   4 -12 22.2043 42.1236   1
  -5  -4 -13 135.736 57.4852   2
  -5   4 -13 307.714 117.070   2
  -5   4 -13 164.348 56.0440   1
  -5   4 -14 422.207 134.672   2
  -5   4 -14 540.292 104.225   1
  -5  -4 -14 464.346 97.7756   2
  -5   4 -15 1641.52 241.559   2
  -5   4 -15 1631.29 178.917   1
  -5  -4 -15 1625.95 180.943   2
  -5   4 -16 542.545 153.088   2
  -5   4 -16 600.273 117.512   1
  -5  -4 -16 837.714 134.334   2
  -5  -4 -17-8.12552 49.4764   2
  -5   4 -17-25.7410 85.4051   2
  -5   4 -18-41.6537 75.5510   2
  -5  -4 -18 76.9986 68.5039   2
  -5  -4 -19 5151.41 361.735   2
  -5   4 -19 4738.97 450.621   2
  -5   4 -20-2.67456 74.0792   2
  -5  -4 -20 134.224 87.7410   2
  -5  -4 -21 4192.32 348.151   2
  -5   4 -21 4295.24 443.036   2
  -5   4 -22 5.80623 72.3049   2
  -5  -4 -22 202.924 99.5585   2
  -5   4 -23 981.972 223.910   2
  -5  -4 -23 1613.72 236.082   2
  -5   4 -24 1838.75 310.868   2
  -5  -4 -24 1502.02 230.750   2
  -5   4 -25 2155.65 345.239   2
  -5  -4 -25 2265.39 284.424   2
  -5   4 -26 170.486 117.074   2
  -5  -4 -26 245.981 107.097   2
  -5   4 -27 278.160 116.285   2
  -5  -4 -27 348.422 123.887   2
  -5   4 -28 359.892 158.758   2
  -5  -4 -28 63.1086 82.9205   2
  -5   4 -29 1152.66 262.654   2
  -5  -4 -29 415.134 138.168   2
  -5   4 -30 269.205 152.821   2
  -5  -4 -30 223.577 115.147   2
  -5   4 -31 196.013 135.591   2
  -5  -4 -31 405.443 141.349   2
   5   5 -33 692.043 186.830   2
  -5   5  33 1308.19 323.229   1
  -5   5  32 46.0903 162.010   1
   5   5 -32 106.469 91.0021   2
   5   5 -31 2427.23 338.646   2
  -5   5  31 2683.11 424.709   1
   5   5 -30 766.715 195.874   2
  -5   5  30 827.281 224.401   1
   5   5 -29 112.399 75.2280   2
  -5   5  29 66.3633 103.195   1
   5   5 -28 335.844 121.957   2
  -5   5  28 225.690 120.502   1
   5   5 -27-65.6071 74.5235   2
  -5   5  27 16.1013 119.686   1
   5   5 -26 597.976 157.971   2
  -5   5  26 140.254 140.704   1
  -5   5  25 622.814 185.252   1
   5   5 -25 711.666 170.395   2
  -5   5  24 1219.25 253.667   1
   5   5 -24 749.357 167.828   2
  -5   5  23 1240.49 238.516   1
   5   5 -23 1098.92 204.006   2
  -5   5  22 1498.00 275.033   1
   5   5 -22 1443.24 222.613   2
   5   5 -21 10336.5 566.535   2
  -5   5  21 11045.8 699.416   1
   5   5 -20 5381.19 404.161   2
  -5   5  20 4830.62 453.161   1
  -5   5  19 1809.28 283.333   1
   5   5 -19 2122.18 247.826   2
  -5   5  18 4155.25 403.222   1
  -5   5  17-73.1873 97.5356   1
  -5   5  16 448.284 147.204   1
  -5  -5  15 1296.52 158.320   2
  -5   5  15 5656.82 440.619   1
  -5  -5  14 124.172 43.5279   2
  -5   5  14 410.002 125.604   1
  -5  -5  13 1487.43 157.068   2
  -5   5  13 1245.22 198.893   1
  -5  -5  12 600.157 95.5510   2
  -5   5  12 563.417 134.283   1
  -5   5  11 334.130 106.655   1
  -5  -5  11 175.422 52.7249   2
  -5   5  10 1874.94 228.063   1
  -5  -5  10 1993.41 144.012   2
  -5   5   9 602.592 133.430   1
  -5  -5   9 568.116 71.4941   2
   5   5  -8 3625.74 105.395   1
  -5  -5   8 3945.04 157.894   2
  -5   5   8 3776.73 303.436   1
  -5   5   7 8729.42 451.283   1
   5   5  -7 9277.15 204.392   1
   5   5  -6 1431.93 92.4646   1
  -5   5   6 1495.32 188.713   1
  -5   5   5 24.6316 48.7651   1
   5   5  -5 30.8554 19.1272   1
  -5   5   4 114.030 60.0746   1
   5   5  -4 264.838 49.7543   1
  -5   5   3 196.179 80.5008   1
   5   5  -3 206.206 49.4002   1
  -5   5   2 3843.53 269.221   1
   5   5  -2 3787.18 200.838   1
  -5   5   1 3896.69 270.179   1
   5   5  -1 3368.21 199.013   1
  -5   5   0 5820.79 324.195   1
   5   5   0 5603.79 272.979   1
  -5   5  -1 229.897 72.6406   1
  -5   5  -2 158.960 66.5947   1
  -5   5  -3 106.455 51.2967   1
  -5   5  -4 1951.57 181.706   1
  -5   5  -5 19.5550 43.6867   1
  -5   5  -6 18.4453 37.2105   1
  -5   5  -6 0.73402 42.2122   2
  -5   5  -7 12080.2 553.403   2
  -5   5  -7 12291.1 443.616   1
  -5   5  -8 3553.27 309.863   2
  -5   5  -8 4314.89 266.796   1
  -5   5  -9 1604.74 218.720   2
  -5   5  -9 1786.15 174.828   1
  -5   5 -10 1046.39 181.757   2
  -5   5 -10 1166.77 143.740   1
  -5   5 -11 296.065 96.3096   2
  -5   5 -11 416.945 91.2258   1
  -5   5 -12 1045.60 186.597   2
  -5   5 -12 1290.56 152.536   1
  -5   5 -13 3066.38 323.651   2
  -5   5 -13 3247.28 242.623   1
  -5   5 -14 104.801 72.2124   2
  -5   5 -14-38.4186 50.7496   1
  -5   5 -15 354.082 125.001   2
  -5   5 -15 326.404 83.3793   1
  -5   5 -16 3874.35 397.528   2
  -5   5 -16 4400.42 302.012   1
  -5   5 -17 1660.56 268.658   2
  -5   5 -18 317.778 131.733   2
  -5   5 -19 310.445 122.700   2
  -5   5 -20-246.861 121.230   2
  -5   5 -21 3053.94 388.791   2
  -5   5 -22 2085.94 327.273   2
  -5   5 -23 349.866 157.142   2
  -5   5 -24 206.178 125.438   2
  -5   5 -25-61.6114 94.0202   2
  -5   5 -26 3045.90 417.853   2
  -5   5 -27 3918.72 491.318   2
  -5   5 -28 727.151 228.363   2
  -5   5 -29 2258.14 399.015   2
  -5   6  29-28.8675 168.057   1
   5   6 -29-116.881 91.9325   2
  -5   6  28 1563.33 323.364   1
   5   6 -28 1496.70 258.212   2
  -5   6  27 984.726 238.558   1
   5   6 -27 1517.65 243.903   2
  -5   6  26 997.480 243.712   1
   5   6 -26 711.022 178.023   2
  -5   6  25 529.290 143.265   1
   5   6 -25 733.818 182.582   2
   5   6 -24 2498.61 303.896   2
  -5   6  24 1801.71 317.697   1
  -5   6  23 2159.67 342.623   1
   5   6 -23 2381.83 294.014   2
  -5   6  22 464.896 126.745   1
   5   6 -22 574.265 144.125   2
  -5   6  21 215.982 104.564   1
  -5   6  20 3104.78 379.032   1
  -5   6  19 2134.52 316.466   1
  -5   6  18 2784.75 341.355   1
  -5   6  17 668.107 163.349   1
  -5   6  16 46.9735 82.9314   1
  -5   6  15 4352.89 401.330   1
  -5   6  14 219.647 112.468   1
  -5   6  13 279.714 101.225   1
  -5   6  12 131.578 77.4014   1
  -5   6  11 2234.05 269.149   1
  -5   6  10 3036.85 302.769   1
  -5   6   9 2912.65 290.827   1
  -5   6   8 6399.08 414.191   1
   5   6  -7 65.2773 23.1079   1
  -5   6   7 79.9309 64.3174   1
  -5   6   6 908.896 155.230   1
  -5   6   5 70.1261 53.7097   1
  -5   6   4 684.294 129.046   1
  -5   6   3 263.684 81.1603   1
   5   6  -3 153.618 43.6813   1
  -5   6   2 966.163 150.315   1
   5   6  -2 803.790 101.853   1
   5   6  -1 126.699 44.8934   1
  -5   6   1 146.139 56.0642   1
  -5   6   0 375.349 94.1851   1
  -5   6  -1 734.349 124.818   1
  -5   6  -2 2897.94 234.261   1
  -5   6  -3 61.8202 47.4845   1
  -5   6  -4 817.498 122.794   1
  -5   6  -5 1853.50 219.318   2
  -5   6  -5 1762.94 180.017   1
  -5   6  -6 2765.77 271.255   2
  -5   6  -6 2812.29 222.885   1
  -5   6  -7 201.260 73.3680   1
  -5   6  -7 105.127 65.4042   2
  -5   6  -8 628.344 107.631   1
  -5   6  -8 535.076 125.648   2
  -5   6  -9 887.408 131.340   1
  -5   6  -9 800.061 157.436   2
  -5   6 -10 2016.57 253.659   2
  -5   6 -10 1955.64 190.917   1
  -5   6 -11-58.6673 57.5109   2
  -5   6 -11 48.9676 39.9564   1
  -5   6 -12 506.624 145.805   2
  -5   6 -12 484.522 95.7577   1
  -5   6 -13 136.674 92.4628   2
  -5   6 -13 52.2542 47.3870   1
  -5   6 -14 373.238 131.379   2
  -5   6 -14 289.665 82.4878   1
  -5   6 -15 49.0218 77.2585   2
  -5   6 -15-46.5113 53.6848   1
  -5   6 -16 283.979 133.287   2
  -5   6 -16 6.30380 43.3042   1
  -5   6 -17-34.8581 74.1728   2
  -5   6 -17-129.889 64.2603   1
  -5   6 -18 1817.73 292.583   2
  -5   6 -19 2892.08 367.729   2
  -5   6 -20 70.6143 88.9397   2
  -5   6 -21 1210.18 258.618   2
  -5   6 -22-103.685 98.2782   2
  -5   6 -23 4424.47 499.040   2
  -5   6 -24-121.015 111.825   2
  -5   6 -25-26.1546 73.3409   2
  -5   7  24-312.306 149.295   1
  -5   7  23-70.7834 100.609   1
  -5   7  22 1926.23 318.008   1
  -5   7  21 61.1280 101.386   1
  -5   7  20 4612.46 480.745   1
  -5   7  19 5110.78 490.784   1
  -5   7  18 6342.79 526.467   1
  -5   7  17 7.78042 74.1692   1
  -5   7  16 109.512 104.500   1
  -5   7  15 110.372 73.5967   1
  -5   7  14 2171.08 289.881   1
  -5   7  13 602.522 159.106   1
  -5   7  12 403.302 124.581   1
  -5   7  11 418.328 116.452   1
  -5   7  10 1815.43 245.806   1
  -5   7   9 146.637 81.7125   1
  -5   7   8 269.161 103.752   1
  -5   7   7 742.642 145.962   1
  -5   7   6 317.129 106.581   1
  -5   7   5 1822.53 215.571   1
  -5   7   4 1705.17 210.025   1
  -5   7   3 9.52821 43.9585   1
  -5   7   2 220.286 79.7401   1
  -5   7   1 77.1173 59.6166   1
  -5   7   0 3703.03 287.185   1
  -5   7  -1 1139.72 160.638   1
  -5   7  -2 837.854 137.084   1
  -5   7  -3 175.036 80.0411   2
  -5   7  -3 115.815 56.1378   1
  -5   7  -4 629.191 140.077   2
  -5   7  -4 841.323 132.199   1
  -5   7  -5 4019.60 334.946   2
  -5   7  -5 4430.14 293.458   1
  -5   7  -6 38.5148 49.0831   1
  -5   7  -6-90.4840 69.5562   2
  -5   7  -7 1470.28 212.462   2
  -5   7  -7 1458.72 170.768   1
  -5   7  -8 20.9504 42.8008   1
  -5   7  -8-110.683 73.9474   2
  -5   7  -9-23.5283 38.4326   1
  -5   7  -9 164.571 87.9179   2
  -5   7 -10 543.833 105.075   1
  -5   7 -10 395.158 125.750   2
  -5   7 -11 718.679 174.342   2
  -5   7 -11 648.270 115.065   1
  -5   7 -12 3360.23 362.632   2
  -5   7 -12 3889.53 278.427   1
  -5   7 -13 746.140 179.990   2
  -5   7 -13 992.626 149.108   1
  -5   7 -14 1022.34 212.355   2
  -5   7 -14 870.628 136.486   1
  -5   7 -15 394.764 143.162   2
  -5   7 -16-98.3076 97.3094   2
  -5   7 -17 167.914 106.773   2
  -5   7 -18 176.044 107.112   2
  -5   7 -19 1128.54 246.697   2
  -5   7 -20 832.919 212.863   2
  -5   8  16 888.677 202.360   1
  -5   8  15 253.011 116.157   1
  -5   8  14-41.7976 70.0774   1
  -5   8  13 1305.38 222.599   1
  -5   8  12 731.561 161.884   1
  -5   8  11 9.64279 81.9534   1
  -5   8  10 164.216 79.1866   1
  -5   8   9 1125.89 197.302   1
  -5   8   8 68.1049 78.5527   1
  -5   8   7-11.8886 54.6167   1
  -5   8   6 1668.65 226.254   1
  -5   8   5 186.329 81.3078   1
  -5   8   4 63.6986 55.6380   1
  -5   8   3 731.991 141.205   1
  -5   8   2 372.194 102.852   1
  -5   8   1 84.7650 66.7315   1
  -5   8   0 177.707 59.7329   2
  -5   8   0 100.460 59.0505   1
  -5   8  -1 905.072 155.853   2
  -5   8  -1 1044.50 159.469   1
  -5   8  -2 46.5918 54.0013   2
  -5   8  -2 44.6740 45.1583   1
  -5   8  -3-190.410 85.9296   2
  -5   8  -3 67.0372 43.5646   1
  -5   8  -4 1356.37 172.507   1
  -5   8  -4 1107.31 179.172   2
  -5   8  -5 196.562 63.6972   1
  -5   8  -5-107.079 74.4344   2
  -5   8  -6 308.386 85.1471   1
  -5   8  -6 294.025 111.763   2
  -5   8  -7 354.296 82.7062   1
  -5   8  -7 348.183 115.345   2
  -5   8  -8 210.530 95.4368   2
  -5   8  -9 1001.61 200.290   2
  -5   8 -10 192.304 98.3596   2
  -5   8 -11 67.5015 53.6345   2
  -5   8 -12 418.269 136.385   2
  -6   0  39 41.3673 84.0543   1
  -6   0  38 288.034 125.024   1
  -6   0  37 4.30563 75.8768   1
  -6   0  36 532.019 151.330   1
  -6   0  35-36.7307 77.2716   1
  -6   0  34 262.950 106.801   1
  -6   0  33-67.2150 80.4446   1
  -6   0  32 5310.83 421.362   1
  -6   0  31-59.7690 73.5558   1
  -6   0  30 4468.75 376.799   1
  -6   0  29-18.6190 64.3437   1
  -6   0  28 1798.27 228.018   1
  -6   0  27 3.32961 60.1456   1
  -6   0  26 13226.2 591.044   1
  -6   0  25-63.7992 57.2246   1
  -6   0  24 2217.35 232.722   1
  -6   0  23 19.2356 64.7448   1
  -6   0  22 21330.0 673.652   1
  -6   0  21 35.2383 52.5565   1
  -6   0  20 3870.77 276.061   1
  -6   0  19 41.9213 71.0093   1
  -6   0  18 83061.8 1208.02   1
  -6   0  17 7.48114 56.0142   1
  -6   0  16 36874.2 989.345   2
  -6   0  16 35542.4 745.873   1
  -6   0  15 26.0309 44.4410   2
  -6   0  15-6.74489 34.8064   1
  -6   0  14 412.426 79.8899   1
  -6   0  13 17.7090 34.2987   1
   6   0 -12 32999.5 767.601   1
  -6   0  12 33343.5 652.955   1
  -6   0  11 31.2448 35.4549   1
   6   0 -11 20.2224 41.6579   1
  -6   0  10 22516.9 511.066   1
   6   0 -10 22841.2 610.101   1
   6   0  -9-26.1416 35.0997   1
  -6   0   9 4.10033 31.8969   1
   6   0  -8 1175.44 134.389   1
  -6   0   8 1162.53 114.731   1
   6   0  -7-12.0427 28.8277   1
  -6   0   7 32.5545 31.7818   1
  -6   0   6 13588.0 377.545   1
   6   0  -6 13426.3 425.885   1
  -6   0   5 8.95167 27.7346   1
   6   0  -5 75.7333 33.9463   1
   6   0  -4 65846.3 910.758   1
  -6   0   4 63715.0 812.367   1
   6   0  -3-16.7678 30.5066   1
  -6   0   3 8.39662 28.0510   1
   6   0  -2 936.102 108.865   1
  -6   0   2 853.886 100.000   1
  -6   0   1-3.56481 29.8877   1
   6   0  -1-13.3061 28.0270   1
   6   0   0 14978.5 425.044   1
  -6   0   0 14603.2 410.582   1
   6   0   1 12.6651 25.8111   1
  -6   0  -1-23.0907 36.3566   1
  -6   0  -2 43610.0 733.196   1
  -6   0  -3-25.6673 38.8973   1
  -6   0  -4 3259.97 217.072   1
  -6   0  -5 7.08207 32.2997   1
  -6   0  -6 1211.50 150.049   1
  -6   0  -7 20.6082 38.9082   1
  -6   0  -8 3528.07 249.758   2
  -6   0  -9 16.3877 36.6607   2
  -6   0 -10 3822.42 278.835   2
  -6   0 -11 56.0949 40.9130   2
  -6   0 -12 478.221 116.620   2
  -6   0 -13-12.0743 46.6784   2
  -6   0 -14 2665.98 269.245   2
  -6   0 -15-72.5490 77.7866   2
  -6   0 -16 10651.3 561.039   2
  -6   0 -17 40.5904 73.5990   2
  -6   0 -18 2644.80 296.157   2
  -6   0 -19 97.5883 94.1991   2
  -6   0 -20 19055.6 831.484   2
  -6   0 -21 14.5732 75.6299   2
  -6   0 -22 939.688 194.147   2
  -6   0 -23-7.75955 65.0362   2
  -6   0 -24 303.023 126.235   2
  -6   0 -25 42.3545 133.832   2
  -6   0 -26-4.40152 95.4161   2
  -6   0 -27 36.6261 109.637   2
  -6   0 -28 191.110 116.890   2
  -6   0 -29 162.988 118.653   2
  -6   0 -30 347.079 154.262   2
  -6   0 -31-59.0457 96.5178   2
  -6   0 -32 96.1897 105.497   2
  -6   0 -33 59.5333 102.911   2
  -6   0 -34 1977.00 370.178   2
  -6   1  39 121.277 104.583   1
  -6   1  38 155.511 118.097   1
  -6   1  37 575.776 194.319   1
  -6   1  36 1620.39 279.951   1
  -6  -1  36 2045.55 252.750   1
  -6   1  35 191.040 107.247   1
  -6  -1  35 301.710 98.3453   1
  -6   1  34 774.274 182.225   1
  -6  -1  34 918.079 159.573   1
  -6   1  33 1895.01 282.568   1
  -6  -1  33 2086.69 248.584   1
  -6   1  32 628.206 154.376   1
  -6  -1  32 715.867 145.153   1
  -6   1  31 393.672 133.733   1
  -6  -1  31 325.661 101.741   1
  -6   1  30 143.902 95.9154   1
  -6  -1  30 1.94410 46.7689   1
  -6   1  29 168.442 78.3212   1
  -6  -1  29 61.0224 59.7692   1
  -6  -1  28 4311.88 321.168   1
  -6   1  28 4558.99 389.795   1
  -6  -1  27 6132.91 370.306   1
  -6   1  27 5638.37 425.711   1
  -6  -1  26 31916.8 808.714   1
  -6   1  26 33053.9 1005.60   1
  -6  -1  25 11542.2 475.603   1
  -6   1  25 11409.9 590.935   1
  -6  -1  24 2945.04 236.123   1
  -6   1  24 3417.04 319.340   1
  -6   1  23 29.8451 62.6849   1
  -6  -1  23 28.2543 44.1522   1
  -6   1  22 3484.72 300.764   1
  -6  -1  22 3516.63 244.297   1
  -6   1  21 221.802 93.1820   1
  -6  -1  21 243.888 65.2433   1
  -6   1  20 3100.29 273.361   1
  -6  -1  20 3755.21 236.592   1
  -6   1  19 7004.50 398.802   1
  -6  -1  19 6595.70 304.024   1
  -6   1  18 5512.63 346.916   1
  -6  -1  18 6388.28 289.015   1
  -6   1  17 10260.7 459.156   1
  -6  -1  17 11372.5 574.401   2
  -6  -1  17 10698.4 363.169   1
  -6  -1  16 195.917 57.0248   1
  -6   1  16 191.211 82.3296   1
  -6  -1  16 197.064 82.6108   2
  -6  -1  15 6462.02 266.141   1
  -6   1  15 5796.53 327.889   1
  -6  -1  14 12030.8 358.804   1
  -6   1  14 11746.1 456.559   1
  -6  -1  13 1134.16 110.670   1
  -6   1  13 1163.23 141.934   1
   6   1 -12 4149.94 247.059   1
  -6  -1  12 4116.96 201.780   1
  -6   1  12 4230.71 261.918   1
  -6  -1  11 6446.11 248.195   1
  -6   1  11 6721.40 322.108   1
   6   1 -11 6346.06 295.078   1
   6  -1 -11 6483.03 366.341   1
  -6  -1  10 11277.8 323.538   1
   6  -1 -10 11705.6 485.190   1
   6   1 -10 11293.2 381.923   1
  -6   1  10 11491.6 413.450   1
  -6  -1   9 1943.70 132.772   1
   6   1  -9 1789.97 150.251   1
  -6   1   9 1858.83 161.590   1
   6  -1  -9 1927.06 192.729   1
  -6   1   8 1550.79 144.739   1
   6  -1  -8 1746.10 180.179   1
   6   1  -8 1489.80 133.699   1
  -6  -1   8 1627.80 122.412   1
   6   1  -7 4671.43 230.789   1
   6  -1  -7 5036.08 298.338   1
  -6   1   7 4604.20 243.063   1
  -6  -1   7 4627.94 208.814   1
   6  -1  -6 2275.16 196.910   1
  -6   1   6 2304.75 173.758   1
   6   1  -6 2384.61 163.635   1
  -6  -1   6 2215.95 147.231   1
  -6  -1   5 495.003 72.2886   1
   6  -1  -5 665.691 106.953   1
   6   1  -5 587.306 81.1725   1
  -6   1   5 611.160 89.0030   1
  -6   1   4 5236.99 252.126   1
   6   1  -4 5393.30 238.093   1
  -6  -1   4 5233.21 228.419   1
  -6   1   3 459.810 79.5106   1
   6   1  -3 455.104 68.5167   1
  -6  -1   3 442.001 71.1646   1
  -6   1   2 79.8124 33.5783   1
   6   1  -2 116.953 39.2548   1
  -6  -1   2 83.8176 38.0957   1
   6   1  -1 3634.30 196.918   1
  -6  -1   1 3408.75 199.262   1
  -6   1   1 3469.01 204.593   1
  -6  -1   0 9575.78 339.303   1
  -6   1   0 9710.37 340.825   1
   6   1   0 10038.3 329.134   1
  -6   1  -1 4896.68 245.814   1
  -6  -1  -1 4264.58 235.176   1
   6   1   1 4263.42 217.787   1
  -6  -1  -2 3038.18 212.766   1
  -6   1  -2 3371.06 207.129   1
   6   1   2 3428.41 201.629   1
  -6  -1  -3 14197.1 458.112   1
  -6   1  -3 14063.7 427.159   1
   6   1   3 14735.5 424.050   1
  -6   1  -4 6600.45 298.906   1
   6   1   4 7228.62 305.091   1
  -6   1  -5 5790.72 284.781   1
   6   1   5 6000.18 284.206   1
  -6  -1  -6 4023.22 238.025   2
  -6   1  -6 4151.63 245.785   1
   6   1   6 4038.73 235.345   1
  -6  -1  -7 503.303 90.1113   2
  -6   1  -7 520.069 95.0409   1
   6   1   7 596.667 93.8621   1
  -6  -1  -8 1227.01 145.422   2
  -6   1  -8 1407.74 168.119   2
  -6   1  -8 1225.99 141.254   1
   6   1   8 1175.37 132.457   1
   6  -1   9 19.3296 33.1382   1
  -6  -1  -9 51.9403 35.2430   2
  -6   1  -9 64.8728 47.0555   2
  -6   1  -9 93.7716 46.5270   1
   6   1   9 55.3035 38.3561   1
  -6  -1 -10 4635.80 300.956   2
  -6   1 -10 4774.93 323.106   2
  -6   1 -10 4916.95 299.129   1
   6  -1  10 5531.83 295.687   1
  -6  -1 -11 162.490 64.0930   2
  -6   1 -11 179.133 70.8418   2
  -6  -1 -12 2243.67 226.748   2
  -6   1 -12 2298.05 239.363   2
  -6  -1 -13 113.037 66.7326   2
  -6   1 -13 7.17388 55.9252   2
  -6  -1 -14 9.24101 52.4770   2
  -6   1 -14 28.9075 60.4739   2
  -6   1 -15 5474.69 404.530   2
  -6  -1 -15 5589.07 385.715   2
  -6  -1 -16 45.3284 70.0154   2
  -6   1 -16 14.3742 71.3510   2
  -6  -1 -17 7885.97 484.707   2
  -6   1 -17 7557.77 499.223   2
  -6   1 -18 2005.81 263.202   2
  -6  -1 -18 2328.93 277.174   2
  -6  -1 -19 28.7047 77.4572   2
  -6   1 -19-18.9343 87.3589   2
  -6  -1 -20 1600.25 242.917   2
  -6   1 -20 1516.35 246.327   2
  -6  -1 -21 4927.94 430.410   2
  -6   1 -21 5134.77 457.814   2
  -6  -1 -22 840.029 190.782   2
  -6   1 -22 1116.64 216.373   2
  -6  -1 -23 866.013 196.827   2
  -6   1 -23 732.681 181.309   2
  -6   1 -24 750.481 198.934   2
  -6  -1 -24 456.445 153.609   2
  -6   1 -25 206.292 117.771   2
  -6  -1 -25-100.185 92.3071   2
  -6   1 -26 332.775 146.830   2
  -6  -1 -26 359.475 144.005   2
  -6   1 -27 387.165 171.266   2
  -6  -1 -27 398.360 156.680   2
  -6   1 -28-22.3892 111.841   2
  -6  -1 -28-235.474 126.915   2
  -6   1 -29 2281.65 360.488   2
  -6  -1 -29 2201.42 346.940   2
  -6  -1 -30 578.460 200.142   2
  -6   1 -30 788.049 219.528   2
  -6  -1 -31 557.444 202.488   2
  -6   1 -31 952.927 238.558   2
  -6  -1 -32 566.629 202.253   2
  -6   1 -32 563.065 211.441   2
  -6  -1 -33-54.2204 97.9295   2
  -6   1 -33-167.647 128.645   2
  -6  -1 -34 774.415 231.492   2
  -6   1 -34 44.0455 95.0502   2
  -6   2  38 391.355 175.765   1
  -6   2  37 615.116 199.871   1
  -6   2  36 162.576 120.498   1
  -6   2  35 1855.87 304.887   1
  -6   2  34 266.446 143.025   1
  -6   2  33 1980.40 310.207   1
  -6   2  32 1113.93 233.191   1
  -6  -2  31 16.4950 40.1907   1
  -6   2  31-77.0170 89.9383   1
  -6   2  30 2844.85 343.656   1
  -6  -2  30 3007.59 235.694   1
  -6  -2  29 5.12795 35.1597   1
  -6   2  29 25.7759 68.5900   1
  -6   2  28 1140.77 210.800   1
  -6  -2  28 1205.66 147.047   1
  -6  -2  27 9810.71 394.092   1
  -6   2  27 9321.46 587.036   1
  -6   2  26 721.495 181.736   1
  -6  -2  26 752.627 109.271   1
  -6   2  25-26.2865 76.0129   1
  -6  -2  25-41.8607 42.1330   1
  -6  -2  24 15487.7 442.480   1
  -6   2  24 14509.1 696.685   1
  -6   2  23 165.516 95.9933   1
  -6  -2  23 102.468 46.5845   1
  -6  -2  22 4982.01 239.586   1
  -6   2  22 4719.26 380.900   1
  -6  -2  21 1278.16 118.644   1
  -6   2  21 935.734 175.241   1
  -6  -2  20 24976.0 495.858   1
  -6   2  20 24175.3 820.566   1
  -6  -2  19 14060.0 358.962   1
  -6   2  19 14380.6 621.698   1
  -6  -2  18 3138.71 167.735   1
  -6   2  18 3693.55 312.724   1
  -6  -2  17 3359.84 168.403   1
  -6   2  17 3778.05 308.891   1
  -6  -2  17 3539.91 327.526   2
  -6  -2  16 21081.2 411.038   1
  -6   2  16 20580.0 692.163   1
  -6  -2  15 25290.8 435.540   1
  -6   2  15 24520.9 733.509   1
  -6   2  14 117.397 61.7433   1
  -6  -2  14 156.901 39.9974   1
  -6  -2  13 10890.8 282.576   1
  -6   2  13 10784.8 466.208   1
   6   2 -12 4923.03 237.447   1
  -6  -2  12 5286.74 197.224   1
  -6   2  12 5218.25 322.582   1
  -6  -2  11 265.979 47.6878   1
  -6  -2  11 163.155 63.2060   2
  -6   2  11 257.255 82.8366   1
   6   2 -11 164.796 43.6928   1
  -6  -2  10 1386.56 164.442   2
   6   2 -10 1157.30 111.299   1
  -6   2  10 1060.29 140.834   1
  -6  -2  10 1287.22 102.277   1
  -6  -2   9 9265.45 408.292   2
  -6  -2   9 8633.57 264.051   1
  -6   2   9 8813.82 388.221   1
   6   2  -9 8431.37 290.776   1
  -6  -2   8 11611.3 440.522   2
  -6  -2   8 10096.8 290.646   1
  -6   2   8 10929.1 419.219   1
   6   2  -8 10504.5 313.840   1
   6   2  -7 7852.74 273.071   1
  -6  -2   7 8641.02 367.511   2
  -6   2   7 7933.03 351.575   1
  -6  -2   7 7888.55 263.381   1
   6   2  -6 18295.1 416.353   1
  -6   2   6 18290.9 525.784   1
  -6  -2   6 18707.9 422.184   1
   6   2  -5 6903.28 254.580   1
  -6   2   5 6905.77 315.093   1
  -6  -2   5 6581.37 255.644   1
   6   2  -4 247.371 49.0875   1
  -6  -2   4 196.944 56.2107   1
  -6   2   4 183.999 56.2329   1
   6   2  -3 38.0043 21.1545   1
  -6  -2   3 81.1440 41.0189   1
  -6   2   3 34.6685 39.1541   1
  -6   2   2 14181.4 435.846   1
   6   2  -2 14064.4 369.292   1
  -6   2   1 10856.2 383.951   1
   6   2  -1 11108.7 335.731   1
  -6   2   0 8811.98 346.488   1
   6   2   0 9647.68 324.850   1
   6   2   1 5591.26 251.437   1
  -6   2  -1 5654.55 275.722   1
   6   2   2 270.142 62.3509   1
  -6   2  -2 223.057 54.8787   1
  -6   2  -3 931.653 113.235   1
   6   2   3 845.174 103.667   1
  -6  -2  -4 8119.65 294.305   2
   6   2   4 8132.74 327.553   1
  -6   2  -4 7857.62 334.663   1
  -6   2  -5 196.916 63.2932   1
  -6  -2  -5 241.819 55.2989   2
   6   2   5 149.274 57.3893   1
  -6  -2  -6 3005.89 200.798   2
   6  -2   6 3474.30 238.742   1
   6   2   6 3315.22 217.648   1
  -6   2  -6 2964.33 209.116   1
  -6  -2  -7 2082.84 174.187   2
   6  -2   7 2739.96 212.757   1
   6   2   7 1952.28 178.631   1
  -6   2  -7 2167.84 182.507   1
  -6  -2  -8 859.461 114.476   2
   6  -2   8 818.841 118.522   1
   6   2   8 732.253 109.131   1
  -6   2  -8 788.910 115.474   1
  -6  -2  -9 4289.97 274.400   2
   6  -2   9 4326.40 270.654   1
  -6   2  -9 4395.87 317.748   2
  -6   2  -9 3859.65 250.922   1
  -6   2 -10 1385.49 186.995   2
  -6   2 -10 1568.83 164.994   1
  -6  -2 -10 1454.67 165.252   2
  -6  -2 -11 964.179 144.039   2
  -6   2 -11 1008.93 163.566   2
  -6   2 -11 1028.19 141.052   1
  -6  -2 -12 207.661 73.9364   2
  -6   2 -12 57.4692 57.8940   2
  -6   2 -12 179.842 69.7802   1
  -6   2 -13 9232.21 506.111   2
  -6   2 -13 8635.02 419.212   1
  -6  -2 -13 9627.28 472.721   2
  -6   2 -14 4655.14 372.678   2
  -6  -2 -14 4375.00 325.426   2
  -6  -2 -15 409.255 119.634   2
  -6   2 -15 361.975 113.649   2
  -6   2 -16 3798.93 356.761   2
  -6  -2 -16 3905.74 329.084   2
  -6  -2 -17 507.171 131.872   2
  -6   2 -17 827.173 177.615   2
  -6   2 -18 13984.7 715.789   2
  -6  -2 -18 14114.5 657.363   2
  -6  -2 -19 4237.92 371.062   2
  -6   2 -19 4636.52 426.390   2
  -6   2 -20 1461.87 244.677   2
  -6  -2 -20 1625.35 236.781   2
  -6  -2 -21 4777.24 415.529   2
  -6   2 -21 4164.25 421.036   2
  -6   2 -22 2169.98 316.457   2
  -6  -2 -22 2034.12 278.595   2
  -6  -2 -23 4689.26 426.378   2
  -6   2 -23 4549.60 462.109   2
  -6   2 -24 121.536 112.442   2
  -6  -2 -24-37.4448 110.353   2
  -6   2 -25 52.4344 79.7091   2
  -6  -2 -25 335.903 130.692   2
  -6   2 -26-75.1144 93.2008   2
  -6  -2 -26-26.8850 67.8474   2
  -6   2 -27-25.2180 75.0572   2
  -6  -2 -27 112.488 101.577   2
  -6   2 -28-36.7717 75.6716   2
  -6  -2 -28-161.807 109.016   2
  -6   2 -29 3057.83 422.335   2
  -6  -2 -29 2764.38 374.455   2
  -6   2 -30 72.2494 82.3701   2
  -6  -2 -30 132.590 109.896   2
  -6   2 -31 140.780 120.557   2
  -6  -2 -31 33.0572 89.1852   2
  -6  -2 -32 799.126 232.870   2
  -6   2 -32 557.475 204.332   2
  -6  -2 -33 187.390 129.787   2
  -6   2 -33 325.950 184.718   2
  -6   3  36 395.161 165.932   1
  -6   3  35 1639.25 312.159   1
  -6   3  34 592.904 191.321   1
  -6   3  33 418.968 150.323   1
  -6   3  32 1222.63 253.758   1
  -6   3  31 786.160 212.990   1
  -6   3  30 72.2877 96.1958   1
  -6   3  29 9694.72 666.531   1
  -6   3  28 6424.57 533.391   1
  -6   3  27 1797.01 277.230   1
  -6  -3  26 1415.25 100.962   1
  -6   3  26 1451.44 248.164   1
  -6  -3  25 4408.70 168.742   1
  -6   3  25 4607.07 432.210   1
  -6  -3  24 8914.65 228.920   1
  -6   3  24 9944.65 616.341   1
  -6   3  23 23013.3 913.360   1
  -6  -3  23 23668.1 357.624   1
  -6   3  22 802.628 178.377   1
  -6  -3  22 663.467 58.0595   1
  -6   3  21 4513.34 392.594   1
  -6  -3  21 4204.30 141.972   1
  -6  -3  20 1289.51 78.3079   1
  -6   3  20 1009.31 196.305   1
  -6  -3  19-16.8314 17.4664   1
  -6   3  19-67.9310 84.0842   1
  -6   3  18 2354.16 270.999   1
  -6  -3  18 1980.15 95.3515   1
  -6  -3  18 2242.82 261.840   2
  -6  -3  17 737.979 59.0123   1
  -6   3  17 939.190 174.679   1
  -6   3  16 1.21821 61.2183   1
  -6  -3  16 95.2371 24.5715   1
  -6   3  15 5888.93 390.066   1
  -6  -3  15 5854.43 173.900   1
  -6   3  14 2566.92 258.997   1
  -6  -3  14 2202.26 112.396   1
  -6  -3  14 2038.86 228.819   2
  -6   3  13 17649.0 644.875   1
  -6  -3  13-46.7937 34.8021   2
   6   3 -12 3606.92 167.718   1
  -6  -3  12 4091.08 300.063   2
  -6   3  12 4102.11 309.341   1
   6   3 -11 247.128 45.3901   1
  -6  -3  11 139.592 55.9968   2
  -6   3  11 348.770 102.165   1
  -6   3  10 1014.07 149.916   1
  -6  -3  10 944.776 139.634   2
   6   3 -10 1144.72 94.4437   1
   6   3  -9-44.8527 34.9392   1
  -6   3   9 18.6400 50.8538   1
  -6  -3   9 38.7463 36.3717   2
   6   3  -8 3998.41 175.486   1
  -6  -3   8 4349.85 264.861   2
  -6   3   8 3756.47 272.943   1
   6   3  -7 7145.54 237.523   1
  -6  -3   7 7614.12 341.046   2
  -6   3   7 7154.54 365.402   1
   6   3  -6 578.213 70.6511   1
  -6   3   6 658.782 115.026   1
  -6  -3   6 613.312 95.1283   2
  -6   3   5 562.706 104.611   1
   6   3  -5 446.085 64.1811   1
  -6  -3   5 499.993 81.7143   2
   6   3  -4 66.6662 26.4948   1
  -6  -3   4 62.3315 31.2467   2
  -6   3   4 78.7555 42.9836   1
  -6   3   3 11118.8 423.369   1
  -6  -3   3 11899.6 350.986   2
   6  -3  -3 11390.4 513.548   1
   6   3  -3 10970.8 318.771   1
  -6   3   2 3606.78 237.827   1
   6  -3  -2 3365.01 273.253   1
   6   3  -2 3671.80 191.857   1
   6   3  -1 51.5460 32.7404   1
  -6   3   1 69.3142 45.0504   1
   6  -3   0 178.165 76.3116   1
  -6   3   0 328.066 75.8598   1
   6   3   0 282.556 57.6997   1
  -6   3  -1 3768.94 238.139   1
   6   3   1 4244.09 223.929   1
   6  -3   1 4040.24 289.908   1
  -6  -3  -2 4828.21 192.174   2
   6   3   2 4793.44 244.418   1
   6  -3   2 4957.77 315.978   1
  -6   3  -2 4662.15 265.956   1
  -6   3  -3 29.9940 43.4725   1
  -6  -3  -3 24.4312 23.3912   2
   6  -3   3 7.99322 43.5616   1
   6   3   3 52.4903 31.4768   1
  -6  -3  -4 2103.78 142.216   2
   6   3   4 1894.85 164.208   1
   6  -3   4 2159.89 207.059   1
  -6   3  -4 1803.39 164.065   1
  -6   3  -5 116.050 56.2585   1
  -6  -3  -5 43.2601 29.7071   2
   6   3   5 55.3031 38.0119   1
  -6   3  -6-31.1164 38.9586   1
  -6  -3  -6-7.07919 32.5743   2
   6   3   6 63.2731 45.6655   1
   6   3   7 9811.98 406.338   1
  -6   3  -7 9895.93 394.823   1
  -6  -3  -7 10873.0 374.090   2
  -6  -3  -8 272.619 64.9316   2
  -6   3  -8 255.316 68.6376   1
  -6  -3  -9 596.631 100.496   2
  -6   3  -9 593.122 126.354   2
  -6   3  -9 533.333 97.9021   1
  -6  -3 -10 888.600 129.490   2
  -6   3 -10 794.558 155.872   2
  -6   3 -10 812.741 120.884   1
  -6  -3 -11 811.902 126.764   2
  -6   3 -11 853.467 159.369   2
  -6   3 -11 933.546 132.507   1
  -6  -3 -12-13.3946 43.0186   2
  -6   3 -12-25.2036 55.8584   2
  -6   3 -12 72.8963 43.9677   1
  -6   3 -13 2226.26 267.552   2
  -6   3 -13 2267.81 212.751   1
  -6  -3 -13 1981.28 209.039   2
  -6   3 -14 345.428 101.622   2
  -6   3 -14 408.451 102.279   1
  -6  -3 -14 497.615 111.715   2
  -6   3 -15 701.508 160.801   2
  -6   3 -15 718.636 130.783   1
  -6  -3 -15 708.558 138.555   2
  -6   3 -16 2454.74 300.163   2
  -6  -3 -16 2516.23 257.460   2
  -6   3 -17 1870.04 271.427   2
  -6  -3 -17 1538.94 215.602   2
  -6   3 -18 195.517 116.105   2
  -6  -3 -18 182.952 95.8026   2
  -6   3 -19 390.356 146.776   2
  -6  -3 -19 387.995 109.509   2
  -6   3 -20 50.4050 91.4162   2
  -6  -3 -20 186.783 89.0855   2
  -6  -3 -21 3682.00 361.232   2
  -6   3 -21 4155.81 437.941   2
  -6   3 -22 294.846 127.207   2
  -6  -3 -22 265.555 123.089   2
  -6   3 -23-44.2718 93.4461   2
  -6  -3 -23 153.184 95.8608   2
  -6   3 -24 271.795 135.698   2
  -6  -3 -24 378.262 137.362   2
  -6   3 -25 323.548 154.783   2
  -6  -3 -25 567.307 163.482   2
  -6   3 -26 88.5293 128.833   2
  -6  -3 -26 37.6990 70.7557   2
  -6   3 -27 147.688 117.940   2
  -6  -3 -27-61.8394 113.998   2
  -6   3 -28 184.802 137.565   2
  -6  -3 -28 2.14343 62.7721   2
  -6   3 -29 178.652 128.318   2
  -6  -3 -29 139.038 106.442   2
  -6   3 -30 195.723 140.649   2
  -6  -3 -30-7.70854 66.8087   2
  -6   3 -31 779.353 230.465   2
  -6  -3 -31 833.331 200.849   2
  -6  -3 -32 198.716 124.882   2
  -6   3 -32 214.997 156.480   2
  -6   4  34 77.3466 131.524   1
  -6   4  33 2057.24 351.633   1
  -6   4  32 9.53959 139.196   1
  -6   4  31 968.964 256.893   1
  -6   4  30 2459.48 378.217   1
  -6   4  29 7829.52 632.610   1
  -6   4  28 190.388 107.712   1
  -6   4  27 103.266 121.903   1
  -6   4  26 3013.38 373.295   1
  -6   4  25 2752.93 353.528   1
  -6   4  24 1227.02 243.508   1
  -6   4  23-33.9121 107.271   1
  -6   4  22 8499.89 579.328   1
  -6   4  21 3633.37 378.100   1
  -6   4  20 110.904 104.983   1
  -6   4  19 2231.15 285.436   1
  -6  -4  18 1460.01 208.045   2
  -6   4  18 1187.29 209.945   1
  -6   4  17 320.863 115.808   1
  -6   4  16 6279.44 443.919   1
  -6   4  15 17521.2 718.400   1
  -6  -4  14 49.8096 36.7383   2
  -6   4  14 2728.15 283.682   1
  -6   4  13 10068.9 517.826   1
  -6  -4  13 7343.50 392.002   2
  -6  -4  12 5913.09 347.512   2
  -6   4  12 5815.21 391.999   1
  -6  -4  11 97.4660 59.8719   2
   6   4 -11 96.8711 22.5266   1
  -6   4  11 70.9436 62.7817   1
  -6  -4  10 765.260 117.363   2
   6   4 -10 674.717 60.5344   1
  -6   4  10 657.485 130.816   1
   6   4  -9 1156.82 83.3567   1
  -6   4   9 1190.76 165.345   1
  -6  -4   9 1226.55 138.077   2
   6   4  -8 2035.63 115.238   1
  -6   4   8 2305.85 230.610   1
  -6  -4   8 2411.41 179.139   2
   6   4  -7 14236.6 309.786   1
  -6   4   7 13982.3 544.886   1
  -6  -4   7 15402.9 426.295   2
  -6   4   6 64.5469 44.1763   1
   6   4  -6 27.8893 20.1016   1
  -6  -4   6 74.8379 38.4634   2
  -6   4   5 1292.45 169.542   1
   6   4  -5 1282.80 103.152   1
  -6  -4   5 1318.33 107.418   2
  -6   4   4 236.059 79.2680   1
   6   4  -4 235.961 49.2992   1
  -6  -4   4 229.054 44.1048   2
  -6   4   3 5756.19 326.175   1
   6   4  -3 6087.67 241.222   1
  -6  -4   2 1034.14 55.1661   2
  -6   4   2 1458.24 165.431   1
   6   4  -2 1185.27 112.708   1
  -6  -4   2 737.688 58.1699   2
  -6   4   1 3226.42 237.685   1
   6   4  -1 3280.48 191.364   1
  -6   4   0 29.7996 46.1351   1
   6   4   0 20.1135 27.8357   1
  -6   4  -1 2204.36 193.259   1
   6   4   1 2260.22 169.903   1
  -6   4  -2 518.123 98.7837   1
   6   4   2 615.041 94.6278   1
  -6   4  -3 1307.89 148.895   1
   6   4   3 1152.27 136.767   1
  -6   4  -4-43.6140 36.6713   1
   6   4   4 20.3861 40.2931   1
   6   4   5 2131.25 198.764   1
  -6  -4  -5 1680.17 93.3267   2
  -6  -4  -6 1993.91 115.444   2
  -6   4  -6 2244.71 195.089   1
  -6  -4  -7 1877.19 125.210   2
  -6   4  -7 2286.58 199.759   1
  -6   4  -8 672.850 108.682   1
  -6   4  -8 568.714 128.327   2
  -6  -4  -8 497.514 72.0169   2
  -6   4  -9-22.0126 54.4846   2
  -6  -4  -9 38.1722 32.0233   2
  -6   4  -9 3.74012 38.5305   1
  -6   4 -10-19.7248 57.4355   2
  -6  -4 -10 19.0197 33.6790   2
  -6   4 -10-16.5799 41.6541   1
  -6   4 -11 175.809 85.9922   2
  -6  -4 -11 239.370 63.5985   2
  -6   4 -11 120.188 51.9645   1
  -6   4 -12 4083.52 362.250   2
  -6   4 -12 3672.48 265.275   1
  -6  -4 -12 4068.50 256.444   2
  -6   4 -13 220.332 93.7382   2
  -6   4 -13 108.291 57.9689   1
  -6  -4 -13 120.852 54.8867   2
  -6   4 -14 128.208 72.5524   2
  -6   4 -14-9.63961 40.0294   1
  -6  -4 -14 48.9875 56.9871   2
  -6   4 -15 2862.21 327.555   2
  -6   4 -15 2416.56 232.589   1
  -6  -4 -15 2695.42 241.938   2
  -6   4 -16 8069.02 563.228   2
  -6   4 -16 7590.24 420.789   1
  -6  -4 -16 8364.07 438.296   2
  -6   4 -17 648.837 170.689   2
  -6  -4 -17 752.315 132.566   2
  -6   4 -18 2944.84 361.223   2
  -6  -4 -18 3158.90 286.446   2
  -6  -4 -19 5066.14 373.648   2
  -6   4 -19 5108.76 478.045   2
  -6   4 -20 99.0121 100.194   2
  -6  -4 -20 111.015 64.3167   2
  -6   4 -21 990.443 224.452   2
  -6  -4 -21 1148.25 194.190   2
  -6   4 -22-20.0575 76.7672   2
  -6  -4 -22 125.644 81.4517   2
  -6  -4 -23 4255.20 379.003   2
  -6   4 -23 3366.06 421.501   2
  -6   4 -24 912.310 240.254   2
  -6  -4 -24 839.024 180.920   2
  -6  -4 -25 713.139 169.970   2
  -6   4 -25 1090.26 255.329   2
  -6   4 -26 0.90535 88.6512   2
  -6  -4 -26-74.5308 76.9161   2
  -6   4 -27-21.6647 93.8019   2
  -6  -4 -27 198.538 105.793   2
  -6   4 -28 313.666 150.934   2
  -6  -4 -28 601.041 163.838   2
  -6   4 -29 196.122 135.137   2
  -6   4 -30 15.7710 82.5078   2
  -6   5  32 1707.46 319.874   1
  -6   5  31 960.597 254.437   1
  -6   5  30 7104.09 648.698   1
  -6   5  29 2232.96 360.830   1
  -6   5  28 54.7713 96.2317   1
  -6   5  27 676.294 179.544   1
  -6   5  26 392.683 177.273   1
  -6   5  25 1522.68 268.173   1
  -6   5  24 846.762 214.134   1
  -6   5  23 7162.57 574.859   1
  -6   5  22 18167.7 898.660   1
  -6   5  21 6385.67 526.092   1
  -6   5  20 126.106 99.7833   1
  -6   5  19 4212.29 408.279   1
  -6   5  18 399.652 132.039   1
  -6   5  17 2010.12 275.234   1
  -6   5  16 207.169 109.369   1
  -6  -5  15 320.510 80.9553   2
  -6   5  15 1320.69 218.066   1
  -6   5  14 112.568 90.9322   1
  -6  -5  14-44.1618 37.1513   2
  -6   5  13 408.278 114.422   1
  -6  -5  13 445.386 84.7330   2
  -6  -5  12 8.75466 38.6467   2
  -6   5  12 43.9843 68.0808   1
  -6  -5  11 7953.03 327.377   2
  -6   5  11 7384.79 456.871   1
  -6  -5  10 874.082 101.377   2
  -6   5  10 585.759 136.906   1
  -6  -5   9 2409.23 150.473   2
   6   5  -9 2154.13 90.6239   1
  -6   5   9 2524.73 260.457   1
  -6  -5   8 17.0795 17.4729   2
  -6   5   8-7.13253 48.2304   1
   6   5  -8 13.0909 15.8560   1
  -6   5   7 274.142 87.7053   1
  -6  -5   7 205.315 30.2146   2
   6   5  -7 267.700 43.2563   1
  -6   5   6 1650.14 199.682   1
   6   5  -6 1746.25 110.527   1
   6   5  -5 173.409 43.0227   1
  -6   5   5 183.860 74.9922   1
  -6   5   4 1687.16 195.809   1
   6   5  -4 1643.61 122.216   1
   6   5  -3 270.617 56.3319   1
  -6   5   3 208.336 82.5233   1
   6   5  -2 120.199 41.7178   1
  -6   5   2 164.778 75.1930   1
  -6   5   1 5516.74 332.297   1
   6   5  -1 5448.68 256.772   1
  -6   5   0 1404.86 166.279   1
   6   5   0 1659.74 148.696   1
  -6   5  -1 155.890 63.0494   1
   6   5   1 153.158 51.3825   1
  -6   5  -2 73.9873 55.2096   1
   6   5   2 127.294 49.3941   1
  -6   5  -3 222.812 72.9866   1
   6   5   3 173.036 51.5621   1
  -6   5  -4-3.02649 34.6075   1
  -6   5  -5 1047.63 138.870   1
  -6   5  -6 493.376 101.424   1
  -6   5  -7 750.899 123.282   1
  -6   5  -7 784.789 153.507   2
  -6   5  -8 146.922 58.3681   1
  -6   5  -8 108.103 73.2522   2
  -6   5  -9 8560.30 505.322   2
  -6   5  -9 8867.47 406.043   1
  -6   5 -10 150.702 68.6691   2
  -6   5 -10 209.912 67.9109   1
  -6   5 -11 3131.08 320.826   2
  -6   5 -11 2985.81 244.008   1
  -6   5 -12-127.996 84.5103   2
  -6   5 -12 5.54014 39.8561   1
  -6   5 -13 1294.08 224.943   2
  -6   5 -13 1165.88 158.662   1
  -6   5 -14 1631.53 252.734   2
  -6   5 -14 1497.30 180.368   1
  -6   5 -15 1692.06 265.803   2
  -6   5 -15 2016.25 214.648   1
  -6   5 -16 159.305 111.916   2
  -6   5 -16 298.651 84.4863   1
  -6   5 -17 284.464 130.089   2
  -6   5 -17 86.9364 57.0705   1
  -6   5 -18 261.064 144.975   2
  -6   5 -19 527.221 178.888   2
  -6   5 -20 1710.06 300.436   2
  -6   5 -21 1501.06 287.996   2
  -6   5 -22 169.924 114.971   2
  -6   5 -23 1911.29 325.874   2
  -6   5 -24 894.431 244.472   2
  -6   5 -25-30.4582 81.7100   2
  -6   5 -26 574.688 228.523   2
  -6   5 -27 502.655 193.962   2
  -6   6  28 1363.03 290.819   1
  -6   6  27 2022.50 345.027   1
  -6   6  26 225.095 135.601   1
  -6   6  25 1685.73 296.073   1
  -6   6  24 596.418 183.545   1
  -6   6  23 3337.13 407.629   1
  -6   6  22 420.100 156.076   1
  -6   6  21-82.9139 94.1253   1
  -6   6  20 1031.21 222.987   1
  -6   6  19 342.627 131.618   1
  -6   6  18 10489.2 653.051   1
  -6   6  17 52.0792 61.4520   1
  -6   6  16 587.804 168.506   1
  -6   6  15 404.801 147.425   1
  -6   6  14 159.915 100.662   1
  -6   6  13 319.311 123.189   1
  -6   6  12 1267.25 207.764   1
  -6   6  11 546.317 138.109   1
  -6   6  10 5439.34 402.882   1
  -6   6   9 1600.90 218.191   1
  -6   6   8 685.514 143.574   1
  -6   6   7-140.563 75.6007   1
  -6   6   6 603.084 132.668   1
  -6   6   5 6404.48 397.705   1
  -6   6   4 362.566 102.825   1
  -6   6   3 372.670 99.9140   1
  -6   6   2 1037.05 153.787   1
  -6   6   1 674.882 129.524   1
  -6   6   0 273.887 84.0242   1
  -6   6  -1 219.585 82.4020   1
  -6   6  -2 13.7476 46.4871   1
  -6   6  -3 30.8507 45.7447   1
  -6   6  -4 242.729 77.3530   1
  -6   6  -5 65.5103 59.1899   1
  -6   6  -5 195.474 91.7783   2
  -6   6  -6-41.7414 42.0693   1
  -6   6  -6 51.2332 50.7139   2
  -6   6  -7 80.0098 59.7117   1
  -6   6  -7 70.2796 61.4273   2
  -6   6  -8 361.718 90.8374   1
  -6   6  -8 169.385 85.5220   2
  -6   6  -9-12.5188 45.7755   1
  -6   6  -9-42.0565 80.6234   2
  -6   6 -10 848.032 175.296   2
  -6   6 -10 891.643 137.626   1
  -6   6 -11 538.150 144.214   2
  -6   6 -11 684.226 123.624   1
  -6   6 -12 383.165 135.473   2
  -6   6 -12 171.871 71.2367   1
  -6   6 -13-42.0127 85.9410   2
  -6   6 -13 109.693 61.0182   1
  -6   6 -14 4189.99 425.415   2
  -6   6 -14 4333.48 312.803   1
  -6   6 -15 1398.81 256.698   2
  -6   6 -15 1441.36 183.109   1
  -6   6 -16-16.0751 78.6246   2
  -6   6 -16 9.76728 58.7945   1
  -6   6 -17 128.296 130.268   2
  -6   6 -17 4.30061 54.6671   1
  -6   6 -18-177.296 116.532   2
  -6   6 -19 5119.12 514.927   2
  -6   6 -20-47.2163 64.8016   2
  -6   6 -21 4152.19 482.753   2
  -6   6 -22 170.518 118.590   2
  -6   6 -23 80.8446 89.4747   2
  -6   7  22 622.204 208.592   1
  -6   7  21 1626.06 285.063   1
  -6   7  20 4577.13 465.227   1
  -6   7  19 3665.91 414.272   1
  -6   7  18 88.2671 88.9542   1
  -6   7  17 2125.35 298.479   1
  -6   7  16 224.013 132.190   1
  -6   7  15 1853.99 274.384   1
  -6   7  14 6.85749 79.2438   1
  -6   7  13 1137.61 209.963   1
  -6   7  12-26.4276 82.6821   1
  -6   7  11-19.8391 55.2979   1
  -6   7  10 409.725 121.674   1
  -6   7   9 1161.04 196.715   1
  -6   7   8 90.8198 85.0059   1
  -6   7   7 83.2030 72.6396   1
  -6   7   6 1327.94 200.267   1
  -6   7   5 72.9978 65.7097   1
  -6   7   4 2109.56 236.704   1
  -6   7   3 908.913 160.650   1
  -6   7   2 39.4242 58.5334   1
  -6   7   1 330.685 90.6811   1
  -6   7   0 11.0726 52.1361   1
  -6   7  -1 71.1475 61.9193   1
  -6   7  -2 55.9468 58.8937   1
  -6   7  -3 410.027 110.516   1
  -6   7  -3 371.674 108.087   2
  -6   7  -4 1188.80 162.288   1
  -6   7  -4 969.188 172.050   2
  -6   7  -5 276.632 84.8780   1
  -6   7  -5 334.977 107.790   2
  -6   7  -6-9.19098 38.7792   1
  -6   7  -6-19.5570 54.5213   2
  -6   7  -7 1496.82 222.061   2
  -6   7  -7 2133.30 215.988   1
  -6   7  -8 131.672 65.4640   1
  -6   7  -8-218.707 96.6271   2
  -6   7  -9 136.547 60.0648   1
  -6   7  -9-19.2800 56.4227   2
  -6   7 -10 1472.99 241.302   2
  -6   7 -10 1408.26 176.536   1
  -6   7 -11 3090.43 350.699   2
  -6   7 -11 3543.26 280.655   1
  -6   7 -12 785.902 189.952   2
  -6   7 -12 664.311 128.168   1
  -6   7 -13 110.216 91.9510   2
  -6   7 -13 52.7463 50.8560   1
  -6   7 -14 91.1284 88.8726   2
  -6   7 -14 50.7675 52.4184   1
  -6   7 -15 114.318 108.224   2
  -6   7 -16 82.3822 84.7503   2
  -6   7 -17 50.0881 86.9482   2
  -6   7 -18 358.555 148.427   2
  -6   8  13 203.473 110.398   1
  -6   8  12 129.879 93.4169   1
  -6   8  11 54.9332 56.6215   1
  -6   8  10 1448.95 224.989   1
  -6   8   9 120.349 76.5902   1
  -6   8   8 28.5982 59.7881   1
  -6   8   7 320.383 125.099   1
  -6   8   6 585.271 139.478   1
  -6   8   5 337.648 109.830   1
  -6   8   4 1880.18 232.433   1
  -6   8   3 789.773 147.638   1
  -6   8   2 115.525 69.9132   1
  -6   8   1 100.437 64.0963   1
  -6   8   0 407.882 111.873   2
  -6   8   0 377.430 99.7870   1
  -6   8  -1 29.8639 45.2886   2
  -6   8  -1 10.2031 43.8750   1
  -6   8  -2 47.4630 58.1512   2
  -6   8  -2 25.2188 47.0300   1
  -6   8  -3 127.172 65.8003   1
  -6   8  -3-64.2079 62.4483   2
  -6   8  -4 144.621 66.5188   1
  -6   8  -4 65.4702 64.0994   2
  -6   8  -5 275.410 84.4165   1
  -6   8  -5 212.130 94.4990   2
  -6   8  -6-57.6695 52.6836   1
  -6   8  -6-226.665 98.5507   2
  -6   8  -7 431.151 104.846   1
  -6   8  -7 240.708 103.210   2
  -6   8  -8 147.828 92.3981   2
  -6   8  -9-23.3777 51.7073   2
  -7   0  38 3113.87 340.310   1
  -7   0  37 30.1259 82.1203   1
  -7   0  36 781.913 160.740   1
  -7   0  35-22.2136 64.4374   1
  -7   0  34 300.863 106.881   1
  -7   0  33-53.0131 67.8395   1
  -7   0  32 349.987 116.105   1
  -7   0  31-53.7067 73.5108   1
  -7   0  30 966.510 176.029   1
  -7   0  29-64.9733 68.2481   1
  -7   0  28 366.014 104.020   1
  -7   0  27 2.37265 108.263   1
  -7   0  26 34699.6 924.026   1
  -7   0  25 147.462 122.790   1
  -7   0  24 13176.2 549.882   1
  -7   0  23 166.073 89.5852   1
  -7   0  22 4437.19 305.476   1
  -7   0  21 24.6961 76.9633   1
  -7   0  20 25499.2 697.408   1
  -7   0  19-30.5862 44.5466   1
  -7   0  18 154.321 58.2939   1
  -7   0  17-3.82280 39.9368   1
  -7   0  16 96.3622 59.3767   1
  -7   0  15-12.9881 42.3353   1
  -7   0  14 1754.78 169.398   1
   7   0 -13-7.74649 43.9818   1
  -7   0  13 16.2860 31.6557   1
   7   0 -12 6461.60 359.974   1
  -7   0  12 6090.06 289.637   1
   7   0 -11 6.57101 35.8268   1
  -7   0  11-17.5689 37.2445   1
  -7   0  10 2013.75 165.119   1
   7   0 -10 2188.28 202.448   1
   7   0  -9 48.1092 49.0897   1
  -7   0   9-10.9273 33.5076   1
  -7   0   8 848.316 107.870   1
   7   0  -8 827.036 121.541   1
  -7   0   7-9.50582 30.8882   1
   7   0  -7 26.5946 31.2720   1
   7   0  -6 42919.9 826.998   1
  -7   0   6 40560.5 707.104   1
  -7   0   5-0.91932 33.2927   1
   7   0  -5 66.0753 50.2729   1
  -7   0   4 373.234 73.1690   1
   7   0  -4 425.418 82.7506   1
   7   0  -3 29.0551 29.7732   1
  -7   0   3-18.4944 29.5374   1
  -7   0   2 119.068 46.3299   1
   7   0  -2 183.679 62.4762   1
  -7   0   1-15.3072 38.9220   1
   7   0  -1-13.9290 27.3513   1
   7   0   0 482.535 91.1462   1
  -7   0   0 293.958 67.0473   1
   7   0   1 20.7127 35.1085   1
  -7   0  -1 7.70608 33.7432   1
   7   0   2 2652.89 197.778   1
  -7   0  -2 2890.12 205.990   1
   7   0   3 1.37909 25.9198   1
  -7   0  -3-16.1358 36.3635   1
   7   0   4 7256.28 331.625   1
  -7   0  -4 6822.45 333.473   1
  -7   0  -5-2.82210 34.2535   1
  -7   0  -6 1942.59 191.017   1
  -7   0  -7 1005.69 157.757   1
  -7   0  -8 5532.65 329.645   2
  -7   0  -9-2.87280 50.0117   2
  -7   0 -10 4805.59 327.014   2
  -7   0 -11-28.2030 60.7627   2
  -7   0 -12 14926.2 614.994   2
  -7   0 -13-37.2713 77.8031   2
  -7   0 -14 14582.3 643.111   2
  -7   0 -15-48.0721 72.8753   2
  -7   0 -16 76.9607 79.8094   2
  -7   0 -17-38.4771 76.2698   2
  -7   0 -18 4484.29 399.719   2
  -7   0 -19 78.1655 72.3272   2
  -7   0 -20 32434.9 1117.91   2
  -7   0 -21 65.8882 78.4459   2
  -7   0 -22 913.368 200.349   2
  -7   0 -23-45.8517 66.4244   2
  -7   0 -24 3200.06 390.030   2
  -7   0 -25 119.007 99.1866   2
  -7   0 -26 34.3078 77.3334   2
  -7   0 -27 120.396 122.379   2
  -7   0 -28 362.250 179.200   2
  -7   0 -29 8.69791 162.010   2
  -7   0 -30 67.6233 102.882   2
  -7   0 -31 352.867 173.022   2
  -7   0 -32 5915.56 601.912   2
  -7   0 -33 277.352 148.980   2
  -7   1  38 606.043 187.076   1
  -7   1  37 1.34748 78.7097   1
  -7   1  36-7.83976 85.4095   1
  -7   1  35 1604.51 261.274   1
  -7  -1  34 84.2837 85.3231   1
  -7   1  34 416.855 134.978   1
  -7  -1  33 4269.61 343.032   1
  -7   1  33 3878.79 386.460   1
  -7  -1  32 33.5680 55.8092   1
  -7   1  32 134.101 87.2504   1
  -7  -1  31 1098.94 167.462   1
  -7   1  31 809.099 169.278   1
  -7  -1  30 207.931 90.0057   1
  -7   1  30 412.143 139.854   1
  -7  -1  29-3.13396 40.4565   1
  -7   1  29 58.2467 70.2712   1
  -7   1  28 381.425 116.763   1
  -7  -1  28 433.038 107.407   1
  -7   1  27 1827.59 240.966   1
  -7  -1  27 1899.20 202.593   1
  -7   1  26 61.9495 56.4893   1
  -7  -1  26 62.7752 46.0801   1
  -7   1  25 356.758 125.115   1
  -7  -1  25 380.375 93.8615   1
  -7   1  24 15261.0 643.056   1
  -7  -1  24 15188.2 531.254   1
  -7   1  23 6356.15 425.649   1
  -7  -1  23 6795.05 349.087   1
  -7   1  22 48473.3 1100.67   1
  -7  -1  22 48524.2 893.099   1
  -7   1  21 28039.0 823.781   1
  -7  -1  21 27066.7 654.926   1
  -7   1  20 22.8354 52.7480   1
  -7  -1  20-0.68112 43.0034   1
  -7   1  19 523.448 114.924   1
  -7  -1  19 427.631 81.9389   1
  -7  -1  18 21400.9 536.493   1
  -7   1  18 20235.8 655.574   1
  -7  -1  17 21751.6 530.241   1
  -7   1  17 20775.3 654.974   1
  -7  -1  16 22031.5 529.048   1
  -7   1  16 21412.6 649.965   1
  -7  -1  15 18042.7 475.016   1
  -7  -1  15 20020.3 746.590   2
  -7   1  15 18270.2 587.523   1
  -7  -1  14 1832.34 148.612   1
  -7  -1  14 1940.69 230.915   2
  -7   1  14 1884.16 191.496   1
   7   1 -14 1692.42 175.952   1
  -7   1  13 343.077 77.4559   1
  -7  -1  13 267.339 59.4598   1
   7   1 -13 350.830 80.2823   1
  -7  -1  12 2284.51 160.391   1
   7  -1 -12 2104.73 227.490   1
  -7   1  12 2179.66 192.855   1
   7   1 -12 2242.60 196.556   1
  -7  -1  11 1988.68 151.197   1
   7  -1 -11 2278.52 231.606   1
   7   1 -11 1742.50 167.035   1
  -7   1  11 1764.09 168.691   1
  -7   1  10 48.7265 36.6597   1
   7  -1 -10-3.09940 56.3681   1
  -7  -1  10 45.3397 35.2137   1
   7   1 -10 52.7787 34.1731   1
   7   1  -9 211.339 60.5370   1
  -7  -1   9 125.950 42.6907   1
  -7   1   9 175.695 61.7690   1
   7  -1  -9 100.288 55.8213   1
  -7   1   8 6212.31 303.140   1
   7  -1  -8 5807.03 349.899   1
   7   1  -8 5949.26 291.062   1
  -7  -1   8 5991.06 256.635   1
   7  -1  -7 1372.95 168.610   1
  -7   1   7 1149.62 131.859   1
   7   1  -7 1181.70 128.350   1
  -7  -1   7 1129.52 114.164   1
   7  -1  -6 3304.14 252.015   1
  -7   1   6 2999.51 207.016   1
   7   1  -6 3133.35 206.596   1
  -7  -1   6 3163.83 191.532   1
  -7   1   5 956.999 119.207   1
   7   1  -5 910.321 109.151   1
  -7  -1   5 816.632 100.033   1
   7  -1  -5 853.218 132.144   1
  -7   1   4 7749.83 325.304   1
   7   1  -4 7732.99 318.206   1
  -7  -1   4 7819.82 305.787   1
   7  -1  -4 8312.64 385.665   1
   7   1  -3 1101.41 121.553   1
   7  -1  -3 1063.46 139.410   1
  -7  -1   3 1200.38 125.451   1
  -7   1   3 981.123 119.801   1
   7   1  -2 4273.45 236.984   1
  -7  -1   2 4410.22 238.941   1
  -7   1   2 4631.49 249.083   1
  -7   1   1 264.459 72.0777   1
   7   1  -1 282.824 64.6672   1
  -7  -1   1 300.516 67.0646   1
  -7   1   0-5.15110 39.5826   1
   7   1   0 16.8574 29.1978   1
  -7  -1   0-20.3932 34.6931   1
  -7   1  -1 188.043 60.0816   1
   7   1   1 171.522 55.2282   1
  -7  -1  -1 231.196 66.6310   1
  -7  -1  -2 18055.7 535.853   1
  -7   1  -2 18607.6 523.920   1
   7   1   2 19375.7 515.100   1
   7   1   3 45.6062 42.3342   1
  -7  -1  -3 23.0896 34.8083   1
  -7   1  -3 0.91520 38.1188   1
  -7   1  -4 4986.75 278.266   1
   7   1   4 4940.70 269.104   1
  -7   1  -5 1350.70 154.786   1
   7   1   5 1561.72 157.252   1
   7   1   6 898.859 121.435   1
  -7   1  -6 764.486 115.613   1
  -7  -1  -7 56.1500 55.8357   2
  -7   1  -7 86.4133 55.3645   1
  -7  -1  -8 7667.61 376.009   2
  -7   1  -8 6824.78 356.290   1
  -7  -1  -9 1310.33 159.150   2
  -7   1  -9 1150.91 169.940   2
  -7   1  -9 920.251 136.768   1
  -7  -1 -10 5794.52 350.216   2
  -7   1 -10 5838.16 377.737   2
  -7   1 -10 6177.10 355.894   1
  -7  -1 -11 4831.14 331.514   2
  -7   1 -11 5150.33 364.202   2
  -7  -1 -12 454.311 114.240   2
  -7   1 -12 440.535 116.543   2
  -7  -1 -13 463.478 111.101   2
  -7   1 -13 346.475 117.261   2
  -7  -1 -14 2344.68 253.925   2
  -7   1 -14 2797.69 294.049   2
  -7  -1 -15 166.182 81.0622   2
  -7   1 -15 178.845 78.4406   2
  -7  -1 -16 1383.42 210.499   2
  -7   1 -16 1496.15 227.890   2
  -7  -1 -17 1330.69 213.961   2
  -7   1 -17 1429.79 228.682   2
  -7  -1 -18 71.2911 69.9371   2
  -7   1 -18-22.1554 74.4159   2
  -7  -1 -19 2147.90 283.178   2
  -7   1 -19 2326.52 304.451   2
  -7  -1 -20 13500.7 709.354   2
  -7   1 -20 14888.0 780.494   2
  -7  -1 -21 41.7131 88.5692   2
  -7   1 -21 49.5084 81.5934   2
  -7  -1 -22 4676.92 441.409   2
  -7   1 -22 4704.61 455.974   2
  -7  -1 -23 2988.60 362.091   2
  -7   1 -23 2806.48 362.011   2
  -7  -1 -24 1443.62 263.899   2
  -7   1 -24 1051.59 240.829   2
  -7  -1 -25 210.971 127.886   2
  -7   1 -25-18.6831 76.4155   2
  -7   1 -26-13.8157 75.2446   2
  -7  -1 -26 147.833 122.851   2
  -7   1 -27 513.259 177.830   2
  -7  -1 -27 320.551 165.710   2
  -7   1 -28 293.999 147.027   2
  -7  -1 -28 465.290 177.421   2
  -7   1 -29 207.526 101.904   2
  -7  -1 -29 8.31382 99.0026   2
  -7   1 -30 491.009 196.867   2
  -7  -1 -30 438.763 172.685   2
  -7  -1 -31-105.407 107.233   2
  -7   1 -31 152.020 126.171   2
  -7  -1 -32 1795.98 347.218   2
  -7   1 -32 1087.35 264.014   2
  -7   2  37 219.380 150.056   1
  -7   2  36-29.7057 113.269   1
  -7   2  35 2553.96 355.260   1
  -7   2  34 287.163 129.440   1
  -7   2  33-58.7675 108.571   1
  -7   2  32-65.4136 101.626   1
  -7   2  31 1474.85 251.799   1
  -7  -2  30 172.653 60.6666   1
  -7   2  30 69.7765 80.9130   1
  -7  -2  29 821.685 119.323   1
  -7   2  29 771.126 179.979   1
  -7   2  28 10006.3 608.860   1
  -7  -2  28 10374.1 406.042   1
  -7  -2  27 88.7039 44.6215   1
  -7   2  27 62.3247 107.748   1
  -7  -2  26 1100.12 127.380   1
  -7   2  26 1498.57 232.804   1
  -7   2  25 2796.72 311.835   1
  -7  -2  25 2216.09 176.614   1
  -7   2  24 18654.2 772.524   1
  -7  -2  24 21145.4 513.036   1
  -7   2  23 2301.56 275.858   1
  -7  -2  23 1996.47 158.114   1
  -7   2  22 14745.5 656.662   1
  -7  -2  22 15101.1 424.238   1
  -7   2  21 796.097 161.114   1
  -7  -2  21 753.452 97.6772   1
  -7   2  20 1682.72 223.277   1
  -7  -2  20 1450.97 127.450   1
  -7   2  19 10684.3 529.070   1
  -7  -2  19 11360.5 337.789   1
  -7  -2  18 3951.36 197.430   1
  -7   2  18 3601.27 304.597   1
  -7  -2  17 770.580 90.4530   1
  -7   2  17 555.946 128.651   1
  -7  -2  16 288.458 57.3667   1
  -7  -2  16 344.788 114.452   2
  -7   2  16 225.733 83.1643   1
  -7  -2  15 243.837 51.3034   1
  -7  -2  15 349.441 107.610   2
  -7   2  15 279.233 85.5652   1
   7   2 -14 881.088 113.747   1
  -7   2  14 816.466 133.823   1
  -7  -2  14 883.222 92.6073   1
  -7  -2  13 10.3015 26.0008   1
  -7   2  13-0.62299 57.3214   1
   7   2 -13 16.0842 34.6741   1
  -7  -2  12 66.5289 34.3455   1
  -7   2  12 89.7623 52.8004   1
   7   2 -12 78.8694 43.1626   1
   7   2 -11 2758.31 189.705   1
  -7   2  11 3024.20 242.432   1
  -7  -2  11 2624.59 160.517   1
  -7   2  10 2809.98 231.612   1
  -7  -2  10 2823.74 167.188   1
   7   2 -10 2870.16 193.376   1
  -7   2   9 5338.78 310.496   1
  -7  -2   9 5311.76 233.206   1
   7   2  -9 4895.07 248.539   1
  -7   2   8 3340.39 241.992   1
  -7  -2   8 3276.03 187.041   1
   7   2  -8 3274.93 199.138   1
  -7   2   7 1193.34 147.334   1
   7   2  -7 1282.96 123.873   1
  -7  -2   7 1216.18 116.446   1
  -7   2   6 1814.45 174.046   1
   7   2  -6 1679.14 142.584   1
  -7  -2   6 1759.94 144.490   1
  -7   2   5 4982.34 283.945   1
   7   2  -5 4906.32 239.579   1
  -7  -2   5 4852.43 246.223   1
   7   2  -4 5064.96 241.891   1
  -7   2   4 4478.39 269.677   1
  -7  -2   4 4846.86 251.142   1
  -7  -2   3 174.180 56.7787   1
   7   2  -3 151.407 49.0547   1
  -7   2   3 217.049 67.1923   1
   7   2  -2 10.2968 23.5002   1
  -7   2   2-21.4616 39.9150   1
   7   2  -1 5872.01 267.085   1
  -7   2   1 5189.62 281.577   1
   7   2   0 24.6101 25.2223   1
  -7   2   0 19.1173 33.9671   1
   7   2   1 1923.77 160.146   1
  -7   2  -1 1828.08 168.627   1
   7   2   2 833.677 112.249   1
  -7   2  -2 536.553 98.9953   1
   7   2   3 2551.19 194.653   1
  -7   2  -3 2631.62 208.737   1
   7   2   4 457.210 84.8887   1
  -7   2  -4 474.379 92.9439   1
  -7   2  -5-17.7418 35.4648   1
  -7  -2  -5 13.3465 36.2458   2
   7   2   5-16.4309 38.9816   1
  -7  -2  -6 11.0004 35.7631   2
  -7   2  -6 25.5048 46.2658   1
  -7  -2  -7 2499.46 201.905   2
  -7   2  -7 2070.52 192.256   1
  -7  -2  -8 26.8372 43.3647   2
  -7   2  -8-9.83303 44.3994   1
  -7  -2  -9 2696.49 228.216   2
  -7   2  -9 2589.62 254.167   2
  -7   2  -9 2790.99 228.397   1
  -7  -2 -10 3855.54 280.801   2
  -7   2 -10 3483.96 300.714   2
  -7   2 -10 3432.01 260.391   1
  -7   2 -11 1775.01 218.964   2
  -7   2 -11 1924.82 202.931   1
  -7  -2 -11 1577.04 187.403   2
  -7   2 -12 1593.87 220.790   2
  -7  -2 -12 1213.08 177.323   2
  -7   2 -12 1185.65 160.444   1
  -7  -2 -13 963.372 160.825   2
  -7   2 -13 1052.05 191.523   2
  -7   2 -13 1043.31 159.877   1
  -7   2 -14 5041.91 401.832   2
  -7  -2 -14 4915.42 361.788   2
  -7   2 -15 2634.58 304.395   2
  -7  -2 -15 2709.26 275.050   2
  -7   2 -16 3762.78 372.390   2
  -7  -2 -16 4133.10 348.268   2
  -7  -2 -17 1238.17 203.696   2
  -7   2 -17 613.283 162.890   2
  -7   2 -18 8545.34 585.972   2
  -7  -2 -18 7621.28 503.431   2
  -7  -2 -19 3993.71 373.634   2
  -7   2 -19 4147.50 416.021   2
  -7  -2 -20 1374.40 231.484   2
  -7   2 -20 1480.28 259.287   2
  -7  -2 -21 4748.00 430.199   2
  -7   2 -21 5096.43 484.688   2
  -7  -2 -22 8510.52 582.095   2
  -7   2 -22 7762.22 606.368   2
  -7   2 -23 533.227 175.394   2
  -7  -2 -23 142.143 95.3949   2
  -7   2 -24 262.210 127.404   2
  -7  -2 -24 58.7443 74.7230   2
  -7   2 -25 123.005 110.459   2
  -7  -2 -25 41.1035 81.4289   2
  -7   2 -26 254.460 123.077   2
  -7  -2 -26 536.682 173.862   2
  -7   2 -27 208.384 138.862   2
  -7  -2 -27 191.058 131.963   2
  -7   2 -28 36.0412 94.5404   2
  -7  -2 -28-19.6049 76.7740   2
  -7   2 -29-30.6977 86.0742   2
  -7  -2 -29 73.0753 85.9091   2
  -7   2 -30 886.507 227.321   2
  -7  -2 -30 551.395 188.322   2
  -7   2 -31 189.731 148.403   2
  -7  -2 -31 96.4631 105.545   2
  -7   3  35 8.94143 86.9559   1
  -7   3  34-24.3990 116.567   1
  -7   3  33-353.662 153.582   1
  -7   3  32 663.670 178.274   1
  -7   3  31 803.090 196.041   1
  -7   3  30 1.38970 74.1837   1
  -7   3  29 670.251 189.851   1
  -7   3  28 129.471 117.848   1
  -7   3  27 5017.46 455.538   1
  -7   3  26 411.985 140.014   1
  -7   3  25 19613.4 863.417   1
  -7   3  24 9201.89 583.625   1
  -7  -3  24 8324.16 234.945   1
  -7  -3  23 529.803 60.8827   1
  -7   3  23 543.596 169.654   1
  -7  -3  22 146.587 34.6548   1
  -7   3  22 105.094 70.8126   1
  -7   3  21 6315.22 455.821   1
  -7  -3  21 6760.04 209.725   1
  -7   3  20 3864.33 369.956   1
  -7  -3  20 3549.63 152.111   1
  -7   3  19 66877.2 1410.46   1
  -7  -3  19 67261.5 654.290   1
  -7   3  18 6429.36 435.789   1
  -7  -3  18 6190.41 203.376   1
  -7   3  17 1323.82 199.506   1
  -7  -3  17 1349.95 95.8409   1
  -7  -3  17 1357.71 212.954   2
  -7   3  16 1184.09 182.135   1
  -7  -3  16 1010.59 85.4222   1
  -7  -3  16 1405.00 203.306   2
  -7  -3  15 1169.91 94.0334   1
  -7   3  15 1317.61 193.061   1
  -7  -3  14 914.448 89.3265   1
  -7   3  14 962.665 157.776   1
   7   3 -13 8385.77 297.427   1
  -7  -3  13 9142.40 279.273   1
  -7   3  13 8956.43 465.660   1
  -7   3  12 944.809 152.449   1
   7   3 -12 892.963 96.0717   1
   7   3 -11 2047.35 145.460   1
  -7   3  11 2028.56 214.527   1
  -7  -3  10 2779.74 245.126   2
  -7   3  10 2561.74 235.988   1
   7   3 -10 2453.81 159.370   1
  -7   3   9 123.257 64.5131   1
   7   3  -9 120.104 41.4478   1
  -7  -3   9 35.9733 35.1108   2
   7   3  -8 6215.53 250.187   1
  -7   3   8 6125.85 348.034   1
  -7  -3   8 6270.65 346.496   2
   7   3  -7 6213.73 249.400   1
  -7  -3   7 6872.23 345.353   2
  -7   3   7 6224.60 345.577   1
  -7  -3   6 107.189 52.8738   2
   7   3  -6 119.513 44.8330   1
  -7   3   6 90.7212 55.7666   1
   7   3  -5 112.890 39.8914   1
  -7  -3   5 81.4527 46.3752   2
  -7   3   5 122.606 58.2458   1
   7   3  -4 2487.94 163.788   1
  -7   3   4 2511.09 213.924   1
  -7   3   3 1593.35 170.120   1
   7   3  -3 1742.41 139.837   1
   7   3  -2 144.089 46.8937   1
  -7   3   2 162.826 68.4455   1
   7   3  -1 433.315 75.3367   1
  -7   3   1 499.942 97.6376   1
   7   3   0 104.420 46.1150   1
  -7   3   0 116.223 49.8450   1
   7   3   1 4938.54 257.534   1
  -7   3  -1 4719.85 280.794   1
  -7  -3  -2 1329.25 116.036   2
   7   3   2 1306.97 136.143   1
  -7   3  -2 1314.01 151.287   1
  -7  -3  -3 1216.68 115.200   2
  -7   3  -3 1060.69 134.309   1
   7   3   3 1335.06 141.151   1
  -7  -3  -4 1042.52 115.957   2
  -7   3  -4 905.397 127.654   1
   7   3   4 1143.99 136.310   1
  -7  -3  -5 3207.16 202.259   2
  -7   3  -5 3478.79 247.760   1
  -7  -3  -6 9112.15 362.668   2
  -7   3  -6 9189.35 403.774   1
  -7   3  -7 1467.13 163.754   1
  -7  -3  -7 1395.21 149.211   2
  -7  -3  -8 62.6650 47.7457   2
  -7   3  -8 16.7243 43.7637   1
  -7  -3  -9 174.217 66.5442   2
  -7   3  -9 206.118 93.4226   2
  -7   3  -9 100.163 55.6742   1
  -7  -3 -10 130.437 62.7727   2
  -7   3 -10 93.3868 66.3544   2
  -7   3 -10 44.6003 45.8065   1
  -7   3 -11 3104.81 308.889   2
  -7   3 -11 3103.18 252.374   1
  -7  -3 -11 3022.87 251.696   2
  -7   3 -12 12226.7 619.452   2
  -7   3 -12 11029.5 486.329   1
  -7  -3 -12 11924.9 517.633   2
  -7  -3 -13-17.6471 49.2909   2
  -7   3 -13 3.02389 57.3616   2
  -7   3 -13 36.4166 57.6522   1
  -7  -3 -14 740.504 142.400   2
  -7   3 -14 691.948 161.913   2
  -7   3 -14 825.757 144.843   1
  -7  -3 -15-74.8117 69.1432   2
  -7   3 -15-39.5445 67.7640   2
  -7   3 -15 27.6592 46.9620   1
  -7   3 -16 264.074 119.349   2
  -7  -3 -16 60.6714 64.8493   2
  -7   3 -17 167.472 92.5594   2
  -7  -3 -17 218.688 92.9573   2
  -7   3 -18 13491.3 759.528   2
  -7  -3 -18 12464.5 617.157   2
  -7   3 -19 578.138 156.625   2
  -7  -3 -19 687.225 172.160   2
  -7   3 -20-16.2599 71.2799   2
  -7  -3 -20-115.947 79.7008   2
  -7   3 -21 358.006 148.510   2
  -7  -3 -21 288.749 103.861   2
  -7   3 -22 1025.19 234.113   2
  -7  -3 -22 638.764 160.475   2
  -7  -3 -23 4313.29 415.314   2
  -7   3 -23 4239.38 480.070   2
  -7  -3 -24 3820.46 395.770   2
  -7   3 -24 4396.27 487.155   2
  -7   3 -25-65.7017 97.1820   2
  -7  -3 -25-129.720 92.1448   2
  -7   3 -26 225.350 133.200   2
  -7  -3 -26 115.225 93.2200   2
  -7   3 -27 1567.87 305.196   2
  -7  -3 -27 1938.24 305.422   2
  -7   3 -28 112.307 117.372   2
  -7  -3 -28 269.189 126.289   2
  -7   3 -29 309.819 160.860   2
  -7  -3 -29 389.577 150.019   2
  -7   3 -30 430.752 178.810   2
  -7  -3 -30 473.360 171.825   2
  -7   4  33-69.5294 104.079   1
  -7   4  32 364.298 189.050   1
  -7   4  31 632.520 205.735   1
  -7   4  30 2994.99 397.462   1
  -7   4  29 1373.98 270.060   1
  -7   4  28 5397.65 506.646   1
  -7   4  27-30.2378 80.2959   1
  -7   4  26 3671.51 404.401   1
  -7   4  25 1064.59 215.582   1
  -7   4  24 203.159 99.0790   1
  -7   4  23 5199.27 456.070   1
  -7   4  22 9848.13 613.962   1
  -7   4  21 1364.48 238.912   1
  -7   4  20 1091.83 206.715   1
  -7   4  19-5.65775 81.1500   1
  -7   4  18 1759.24 247.616   1
  -7  -4  17 8223.21 486.682   2
  -7   4  17 7634.97 496.110   1
  -7   4  16 4586.03 376.084   1
  -7   4  15 119.034 87.5436   1
  -7   4  14 1083.62 179.795   1
  -7  -4  14 1096.23 168.010   2
  -7   4  13 584.975 130.093   1
  -7  -4  13-2.82118 15.2945   2
   7   4 -12 72.5968 28.3442   1
  -7   4  12 84.0477 69.2871   1
  -7  -4  12 4.59427 31.1262   2
   7   4 -11 1083.92 91.2710   1
  -7   4  11 1034.87 168.583   1
  -7  -4  11 1181.47 155.279   2
  -7   4  10 9810.63 490.207   1
  -7  -4  10 10330.1 433.434   2
   7   4 -10 9398.82 275.020   1
   7   4  -9 1492.99 113.697   1
  -7   4   9 1411.62 187.129   1
  -7  -4   9 1537.59 164.232   2
   7   4  -8 2553.12 150.067   1
  -7   4   8 2624.65 248.243   1
  -7  -4   8 2772.30 208.869   2
  -7   4   7 142.312 66.8162   1
   7   4  -7 235.148 50.6563   1
  -7  -4   7 161.861 50.6524   2
  -7   4   6 1087.00 158.914   1
   7   4  -6 1054.42 99.4614   1
  -7  -4   6 843.829 105.719   2
   7   4  -5 19.4364 24.3990   1
  -7  -4   5 32.7942 24.1923   2
  -7   4   5 70.5547 63.5101   1
   7   4  -4 593.784 79.7945   1
  -7  -4   4 700.316 86.6543   2
  -7   4   4 764.821 131.955   1
  -7   4   3 16400.7 568.785   1
  -7  -4   3 14915.5 373.885   2
   7   4  -3 16190.5 421.597   1
  -7  -4   2 1096.42 95.3101   2
  -7   4   2 1124.24 150.609   1
   7   4  -2 1391.54 132.421   1
  -7   4   1 2919.17 238.609   1
  -7  -4   1 2614.64 120.378   2
  -7  -4   1 2317.63 132.797   2
   7   4  -1 2987.58 194.100   1
  -7  -4   0 768.467 65.7777   2
  -7   4   0 1010.00 144.224   1
  -7  -4   0 656.240 66.7014   2
   7   4   0 942.136 115.483   1
  -7  -4  -1 6797.50 206.860   2
  -7   4  -1 8151.63 387.160   1
  -7  -4  -1 6564.66 208.720   2
   7   4   1 8098.49 335.887   1
  -7  -4  -2 342.091 49.4132   2
  -7   4  -2 395.997 94.0188   1
   7   4   2 366.023 79.5478   1
  -7  -4  -3 218.063 43.2639   2
  -7   4  -3 203.137 72.9887   1
  -7  -4  -4 2379.46 140.762   2
  -7   4  -4 3094.48 237.747   1
  -7   4  -5 764.005 122.276   1
  -7  -4  -5 745.663 84.1559   2
  -7   4  -6 249.228 84.5450   1
  -7  -4  -6 229.763 51.7920   2
  -7   4  -7 1134.28 150.603   1
  -7  -4  -7 794.275 101.172   2
  -7   4  -8 154.984 66.9645   1
  -7   4  -8 88.9008 72.4696   2
  -7  -4  -8 136.033 51.8191   2
  -7   4  -9 1432.03 211.382   2
  -7   4  -9 1364.54 167.815   1
  -7  -4  -9 1235.73 134.177   2
  -7   4 -10 6098.10 433.457   2
  -7   4 -10 6027.60 349.246   1
  -7  -4 -10 5943.56 300.343   2
  -7   4 -11 109.291 66.7404   2
  -7   4 -11 139.498 62.5073   1
  -7  -4 -11 84.9867 56.8129   2
  -7   4 -12 609.394 153.191   2
  -7   4 -12 578.591 116.761   1
  -7  -4 -12 578.065 107.958   2
  -7   4 -13 146.710 89.0422   2
  -7   4 -13 113.945 60.8907   1
  -7  -4 -13 120.761 50.9301   2
  -7   4 -14 6.87740 78.8963   2
  -7   4 -14 36.2924 51.9691   1
  -7  -4 -14 21.8021 57.3088   2
  -7   4 -15 546.618 167.196   2
  -7   4 -15 348.912 103.964   1
  -7  -4 -15 379.952 111.021   2
  -7   4 -16 20416.9 923.674   2
  -7   4 -16 20349.4 724.027   1
  -7  -4 -16 21377.2 730.930   2
  -7   4 -17 1124.92 240.756   2
  -7  -4 -17 808.768 154.564   2
  -7   4 -18 750.362 192.899   2
  -7  -4 -18 1227.74 190.666   2
  -7   4 -19 277.623 149.971   2
  -7  -4 -19 365.844 113.796   2
  -7   4 -20 85.6049 105.778   2
  -7  -4 -20 349.679 112.342   2
  -7   4 -21-5.52748 82.0177   2
  -7  -4 -21-137.465 81.9125   2
  -7   4 -22 2591.03 380.210   2
  -7  -4 -22 2621.06 301.137   2
  -7  -4 -23 2996.67 324.212   2
  -7   4 -23 3221.76 421.879   2
  -7   4 -24 1519.62 305.390   2
  -7  -4 -24 1279.32 222.638   2
  -7   4 -25 568.095 197.721   2
  -7   4 -26 942.015 250.811   2
  -7   4 -27 302.792 152.166   2
  -7   4 -28 2541.79 419.207   2
  -7   5  30 859.127 213.564   1
  -7   5  29 848.219 213.211   1
  -7   5  28 818.498 215.910   1
  -7   5  27 1431.58 277.415   1
  -7   5  26 4340.04 460.482   1
  -7   5  25 4434.11 465.835   1
  -7   5  24 4188.82 442.574   1
  -7   5  23 681.013 189.639   1
  -7   5  22 1166.95 243.802   1
  -7   5  21 21186.4 922.229   1
  -7   5  20 4584.16 439.175   1
  -7   5  19 8965.34 589.603   1
  -7   5  18 9065.46 582.763   1
  -7   5  17 733.164 174.601   1
  -7   5  16 1697.82 249.146   1
  -7   5  15 6429.18 461.228   1
  -7   5  14 172.550 93.9557   1
  -7   5  13 2228.50 265.780   1
  -7   5  12 1422.45 206.390   1
  -7   5  11 1553.44 215.578   1
  -7   5  10 309.565 110.210   1
  -7  -5   9 59.4990 28.8602   2
  -7   5   9 15.1672 53.5990   1
  -7   5   8 172.456 83.8642   1
  -7  -5   8 63.7800 24.8801   2
   7   5  -8 159.203 38.0380   1
  -7   5   7 63.3802 47.7776   1
  -7  -5   7 4.34372 12.3448   2
   7   5  -7 26.4989 21.0768   1
  -7   5   6 736.117 134.869   1
   7   5  -6 520.788 68.4870   1
   7   5  -5 100.006 35.5674   1
  -7   5   5 138.712 76.2155   1
  -7   5   4 2224.06 224.399   1
   7   5  -4 2018.76 146.725   1
   7   5  -3 211.605 53.0373   1
  -7   5   3 255.957 91.7677   1
   7   5  -2 51.6777 34.3706   1
  -7   5   2 18.3795 39.4279   1
  -7   5   1 1307.30 171.949   1
   7   5  -1 1367.10 136.267   1
  -7   5   0 1471.93 179.353   1
   7   5   0 1294.63 136.558   1
  -7   5  -1 5012.61 321.133   1
   7   5   1 4820.37 267.952   1
  -7   5  -2 2947.15 244.548   1
  -7   5  -3 500.610 107.403   1
  -7   5  -4 3587.55 266.803   1
  -7   5  -5 79.3249 61.4273   1
  -7   5  -6 2062.97 205.868   1
  -7   5  -7 425.647 97.5344   1
  -7   5  -7 280.119 94.9317   2
  -7   5  -8-7.72343 50.5925   1
  -7   5  -8-49.3358 51.0060   2
  -7   5  -9 756.137 131.052   1
  -7   5  -9 771.989 165.966   2
  -7   5 -10 668.712 153.003   2
  -7   5 -10 570.429 117.268   1
  -7   5 -11 270.153 119.115   2
  -7   5 -11 388.349 99.1049   1
  -7   5 -12 1527.66 246.653   2
  -7   5 -12 1664.07 195.671   1
  -7   5 -13 4240.71 407.023   2
  -7   5 -13 3920.86 300.752   1
  -7   5 -14 1722.52 274.144   2
  -7   5 -14 1587.54 201.506   1
  -7   5 -15 48.4427 71.7511   2
  -7   5 -15 5.45025 44.2344   1
  -7   5 -16 738.564 189.578   2
  -7   5 -16 604.372 126.223   1
  -7   5 -17 2236.02 323.355   2
  -7   5 -17 2086.78 244.893   1
  -7   5 -18 429.093 157.403   2
  -7   5 -19 200.257 122.298   2
  -7   5 -20 359.034 166.882   2
  -7   5 -21 1175.24 269.965   2
  -7   5 -22 84.8431 93.4364   2
  -7   5 -23 84.3412 98.6918   2
  -7   5 -24 2341.97 373.587   2
  -7   5 -25-101.426 105.700   2
  -7   6  26 3171.86 416.956   1
  -7   6  25-8.73953 102.626   1
  -7   6  24 902.604 231.188   1
  -7   6  23 225.902 116.611   1
  -7   6  22 1775.08 295.753   1
  -7   6  21 1497.62 265.836   1
  -7   6  20 7111.79 555.496   1
  -7   6  19 696.843 176.496   1
  -7   6  18 1505.97 251.737   1
  -7   6  17 246.260 133.415   1
  -7   6  16 231.281 108.643   1
  -7   6  15 4351.90 400.649   1
  -7   6  14 2357.80 293.887   1
  -7   6  13 1173.94 202.012   1
  -7   6  12 5966.15 439.044   1
  -7   6  11 62.3781 67.6007   1
  -7   6  10-100.740 86.2134   1
  -7   6   9 460.691 127.465   1
  -7   6   8 1021.47 174.421   1
  -7   6   7 954.617 162.994   1
  -7   6   6 234.914 87.5847   1
  -7   6   5 2784.22 270.247   1
  -7   6   4 768.811 138.845   1
  -7   6   3 305.427 93.4339   1
  -7   6   2 817.930 148.556   1
  -7   6   1 10945.4 504.042   1
  -7   6   0 317.042 96.4805   1
  -7   6  -1 1146.61 163.561   1
  -7   6  -2 916.539 146.560   1
  -7   6  -3 9.10562 41.7577   1
  -7   6  -4 31.7093 40.9992   1
  -7   6  -5 263.088 85.3126   1
  -7   6  -6 88.4775 71.0042   1
  -7   6  -6-6.22443 67.1795   2
  -7   6  -7 297.091 95.4872   1
  -7   6  -7 230.949 105.124   2
  -7   6  -8 671.190 125.909   1
  -7   6  -8 863.913 182.549   2
  -7   6  -9 212.232 82.4096   1
  -7   6  -9 195.740 92.3976   2
  -7   6 -10-8.52854 53.1239   2
  -7   6 -10 89.7088 58.4113   1
  -7   6 -11 358.834 124.906   2
  -7   6 -11 281.047 92.1328   1
  -7   6 -12 656.346 169.493   2
  -7   6 -12 748.575 137.730   1
  -7   6 -13 40.7548 73.7492   2
  -7   6 -13 70.0780 70.6934   1
  -7   6 -14 4443.57 448.554   2
  -7   6 -14 4345.75 329.738   1
  -7   6 -15 4365.88 454.591   2
  -7   6 -15 4205.68 333.327   1
  -7   6 -16-57.0137 78.4740   2
  -7   6 -16 8.01186 45.8795   1
  -7   6 -17-60.2333 88.5928   2
  -7   6 -17 177.428 74.4775   1
  -7   6 -18 2982.58 395.391   2
  -7   6 -19 246.692 140.157   2
  -7   6 -20 120.794 100.399   2
  -7   6 -21 300.834 162.343   2
  -7   7  21 1576.04 284.964   1
  -7   7  20-103.509 90.8026   1
  -7   7  19-21.4752 71.0667   1
  -7   7  18 4541.71 447.774   1
  -7   7  17 59.7081 112.772   1
  -7   7  16 9055.73 607.435   1
  -7   7  15 911.512 207.928   1
  -7   7  14 2847.20 333.007   1
  -7   7  13 136.215 80.1702   1
  -7   7  12 762.835 168.352   1
  -7   7  11 1526.72 234.253   1
  -7   7  10 143.558 105.113   1
  -7   7   9 1784.87 242.934   1
  -7   7   8 286.644 117.005   1
  -7   7   7 528.383 125.484   1
  -7   7   6 1014.83 172.040   1
  -7   7   5 1299.79 196.621   1
  -7   7   4 2768.26 278.124   1
  -7   7   3 167.242 83.4999   1
  -7   7   2 342.086 99.3494   1
  -7   7   1 1693.01 208.265   1
  -7   7   0 666.245 139.992   1
  -7   7  -1-45.2513 50.7955   1
  -7   7  -2 228.305 96.0320   1
  -7   7  -3 4670.05 333.070   1
  -7   7  -4 687.916 136.170   1
  -7   7  -4 671.023 148.054   2
  -7   7  -5 83.5242 54.2965   1
  -7   7  -5 40.2638 56.0630   2
  -7   7  -6 209.215 82.4727   1
  -7   7  -6 110.935 61.0019   2
  -7   7  -7 1731.61 251.386   2
  -7   7  -7 2144.01 230.106   1
  -7   7  -8 390.381 101.173   1
  -7   7  -8 469.789 137.128   2
  -7   7  -9 665.905 128.681   1
  -7   7  -9 668.805 163.296   2
  -7   7 -10-230.410 107.977   2
  -7   7 -10-32.2246 50.1857   1
  -7   7 -11 498.343 142.987   2
  -7   7 -11 417.824 108.334   1
  -7   7 -12-107.866 90.0216   2
  -7   7 -12-70.1031 60.0132   1
  -7   7 -13 71.9170 88.3455   2
  -7   7 -13 115.265 69.3376   1
  -7   7 -14 5800.11 523.678   2
  -7   7 -14 5268.54 369.960   1
  -7   7 -15 209.856 118.177   2
  -7   7 -15 236.677 92.7033   1
  -7   8   9 161.644 93.1551   1
  -7   8   8-8.01979 59.7288   1
  -7   8   7 4142.36 360.567   1
  -7   8   6 41.8701 69.9798   1
  -7   8   5 58.8067 75.2125   1
  -7   8   4 193.123 83.5064   1
  -7   8   3 1968.08 237.175   1
  -7   8   2 1385.77 200.369   1
  -7   8   1 76.1703 55.3847   1
  -7   8   0 3427.84 304.503   1
  -7   8  -1 262.337 84.2049   1
  -7   8  -1 200.746 85.4185   2
  -7   8  -2 137.145 67.9869   1
  -7   8  -2 128.425 86.0558   2
  -7   8  -3 161.317 69.7852   1
  -7   8  -3 201.969 89.6900   2
  -8   0  37 15.9606 65.0836   1
  -8   0  36 882.742 182.860   1
  -8   0  35 167.347 92.2277   1
  -8   0  34 2873.25 307.710   1
  -8   0  33-7.24893 51.0930   1
  -8   0  32 1043.52 176.987   1
  -8   0  31 208.393 88.2767   1
  -8   0  30 617.888 140.632   1
  -8   0  29-31.8821 51.6610   1
  -8   0  28 555.879 128.274   1
  -8   0  27-32.2322 48.0977   1
  -8   0  26 2314.33 241.956   1
  -8   0  25-64.4056 65.0413   1
  -8   0  24 241.521 82.5415   1
  -8   0  23 47.5677 52.9399   1
  -8   0  22 8650.74 427.737   1
  -8   0  21 72.2822 76.2787   1
  -8   0  20 524.658 105.545   1
  -8   0  19-35.1887 58.6407   1
  -8   0  18 7909.36 376.991   1
  -8   0  17-156.862 62.8075   1
  -8   0  16 7246.33 350.474   1
  -8   0  15 9.43351 41.5069   1
  -8   0  14 21956.1 589.451   1
   8   0 -14 22812.8 742.247   1
  -8   0  13-35.7301 49.9881   1
   8   0 -13-9.49029 50.1201   1
  -8   0  12 4067.15 248.688   1
   8   0 -12 3831.97 297.368   1
  -8   0  11-47.9417 38.1886   1
   8   0 -11-1.36120 38.8201   1
  -8   0  10 765.932 106.926   1
   8   0 -10 843.596 137.418   1
   8   0  -9 81.4535 60.6130   1
  -8   0   9 41.9106 50.9620   1
   8   0  -8 42279.9 909.773   1
  -8   0   8 40369.9 755.170   1
  -8   0   7 24.3324 36.1153   1
   8   0  -7-15.3811 49.0059   1
   8   0  -6 4591.81 290.867   1
  -8   0   6 4078.44 240.196   1
  -8   0   5-26.6768 35.8908   1
   8   0  -5-48.9690 45.3859   1
   8   0  -4 4702.22 289.112   1
  -8   0   4 4300.94 252.342   1
  -8   0   3-10.0352 33.9524   1
   8   0  -3-9.98202 34.3489   1
   8   0  -2 903.215 126.102   1
  -8   0   2 1039.53 128.452   1
   8   0  -1 7.21102 42.5480   1
  -8   0   1 42.3851 44.1027   1
  -8   0   0 138.142 47.2995   1
  -8   0  -1-13.4464 33.4069   1
  -8   0  -2 2375.12 204.013   1
  -8   0  -3-15.1907 38.8451   1
  -8   0  -4 10841.0 444.926   1
  -8   0  -5-68.7215 54.5526   1
  -8   0  -6 229.909 77.8058   1
  -8   0  -7-3.25880 48.1135   1
  -8   0  -8 2969.06 262.265   2
  -8   0  -9-23.2073 44.4009   2
  -8   0 -10 20074.2 703.064   2
  -8   0 -11 27.9240 63.2734   2
  -8   0 -12 8777.78 490.565   2
  -8   0 -13 0.88939 61.6167   2
  -8   0 -14 3058.77 309.146   2
  -8   0 -15 11.4960 65.2403   2
  -8   0 -16 4074.00 376.328   2
  -8   0 -17-47.0219 65.3539   2
  -8   0 -18 808.934 187.571   2
  -8   0 -19-132.059 94.5610   2
  -8   0 -20 584.593 164.092   2
  -8   0 -21-47.0593 80.7847   2
  -8   0 -22 3190.89 378.482   2
  -8   0 -23 65.7942 84.1117   2
  -8   0 -24 2358.68 345.792   2
  -8   0 -25-9.50906 74.8880   2
  -8   0 -26 341.899 133.933   2
  -8   0 -27-199.957 123.947   2
  -8   0 -28-115.346 107.026   2
  -8   0 -29 5.51097 115.940   2
  -8   0 -30 78.8007 110.161   2
  -8   0 -31 198.620 128.999   2
  -8   1  37 3507.59 386.621   1
  -8   1  36 1719.73 278.984   1
  -8   1  35 2861.71 339.326   1
  -8   1  34 3512.53 369.022   1
  -8   1  33 1702.87 257.993   1
  -8  -1  33 1364.15 194.357   1
  -8   1  32 518.219 147.301   1
  -8  -1  32 469.320 120.958   1
  -8   1  31 3819.31 361.836   1
  -8  -1  31 4475.72 332.083   1
  -8   1  30 2137.74 272.595   1
  -8  -1  30 2198.69 232.599   1
  -8   1  29-22.5510 72.2828   1
  -8  -1  29-16.3007 61.8270   1
  -8   1  28 172.236 87.0665   1
  -8  -1  28 346.963 86.6670   1
  -8   1  27 725.426 155.995   1
  -8  -1  27 314.621 90.2646   1
  -8   1  26 224.327 91.4705   1
  -8  -1  26 417.286 99.1776   1
  -8  -1  25 176.322 74.1842   1
  -8   1  25 146.340 74.3295   1
  -8  -1  24 828.631 128.103   1
  -8   1  24 635.790 138.692   1
  -8  -1  23 41.7605 43.2463   1
  -8   1  23-11.5089 60.7973   1
  -8  -1  22-1.77998 35.3140   1
  -8   1  22 119.165 72.7472   1
  -8   1  21 483.254 115.173   1
  -8  -1  21 629.956 100.441   1
  -8  -1  20 1222.36 143.122   1
  -8   1  20 1137.71 168.966   1
  -8  -1  19 19866.2 546.212   1
  -8   1  19 19198.6 654.324   1
  -8  -1  18 27287.1 626.693   1
  -8   1  18 27035.8 767.082   1
  -8  -1  17 17493.2 498.711   1
  -8   1  17 17035.6 599.992   1
  -8   1  16 822.435 140.477   1
  -8  -1  16 748.819 106.766   1
  -8  -1  15 1293.07 135.957   1
  -8   1  15 1179.71 158.460   1
   8   1 -15 1191.08 159.644   1
   8   1 -14 353.685 85.5790   1
  -8   1  14 374.818 98.0373   1
  -8  -1  14 286.931 67.5022   1
   8   1 -13 1011.25 142.944   1
  -8  -1  13 846.924 107.926   1
  -8   1  13 750.076 123.636   1
  -8   1  12 6461.31 340.996   1
   8   1 -12 7094.06 368.950   1
  -8  -1  12 7021.36 298.787   1
   8   1 -11 8197.95 393.619   1
  -8   1  11 7897.09 374.419   1
  -8  -1  11 8231.98 322.886   1
   8   1 -10 5905.34 323.487   1
  -8   1  10 6419.91 331.660   1
  -8  -1  10 5895.51 276.607   1
   8   1  -9 99.1784 54.5517   1
  -8  -1   9 0.98171 31.9244   1
  -8   1   9 12.7330 35.8492   1
  -8   1   8 1216.95 146.797   1
  -8  -1   8 1232.97 130.874   1
   8   1  -8 1470.68 158.041   1
  -8   1   7 2217.32 192.566   1
   8   1  -7 2096.52 185.988   1
  -8  -1   7 2121.96 170.558   1
  -8  -1   6 608.150 95.8791   1
   8   1  -6 657.049 101.834   1
  -8   1   6 840.233 120.855   1
   8   1  -5 7582.01 345.576   1
  -8  -1   5 7302.47 320.402   1
  -8   1   5 7653.02 347.993   1
  -8   1   4 426.118 86.2302   1
  -8  -1   4 419.155 81.2059   1
   8   1  -4 348.079 72.2582   1
  -8   1   3 368.702 81.2229   1
   8   1  -3 337.728 76.5940   1
  -8  -1   3 250.131 61.6455   1
  -8  -1   2 1038.80 128.021   1
   8   1  -2 964.795 124.946   1
  -8   1   2 1019.15 133.343   1
  -8   1   1 646.586 106.620   1
   8   1  -1 639.948 101.606   1
  -8  -1   1 500.564 89.7917   1
  -8   1   0 24.8065 42.9128   1
   8   1   0-4.35473 31.2244   1
  -8  -1   0-24.5052 37.5542   1
  -8   1  -1 26.3707 47.4473   1
   8   1   1-15.7043 31.1004   1
  -8  -1  -1-28.4936 34.6883   1
  -8  -1  -2 195.810 76.3004   1
  -8   1  -2 174.374 63.2663   1
  -8  -1  -3 2018.82 198.119   1
  -8   1  -3 1666.83 175.600   1
  -8   1  -4 3525.52 254.217   1
  -8   1  -5 940.035 137.975   1
  -8   1  -6 9369.66 419.427   1
  -8  -1  -7 223.422 75.9289   2
  -8   1  -7 335.502 94.5897   1
  -8  -1  -8 15832.0 571.606   2
  -8   1  -8 15545.8 570.846   1
  -8  -1  -9 1517.91 184.601   2
  -8   1  -9 1971.16 223.617   2
  -8   1  -9 1559.91 188.733   1
  -8  -1 -10 2040.71 222.239   2
  -8   1 -10 2126.43 238.167   2
  -8   1 -10 2013.46 216.177   1
  -8  -1 -11 171.182 81.9903   2
  -8   1 -11 54.5392 67.2325   2
  -8  -1 -12 648.549 136.876   2
  -8   1 -12 579.818 137.814   2
  -8  -1 -13 1185.47 190.534   2
  -8   1 -13 943.934 177.910   2
  -8  -1 -14 12863.4 617.008   2
  -8   1 -14 12814.7 644.125   2
  -8   1 -15 5119.15 424.099   2
  -8  -1 -15 5507.58 418.820   2
  -8  -1 -16 517.217 140.601   2
  -8   1 -16 520.997 158.107   2
  -8   1 -17 2224.91 294.046   2
  -8  -1 -17 2092.62 271.675   2
  -8  -1 -18 11.6706 53.4778   2
  -8   1 -18 160.020 101.467   2
  -8  -1 -19-39.5593 80.4781   2
  -8   1 -19 17.2570 81.2831   2
  -8  -1 -20 3232.44 362.834   2
  -8   1 -20 3322.54 388.203   2
  -8  -1 -21 71.7952 95.1980   2
  -8   1 -21 87.3329 93.3225   2
  -8  -1 -22 1508.01 264.302   2
  -8   1 -22 1779.23 289.977   2
  -8  -1 -23-0.70323 80.7381   2
  -8   1 -23-113.407 100.905   2
  -8  -1 -24 259.947 112.158   2
  -8   1 -24 500.216 171.274   2
  -8  -1 -25 11.4433 73.4476   2
  -8   1 -25 67.2930 92.2148   2
  -8  -1 -26-45.0623 80.2746   2
  -8   1 -26-10.3125 78.9613   2
  -8   1 -27 15.2166 135.677   2
  -8  -1 -27-76.1995 92.1204   2
  -8   1 -28 110.759 117.450   2
  -8  -1 -28 32.3300 82.5700   2
  -8   1 -29 130.299 116.496   2
  -8  -1 -29 585.186 185.424   2
  -8   1 -30-44.8135 116.940   2
  -8  -1 -30-323.930 155.356   2
  -8   2  36 79.3696 107.162   1
  -8   2  35 1581.57 277.605   1
  -8   2  34-65.8726 95.6613   1
  -8   2  33 313.130 135.336   1
  -8   2  32 1755.45 274.357   1
  -8   2  31 306.202 127.939   1
  -8   2  30 329.322 116.308   1
  -8   2  29 509.611 144.115   1
  -8   2  28 198.702 99.6541   1
  -8  -2  28 263.021 66.7503   1
  -8  -2  27 1779.29 163.462   1
  -8   2  27 1953.86 264.428   1
  -8   2  26 546.547 146.289   1
  -8  -2  26 364.636 78.6926   1
  -8   2  25 9677.89 558.990   1
  -8  -2  25 10124.0 369.417   1
  -8   2  24 350.078 121.911   1
  -8  -2  24 238.617 64.5948   1
  -8  -2  23 4890.38 249.118   1
  -8   2  23 4755.73 381.094   1
  -8  -2  22 1226.73 126.361   1
  -8   2  22 1580.66 217.264   1
  -8  -2  21 10482.6 359.401   1
  -8   2  21 10617.9 547.099   1
  -8  -2  20 22.3620 38.4868   1
  -8   2  20 168.220 107.810   1
  -8  -2  19 11.3378 28.9318   1
  -8   2  19 46.1123 66.3875   1
  -8  -2  18 615.536 87.8809   1
  -8   2  18 435.756 115.594   1
  -8  -2  17 589.583 85.8929   1
  -8   2  17 572.288 128.802   1
  -8   2  16 10707.8 503.123   1
  -8  -2  16 11380.3 354.758   1
   8   2 -15 1332.88 152.905   1
  -8   2  15 1469.84 193.537   1
  -8  -2  15 1581.28 135.832   1
   8   2 -14 5861.30 320.115   1
  -8  -2  14 6819.09 453.131   2
  -8   2  14 5948.14 366.467   1
  -8  -2  14 6521.87 275.099   1
  -8   2  13 7356.11 398.389   1
   8   2 -13 7361.69 350.101   1
  -8  -2  13 7115.86 285.370   1
  -8  -2  13 8383.68 485.003   2
   8   2 -12 4367.08 263.843   1
  -8   2  12 4164.89 295.874   1
  -8  -2  12 4766.43 234.576   1
   8   2 -11 1279.79 143.400   1
  -8   2  11 1340.86 166.792   1
  -8  -2  11 1179.22 121.442   1
  -8   2  10 8004.21 395.358   1
  -8  -2  10 8072.89 313.838   1
   8   2 -10 8160.99 352.381   1
  -8   2   9 20489.5 618.828   1
  -8  -2   9 19692.3 491.638   1
   8   2  -9 20108.0 545.296   1
   8   2  -8 967.652 120.591   1
  -8  -2   8 1090.91 119.686   1
  -8   2   8 1039.82 145.459   1
  -8   2   7 2737.05 225.517   1
   8   2  -7 2861.51 204.835   1
  -8  -2   7 2863.20 195.164   1
  -8   2   6 12650.5 475.657   1
   8   2  -6 13490.8 434.104   1
  -8  -2   6 13043.5 424.833   1
  -8   2   5 5012.13 299.957   1
   8   2  -5 4803.95 263.694   1
  -8  -2   5 5065.63 271.932   1
  -8   2   4 360.116 86.7344   1
  -8  -2   4 316.677 74.6893   1
   8   2  -4 466.912 84.2733   1
  -8   2   3 2710.92 215.532   1
   8   2  -3 2324.43 183.189   1
  -8  -2   3 2578.06 207.788   1
   8   2  -2 2489.02 191.548   1
  -8   2   2 2252.96 196.201   1
   8   2  -1 2779.36 201.536   1
  -8   2   1 2587.55 210.674   1
  -8   2   0 2322.62 200.649   1
   8   2   0 2458.97 192.431   1
  -8   2  -1 2064.14 192.813   1
   8   2   1 2004.02 173.128   1
  -8   2  -2 5036.95 303.251   1
  -8   2  -3 152.931 69.4419   1
  -8   2  -4 1558.94 170.823   1
  -8  -2  -5 8.39386 31.3710   2
  -8   2  -5 53.9664 46.6490   1
  -8  -2  -6 706.507 114.456   2
  -8   2  -6 816.198 130.809   1
  -8  -2  -7 2118.51 199.156   2
  -8   2  -7 1981.23 199.835   1
  -8  -2  -8 4107.17 283.881   2
  -8   2  -8 3801.66 279.453   1
  -8  -2  -9 1021.81 152.555   2
  -8   2  -9 1100.04 179.253   2
  -8   2  -9 1114.03 159.168   1
  -8  -2 -10-26.5082 59.8841   2
  -8   2 -10 38.7838 48.4246   2
  -8   2 -10 4.07813 54.6105   1
  -8  -2 -11 7195.89 421.576   2
  -8   2 -11 7591.92 480.830   2
  -8   2 -11 7788.23 426.749   1
  -8  -2 -12 1151.08 173.991   2
  -8   2 -12 1427.77 216.604   2
  -8   2 -12 1021.89 157.678   1
  -8  -2 -13 435.244 114.120   2
  -8   2 -13 590.362 147.912   2
  -8   2 -13 477.139 113.394   1
  -8   2 -14 6417.43 473.276   2
  -8  -2 -14 6320.25 429.451   2
  -8  -2 -15-24.8008 60.8894   2
  -8   2 -15-109.743 91.0631   2
  -8  -2 -16 1089.96 187.446   2
  -8   2 -16 1411.57 236.479   2
  -8  -2 -17-124.904 82.1974   2
  -8   2 -17 48.7996 101.179   2
  -8   2 -18 2891.23 353.181   2
  -8  -2 -18 2826.85 320.462   2
  -8   2 -19 3670.27 406.466   2
  -8  -2 -19 3894.59 379.159   2
  -8  -2 -20 618.954 164.673   2
  -8   2 -20 746.160 188.212   2
  -8  -2 -21-107.599 91.7337   2
  -8   2 -21-181.707 117.758   2
  -8  -2 -22 1572.57 260.432   2
  -8   2 -22 1605.83 291.402   2
  -8   2 -23 784.482 210.968   2
  -8  -2 -23 508.790 152.676   2
  -8   2 -24 55.6775 95.3177   2
  -8  -2 -24 29.4253 65.9938   2
  -8   2 -25 575.442 193.706   2
  -8  -2 -25 702.835 186.591   2
  -8   2 -26 456.468 185.729   2
  -8  -2 -26 265.376 130.679   2
  -8   2 -27 511.469 204.066   2
  -8  -2 -27 426.244 170.097   2
  -8   2 -28 294.124 177.080   2
  -8  -2 -28 44.9673 85.8674   2
  -8   2 -29 266.402 151.367   2
  -8  -2 -29 230.873 126.881   2
  -8   2 -30 208.068 156.609   2
  -8  -2 -30 332.151 174.118   2
  -8   3  34 789.629 207.255   1
  -8   3  33 5596.07 516.820   1
  -8   3  32 760.937 214.458   1
  -8   3  31 440.192 156.095   1
  -8   3  30 152.473 99.0012   1
  -8   3  29 712.901 171.983   1
  -8   3  28 67.1777 77.9726   1
  -8   3  27 2370.52 301.575   1
  -8   3  26 3089.87 345.435   1
  -8   3  25 958.174 193.296   1
  -8   3  24 1.08184 80.4872   1
  -8   3  23 1963.56 257.618   1
  -8  -3  23 2142.34 133.842   1
  -8   3  22 93.5137 65.7206   1
  -8  -3  22 171.030 42.8355   1
  -8  -3  21 12392.6 319.023   1
  -8   3  21 11528.7 605.574   1
  -8  -3  20 9253.57 278.454   1
  -8   3  20 9331.71 542.132   1
  -8  -3  19 910.795 91.7126   1
  -8   3  19 996.208 193.093   1
  -8   3  18 134.861 84.9563   1
  -8  -3  18 80.0675 35.2486   1
  -8  -3  17 1030.18 100.499   1
  -8   3  17 1096.95 175.833   1
  -8  -3  16 7857.61 275.274   1
  -8   3  16 7625.32 456.580   1
  -8  -3  15 5833.76 244.055   1
  -8   3  15 6161.88 402.987   1
  -8   3  14 702.624 145.922   1
  -8  -3  14 746.601 92.9011   1
   8   3 -14 654.719 97.5806   1
   8   3 -13 922.836 114.920   1
  -8   3  13 915.084 153.248   1
  -8  -3  13 841.315 98.9737   1
  -8   3  12 904.778 156.329   1
  -8  -3  12 1065.59 113.275   1
   8   3 -12 940.407 113.577   1
   8   3 -11 1736.88 152.140   1
  -8   3  11 1883.51 209.384   1
  -8   3  10 6860.51 393.992   1
   8   3 -10 6522.03 295.765   1
  -8   3   9 1926.97 208.558   1
   8   3  -9 1967.31 161.037   1
  -8   3   8 3607.82 277.487   1
   8   3  -8 3301.14 207.236   1
  -8  -3   7 537.094 107.350   2
  -8   3   7 533.688 112.164   1
   8   3  -7 468.446 80.0727   1
  -8  -3   6 449.787 97.7135   2
  -8   3   6 422.247 100.036   1
   8   3  -6 452.938 81.0708   1
   8   3  -5 212.839 53.6368   1
  -8   3   5 295.728 87.8608   1
   8   3  -4 83.3197 39.0235   1
  -8   3   4 141.663 72.5087   1
   8   3  -3 2785.96 194.257   1
  -8   3   3 2703.55 229.800   1
  -8   3   2 5790.13 333.122   1
   8   3  -2 5936.61 286.680   1
   8   3  -1 3577.86 222.934   1
  -8   3   1 3524.75 260.691   1
   8   3   0 249.046 65.6557   1
  -8   3   0 182.631 63.5670   1
   8   3   1 230.229 66.7404   1
  -8   3  -1 109.483 52.7198   1
  -8   3  -2 396.236 94.3978   1
  -8  -3  -3 5519.88 265.847   2
  -8   3  -3 6052.21 340.566   1
  -8   3  -4 285.854 85.5208   1
  -8  -3  -4 151.120 45.5257   2
  -8  -3  -5 8720.48 362.957   2
  -8   3  -5 9123.27 425.762   1
  -8  -3  -6 11401.6 427.627   2
  -8   3  -6 11307.4 475.560   1
  -8  -3  -7 39.6903 41.4031   2
  -8   3  -7 68.7081 61.0098   1
  -8  -3  -8 645.340 117.532   2
  -8   3  -8 544.645 113.746   1
  -8   3  -9 2232.71 260.650   2
  -8   3  -9 2100.34 213.312   1
  -8  -3  -9 2134.83 212.727   2
  -8  -3 -10 389.180 98.6494   2
  -8   3 -10 528.745 129.611   2
  -8   3 -10 311.847 92.7060   1
  -8  -3 -11 616.649 122.740   2
  -8   3 -11 666.962 162.027   2
  -8   3 -11 503.551 111.991   1
  -8   3 -12 9789.60 581.196   2
  -8   3 -12 10219.9 495.601   1
  -8  -3 -12 9454.55 478.270   2
  -8  -3 -13-47.4255 51.7484   2
  -8   3 -13-67.6354 72.9905   2
  -8   3 -13-56.4913 67.0042   1
  -8  -3 -14 400.305 129.517   2
  -8   3 -14 215.304 94.1460   2
  -8   3 -14 128.007 62.1816   1
  -8  -3 -15 181.319 90.0106   2
  -8   3 -15 296.040 109.444   2
  -8   3 -15 272.090 92.3278   1
  -8   3 -16 8362.61 587.693   2
  -8  -3 -16 8743.32 515.471   2
  -8  -3 -17 748.021 163.335   2
  -8   3 -17 831.673 202.562   2
  -8   3 -18 3262.66 383.891   2
  -8  -3 -18 3113.01 329.816   2
  -8   3 -19 2132.82 324.580   2
  -8  -3 -19 2133.86 280.132   2
  -8   3 -20-215.108 121.787   2
  -8  -3 -20 211.904 109.112   2
  -8   3 -21 7.86588 79.9929   2
  -8  -3 -21-103.955 83.5268   2
  -8   3 -22 1159.56 255.224   2
  -8  -3 -22 1190.80 220.287   2
  -8   3 -23 151.406 114.647   2
  -8  -3 -23 128.798 110.533   2
  -8   3 -24 1255.64 276.734   2
  -8  -3 -24 1468.96 254.909   2
  -8   3 -25 88.7876 117.275   2
  -8  -3 -25 350.835 127.571   2
  -8   3 -26 91.3602 122.709   2
  -8  -3 -26-138.541 96.6152   2
  -8   3 -27 38.4678 130.384   2
  -8  -3 -27 138.316 99.1748   2
  -8   3 -28 36.9470 117.612   2
  -8  -3 -28 2.38184 88.5558   2
  -8   4  32-79.5018 95.4378   1
  -8   4  31 927.048 221.468   1
  -8   4  30 119.286 98.4067   1
  -8   4  29 47.7108 76.5770   1
  -8   4  28 121.192 100.702   1
  -8   4  27 3951.52 425.200   1
  -8   4  26 2291.04 320.370   1
  -8   4  25 1184.87 231.726   1
  -8   4  24 96.4422 106.296   1
  -8   4  23 196.943 114.588   1
  -8   4  22 2734.32 327.115   1
  -8   4  21 763.596 186.517   1
  -8   4  20 247.939 124.420   1
  -8   4  19 10535.5 601.645   1
  -8   4  18 1477.26 222.143   1
  -8   4  17 50.9492 63.6167   1
  -8   4  16 740.285 157.490   1
  -8   4  15 287.220 108.902   1
  -8   4  14 1550.18 212.713   1
  -8   4  13 94.4552 77.2664   1
   8   4 -13 103.803 38.7030   1
   8   4 -12 6645.28 260.007   1
  -8   4  12 6764.36 425.956   1
   8   4 -11 33.9873 34.8510   1
  -8   4  11 49.2577 65.0813   1
  -8  -4  11 131.305 58.7104   2
  -8   4  10 9854.33 500.048   1
  -8  -4  10 10180.5 464.158   2
   8   4 -10 9286.88 317.878   1
  -8   4   9 760.287 144.768   1
   8   4  -9 765.796 93.2714   1
  -8  -4   9 807.032 132.170   2
   8   4  -8 73.9840 30.3709   1
  -8  -4   8 55.9568 37.7417   2
  -8   4   8 29.7746 44.1150   1
   8   4  -7 1009.88 110.955   1
  -8  -4   7 1075.38 137.439   2
  -8   4   7 896.966 153.150   1
   8   4  -6 57.5396 35.3021   1
  -8  -4   6 63.7128 42.2904   2
  -8   4   6 36.3117 57.4040   1
   8   4  -5 239.676 61.2197   1
  -8  -4   5 220.584 58.3285   2
  -8   4   5 192.626 78.7101   1
   8   4  -4 4627.84 240.248   1
  -8   4   4 4323.84 308.893   1
  -8  -4   4 4572.41 251.222   2
  -8   4   3 2910.93 249.332   1
  -8  -4   3 2529.63 181.455   2
   8   4  -3 3161.04 201.039   1
   8   4  -2 579.140 89.9339   1
  -8   4   2 669.528 122.104   1
  -8  -4   2 718.194 90.9103   2
   8   4  -1 24.7508 30.1140   1
  -8   4   1-29.0149 39.5429   1
  -8  -4   1-8.19427 37.9687   2
   8   4   0 751.611 108.743   1
  -8  -4   0 650.447 75.7360   2
  -8   4   0 804.690 136.365   1
  -8  -4   0 735.054 90.7918   2
  -8  -4  -1 5496.46 220.579   2
  -8   4  -1 5535.62 334.172   1
  -8  -4  -2 358.675 57.2114   2
  -8   4  -2 421.183 95.0722   1
  -8  -4  -3-15.7686 31.6547   2
  -8   4  -3 75.9041 53.0837   1
  -8  -4  -4 163.691 56.9074   2
  -8   4  -4 85.9537 53.1101   1
  -8  -4  -5 363.552 71.5538   2
  -8   4  -5 334.615 92.3421   1
  -8   4  -6 6.25583 54.0863   1
  -8  -4  -6-87.9966 42.0905   2
  -8   4  -7 1231.12 166.087   1
  -8  -4  -7 1017.46 123.725   2
  -8  -4  -8 395.687 84.7343   2
  -8   4  -8 346.573 94.6854   1
  -8  -4  -9 367.789 81.2659   2
  -8   4  -9 322.574 123.975   2
  -8   4  -9 255.458 83.9550   1
  -8   4 -10 15.4852 52.3824   2
  -8   4 -10 43.3842 43.8755   1
  -8  -4 -10 27.5688 58.5822   2
  -8   4 -11 3231.64 338.844   2
  -8   4 -11 3265.91 280.214   1
  -8  -4 -11 3338.74 252.981   2
  -8   4 -12-6.21820 73.2329   2
  -8   4 -12 208.131 85.6653   1
  -8  -4 -12 78.6314 53.2387   2
  -8   4 -13 4814.57 435.114   2
  -8   4 -13 5155.94 363.583   1
  -8  -4 -13 5366.36 338.410   2
  -8   4 -14 1377.30 237.645   2
  -8   4 -14 1282.76 184.559   1
  -8  -4 -14 1116.21 169.955   2
  -8   4 -15 587.747 176.219   2
  -8   4 -15 807.728 152.525   1
  -8  -4 -15 527.127 126.137   2
  -8   4 -16 5803.37 511.584   2
  -8   4 -16 4821.15 375.808   1
  -8  -4 -16 5370.38 374.633   2
  -8   4 -17 2785.00 359.901   2
  -8  -4 -17 2144.72 247.057   2
  -8   4 -18 870.242 217.297   2
  -8  -4 -18 1004.62 185.127   2
  -8   4 -19-17.1217 99.4626   2
  -8  -4 -19 22.7119 54.5480   2
  -8   4 -20 1653.79 304.754   2
  -8   4 -21-2.51831 77.4740   2
  -8   4 -22 567.595 198.459   2
  -8   4 -23 248.004 132.884   2
  -8   4 -24 252.414 131.157   2
  -8   4 -25 268.115 149.939   2
  -8   4 -26 66.5748 108.511   2
  -8   5  29 4135.50 472.154   1
  -8   5  28 7707.94 626.096   1
  -8   5  27 277.544 138.544   1
  -8   5  26-35.6910 96.9038   1
  -8   5  25 1509.36 265.992   1
  -8   5  24 317.135 145.650   1
  -8   5  23 4557.50 444.775   1
  -8   5  22 4703.16 448.117   1
  -8   5  21 577.212 161.596   1
  -8   5  20 127.743 86.4944   1
  -8   5  19 66.2179 60.4223   1
  -8   5  18 95.0315 96.5078   1
  -8   5  17 59.0446 77.1895   1
  -8   5  16 1733.06 250.414   1
  -8   5  15 4947.95 410.467   1
  -8   5  14 6157.21 446.179   1
  -8   5  13 1541.14 227.609   1
  -8   5  12 479.813 128.307   1
  -8   5  11 6968.41 448.131   1
  -8   5  10 2777.38 285.620   1
  -8   5   9 4797.97 363.934   1
  -8   5   8 4731.39 355.091   1
  -8   5   7 4626.16 345.700   1
  -8   5   6 29.9013 48.2603   1
  -8   5   5 63.4399 50.3669   1
  -8   5   4 3547.67 294.145   1
  -8   5   3 1523.31 193.524   1
  -8   5   2 731.043 137.858   1
  -8   5   1 4139.43 307.322   1
  -8   5   0 2782.59 252.463   1
  -8   5  -1 2631.30 246.281   1
  -8   5  -2 517.991 114.781   1
  -8   5  -3 2719.56 247.612   1
  -8   5  -4 2799.25 251.779   1
  -8   5  -5 5356.68 349.060   1
  -8   5  -6 2116.83 223.923   1
  -8   5  -7 71.8473 54.8111   1
  -8   5  -8-1.07569 45.0538   1
  -8   5  -8-34.0535 62.8092   2
  -8   5  -9 48.5046 77.3556   2
  -8   5  -9 44.9586 51.2027   1
  -8   5 -10 5463.59 449.376   2
  -8   5 -10 5890.55 378.603   1
  -8   5 -11 14.6731 63.7534   2
  -8   5 -11 23.9869 50.5826   1
  -8   5 -12 244.883 107.671   2
  -8   5 -12 303.484 94.9675   1
  -8   5 -13-121.045 89.6873   2
  -8   5 -13 100.120 53.6770   1
  -8   5 -14 3097.25 372.274   2
  -8   5 -14 2778.49 276.689   1
  -8   5 -15 115.662 90.0633   2
  -8   5 -15 199.263 87.3734   1
  -8   5 -16 1383.34 269.762   2
  -8   5 -16 1268.61 198.856   1
  -8   5 -17 399.769 155.114   2
  -8   5 -17 321.284 123.974   1
  -8   5 -18 3039.27 400.932   2
  -8   5 -19-231.898 135.342   2
  -8   5 -20 1191.34 273.381   2
  -8   5 -21 2407.53 380.324   2
  -8   5 -22 52.9330 94.9395   2
  -8   5 -23 297.886 146.696   2
  -8   6  25 109.830 87.3350   1
  -8   6  24 324.476 138.087   1
  -8   6  23 143.846 120.494   1
  -8   6  22 1696.61 286.369   1
  -8   6  21 149.032 94.0924   1
  -8   6  20 1831.62 290.497   1
  -8   6  19 129.627 111.726   1
  -8   6  18 90.8211 99.4863   1
  -8   6  17 2862.50 332.866   1
  -8   6  16 14.9026 98.4071   1
  -8   6  15 1841.18 258.872   1
  -8   6  14 739.432 166.186   1
  -8   6  13 973.215 192.127   1
  -8   6  12 3112.65 327.503   1
  -8   6  11 222.884 103.582   1
  -8   6  10 2137.40 258.088   1
  -8   6   9 5214.29 396.017   1
  -8   6   8 1805.68 231.463   1
  -8   6   7 143.420 75.4362   1
  -8   6   6 476.259 126.580   1
  -8   6   5 240.495 89.9000   1
  -8   6   4 661.579 133.312   1
  -8   6   3 500.657 121.871   1
  -8   6   2 78.0609 77.3569   1
  -8   6   1 3310.77 287.751   1
  -8   6   0 289.339 93.2235   1
  -8   6  -1 34.8125 52.8624   1
  -8   6  -2 1713.22 208.616   1
  -8   6  -3 917.478 150.941   1
  -8   6  -4 345.384 97.5586   1
  -8   6  -5 580.087 128.475   1
  -8   6  -6 397.291 111.607   1
  -8   6  -6 255.878 103.069   2
  -8   6  -7 91.9443 66.6145   1
  -8   6  -7 129.726 86.2456   2
  -8   6  -8 2391.63 297.835   2
  -8   6  -8 2856.85 268.798   1
  -8   6  -9 825.891 184.311   2
  -8   6  -9 697.763 138.048   1
  -8   6 -10 551.735 156.906   2
  -8   6 -10 196.529 76.5558   1
  -8   6 -11 164.294 91.9170   2
  -8   6 -11 165.695 76.2365   1
  -8   6 -12-46.7797 69.0828   2
  -8   6 -12 91.1379 55.0152   1
  -8   6 -13 3072.75 368.975   2
  -8   6 -13 3873.72 326.192   1
  -8   6 -14 318.819 138.806   2
  -8   6 -14 235.244 99.3687   1
  -8   6 -15 127.184 117.161   2
  -8   6 -15 260.387 107.489   1
  -8   6 -16 3864.63 446.119   2
  -8   6 -16 3375.69 320.313   1
  -8   6 -17-134.908 106.873   2
  -8   6 -17-192.191 91.5714   1
  -8   6 -18 2038.58 326.710   2
  -8   7  18 2287.48 315.791   1
  -8   7  17 2475.35 326.290   1
  -8   7  16 374.754 142.271   1
  -8   7  15-43.5336 71.9673   1
  -8   7  14 65.2838 80.0125   1
  -8   7  13 46.0209 68.2049   1
  -8   7  12 5504.38 444.632   1
  -8   7  11 151.858 105.414   1
  -8   7  10 1052.97 191.989   1
  -8   7   9 273.806 109.704   1
  -8   7   8 665.353 150.710   1
  -8   7   7 4364.79 370.985   1
  -8   7   6 4318.58 360.796   1
  -8   7   5 73.4792 72.3530   1
  -8   7   4 336.214 113.758   1
  -8   7   3 76.0739 56.2335   1
  -8   7   2 1549.61 213.217   1
  -8   7   1-13.3959 54.3843   1
  -8   7   0-47.0170 65.5366   1
  -8   7  -1 900.426 162.685   1
  -8   7  -2 5671.77 382.968   1
  -8   7  -3 3922.05 320.877   1
  -8   7  -4 230.698 87.4765   1
  -8   7  -4 379.332 140.384   2
  -8   7  -5 10.1190 60.2879   1
  -8   7  -5 15.7907 55.3182   2
  -8   7  -6 1747.19 254.941   2
  -8   7  -6 1741.65 218.416   1
  -8   7  -7 1384.52 198.457   1
  -8   7  -7 1115.51 212.523   2
  -8   7  -8 124.441 68.6134   1
  -8   7  -8 18.8699 77.1180   2
  -8   7  -9 802.118 181.933   2
  -8   7  -9 753.168 148.741   1
  -8   7 -10-206.282 99.5330   2
  -8   7 -10-88.0625 65.6917   1
  -8   7 -11 110.307 94.2476   2
  -8   7 -11 105.257 57.6948   1
  -8   7 -12 589.651 185.564   2
  -8   7 -12 943.238 159.364   1
  -9   0  35-169.313 91.3606   1
  -9   0  34-349.013 116.155   1
  -9   0  33-75.6300 74.7133   1
  -9   0  32-6.39696 71.4616   1
  -9   0  31 6.19830 62.5473   1
  -9   0  30 402.590 113.217   1
  -9   0  29 73.0044 58.8931   1
  -9   0  28 3716.44 312.705   1
  -9   0  27 100.272 67.5425   1
  -9   0  26 185.537 80.6501   1
  -9   0  25 48.1228 50.3095   1
  -9   0  24 9234.15 458.386   1
  -9   0  23-4.69347 67.0481   1
  -9   0  22 450.970 100.397   1
  -9   0  21 0.94247 49.0910   1
  -9   0  20 766.954 128.574   1
  -9   0  19-21.4088 41.0151   1
  -9   0  18 1081.47 148.353   1
  -9   0  17-17.7115 39.8897   1
  -9   0  16 7959.88 380.453   1
  -9   0  15-4.01342 42.2050   1
  -9   0  14 3757.52 257.702   1
  -9   0  13-24.3810 41.6089   1
  -9   0  12 212.066 72.6575   1
  -9   0  11-52.2985 53.9296   1
  -9   0  10 2262.68 195.871   1
  -9   0   9-23.0092 38.4894   1
  -9   0   8 3818.12 251.548   1
  -9   0   7-29.4360 47.9819   1
  -9   0   6 9168.74 388.753   1
  -9   0   5-10.8779 43.5901   1
  -9   0   4 60.8496 52.8524   1
  -9   0   3 3.66118 33.5384   1
  -9   0   2 7074.79 351.261   1
  -9   0   1-6.83990 40.4576   1
  -9   0   0 129.179 62.3065   1
  -9   0  -1-4.88517 45.0643   1
  -9   0  -2 45184.8 934.260   1
  -9   0  -3 60.0689 56.7864   1
  -9   0  -4 8277.52 418.173   1
  -9   0  -5-64.1747 64.3502   1
  -9   0  -6 112.011 72.7208   1
  -9   0  -7 47.6562 54.7317   1
  -9   0  -8 353.074 101.458   2
  -9   0  -9 33.2968 69.3423   2
  -9   0 -10 15471.4 649.725   2
  -9   0 -11 70.7944 73.7465   2
  -9   0 -12 1779.79 231.839   2
  -9   0 -13 13.6421 56.5900   2
  -9   0 -14 1089.31 190.878   2
  -9   0 -15 17.8880 62.1068   2
  -9   0 -16 50.2512 68.6669   2
  -9   0 -17-77.0888 82.9727   2
  -9   0 -18 930.259 203.798   2
  -9   0 -19-51.0146 90.1835   2
  -9   0 -20 1893.41 293.424   2
  -9   0 -21 61.0695 83.5667   2
  -9   0 -22 4127.78 447.007   2
  -9   0 -23-242.674 129.327   2
  -9   0 -24 838.366 206.723   2
  -9   0 -25 101.521 83.5064   2
  -9   0 -26 1601.36 310.352   2
  -9   0 -27 90.7993 90.6578   2
  -9   0 -28-37.6453 94.4268   2
  -9   1  35-5.86232 58.6310   1
  -9   1  34 51.7464 93.4882   1
  -9   1  33 421.778 132.257   1
  -9  -1  32 2301.30 238.812   1
  -9   1  32 2376.45 294.590   1
  -9  -1  31 40.9368 45.2221   1
  -9   1  31-43.0059 68.1355   1
  -9  -1  30 116.771 45.7411   1
  -9   1  30 169.818 90.2859   1
  -9  -1  29 76.8471 48.2384   1
  -9   1  29 20.4030 58.1419   1
  -9  -1  28 273.851 83.3203   1
  -9   1  28 309.328 103.176   1
  -9  -1  27-30.0449 61.9220   1
  -9   1  27-13.2025 51.9868   1
  -9  -1  26 1775.04 187.737   1
  -9   1  26 2310.25 257.573   1
  -9   1  25 700.427 152.759   1
  -9  -1  25 611.035 115.770   1
  -9  -1  24 1829.56 189.159   1
  -9   1  24 1687.14 220.796   1
  -9  -1  23 3156.64 241.341   1
  -9   1  23 2686.28 267.265   1
  -9   1  22 44.0317 56.0227   1
  -9  -1  22 121.694 53.7046   1
  -9  -1  21 1771.57 177.238   1
  -9   1  21 1828.57 212.818   1
  -9  -1  20 2193.25 194.315   1
  -9   1  20 2273.11 235.984   1
  -9   1  19 4.16786 44.6191   1
  -9  -1  19 38.3912 44.8386   1
  -9  -1  18 3272.52 227.939   1
  -9   1  18 3476.49 278.452   1
  -9   1  17 464.295 104.523   1
  -9  -1  17 308.815 75.9500   1
  -9  -1  16 821.597 116.488   1
   9   1 -16 731.373 137.843   1
  -9   1  16 500.099 107.314   1
   9   1 -15 377.103 90.3336   1
  -9  -1  15 479.998 90.4262   1
  -9   1  15 404.235 94.6204   1
  -9   1  14 14238.5 536.535   1
   9   1 -14 14004.9 574.717   1
  -9  -1  14 13641.8 453.414   1
   9   1 -13 36.1777 39.4315   1
  -9  -1  13 85.3441 47.6042   1
  -9   1  13 22.4575 50.2757   1
  -9   1  12 832.394 127.526   1
   9   1 -12 864.980 143.162   1
  -9  -1  12 1050.55 130.392   1
  -9  -1  11 106.143 42.8218   1
   9   1 -11 170.674 65.9124   1
  -9   1  11 212.849 75.8419   1
   9   1 -10 2852.80 243.360   1
  -9   1  10 2597.07 223.185   1
  -9  -1  10 2490.52 195.897   1
  -9   1   9 4069.97 273.840   1
  -9  -1   9 4201.54 252.880   1
   9   1  -9 4186.28 292.168   1
  -9   1   8 36171.7 799.392   1
  -9  -1   8 36732.6 748.223   1
   9   1  -8 37693.9 859.242   1
  -9  -1   7 2121.65 184.682   1
  -9   1   7 2181.35 203.051   1
  -9  -1   6 6044.18 311.741   1
  -9   1   6 5830.28 322.574   1
  -9   1   5 996.605 136.374   1
  -9  -1   5 1093.30 139.124   1
  -9  -1   4 2262.67 197.132   1
  -9   1   4 2353.89 209.426   1
  -9  -1   3 4365.23 274.872   1
  -9   1   3 4186.02 280.403   1
  -9  -1   2 7539.29 370.649   1
  -9   1   2 8244.76 393.727   1
  -9  -1   1 23160.4 653.274   1
  -9   1   1 24247.6 671.701   1
  -9   1   0 610.403 114.387   1
  -9  -1   0 624.766 114.343   1
  -9  -1  -1 5370.96 331.173   1
  -9   1  -1 5299.84 318.984   1
  -9  -1  -2 10934.7 479.678   1
  -9   1  -2 10351.8 450.943   1
  -9  -1  -3 4310.80 315.241   1
  -9   1  -3 4376.50 296.742   1
  -9   1  -4 816.869 139.175   1
  -9   1  -5 40549.3 923.848   1
  -9   1  -6 31372.2 825.452   1
  -9  -1  -7 24720.8 736.008   2
  -9   1  -7 25728.1 763.992   1
  -9  -1  -8 7208.36 413.792   2
  -9   1  -8 6914.43 405.623   1
  -9  -1  -9 1793.74 212.028   2
  -9   1  -9 1753.67 223.018   2
  -9   1  -9 1886.20 214.753   1
  -9  -1 -10 2108.32 237.671   2
  -9   1 -10 2425.65 269.970   2
  -9   1 -10 2011.43 232.287   1
  -9  -1 -11 4622.35 355.574   2
  -9   1 -11 5094.76 393.911   2
  -9  -1 -12 920.729 162.110   2
  -9   1 -12 1268.87 210.860   2
  -9  -1 -13 88.9472 75.5487   2
  -9   1 -13 156.469 85.5893   2
  -9  -1 -14-42.6362 77.7655   2
  -9   1 -14-87.3242 102.368   2
  -9  -1 -15 393.022 123.572   2
  -9   1 -15 514.349 147.323   2
  -9  -1 -16 73.2000 65.9244   2
  -9   1 -16 80.1572 81.9869   2
  -9   1 -17 3752.73 395.467   2
  -9  -1 -17 3528.00 364.132   2
  -9  -1 -18 1241.95 230.868   2
  -9   1 -18 1307.25 249.540   2
  -9  -1 -19 502.032 147.642   2
  -9   1 -19 487.504 143.396   2
  -9  -1 -20 463.972 158.116   2
  -9   1 -20 595.915 182.706   2
  -9  -1 -21-11.5889 79.9845   2
  -9   1 -21-25.4199 82.7090   2
  -9  -1 -22 1220.72 246.688   2
  -9   1 -22 1181.97 250.962   2
  -9  -1 -23 157.766 130.429   2
  -9   1 -23 118.507 106.563   2
  -9  -1 -24 662.998 204.535   2
  -9   1 -24 508.876 172.172   2
  -9  -1 -25 584.943 218.659   2
  -9   1 -25 724.697 213.274   2
  -9  -1 -26 1729.76 312.530   2
  -9   1 -26 1472.88 303.066   2
  -9  -1 -27 181.268 134.721   2
  -9   1 -27 347.973 166.383   2
  -9   1 -28 19.6723 107.975   2
  -9  -1 -28 707.285 213.955   2
  -9   2  34 1374.27 234.340   1
  -9   2  33-101.156 76.4847   1
  -9   2  32 347.306 130.422   1
  -9   2  31 161.357 113.971   1
  -9   2  30 1464.25 242.740   1
  -9   2  29 235.991 115.940   1
  -9   2  28 137.998 99.5905   1
  -9  -2  27 12.3301 30.0184   1
  -9   2  27 116.175 72.6245   1
  -9  -2  26 32.9314 49.0665   1
  -9   2  26-39.5799 69.1305   1
  -9  -2  25 2373.65 190.699   1
  -9   2  25 2657.39 289.246   1
  -9  -2  24 74.3717 37.7194   1
  -9   2  24-4.27323 75.0873   1
  -9  -2  23 973.183 122.173   1
  -9   2  23 638.276 141.177   1
  -9  -2  22 367.547 77.4196   1
  -9   2  22 182.616 91.1996   1
  -9   2  21 2574.90 275.193   1
  -9  -2  21 2610.41 189.999   1
  -9  -2  20-13.6606 29.1480   1
  -9   2  20 37.2354 57.7528   1
  -9  -2  19 215.119 60.8997   1
  -9   2  19 178.201 83.3803   1
  -9  -2  18 559.255 89.6375   1
  -9   2  18 260.329 96.2826   1
  -9  -2  17 306.377 68.1851   1
  -9   2  17 218.836 88.2415   1
  -9  -2  16 463.568 82.8916   1
  -9   2  16 514.063 123.467   1
   9   2 -16 327.747 76.9011   1
   9   2 -15 962.516 143.667   1
  -9   2  15 1076.13 165.591   1
  -9  -2  15 1079.76 123.847   1
  -9   2  14 3028.77 263.057   1
  -9  -2  14 2765.20 194.967   1
   9   2 -14 2942.67 244.168   1
  -9   2  13 5903.05 362.859   1
   9   2 -13 5483.04 326.798   1
  -9  -2  13 5436.25 269.892   1
   9   2 -12 517.523 101.393   1
  -9   2  12 666.791 126.584   1
  -9  -2  12 730.214 102.856   1
   9   2 -11 263.525 73.6234   1
  -9   2  11 199.445 67.3904   1
  -9  -2  11 117.034 44.2852   1
  -9   2  10 543.685 118.141   1
  -9  -2  10 584.650 94.1359   1
   9   2 -10 779.571 121.219   1
  -9   2   9 116.177 63.5957   1
  -9  -2   9 38.0720 38.2086   1
   9   2  -8 2.72706 36.5290   1
  -9   2   8 41.6689 45.1168   1
  -9  -2   8-10.4178 34.0127   1
  -9   2   7 2182.24 208.596   1
  -9  -2   7 2348.56 194.106   1
   9   2  -7 2403.99 205.975   1
  -9   2   6 2608.15 228.550   1
   9   2  -6 2662.58 213.887   1
  -9  -2   6 2573.84 207.856   1
  -9   2   5 20.2070 43.4425   1
  -9  -2   5 9.74503 47.8534   1
   9   2  -5-0.52069 38.3672   1
  -9  -2   4 4025.07 273.373   1
  -9   2   4 3877.79 274.758   1
  -9   2   3 159.066 71.6777   1
  -9  -2   3 363.258 92.7889   1
  -9   2   2 1189.08 158.216   1
  -9   2   1 12839.2 500.525   1
  -9   2   0 1068.87 149.642   1
  -9   2  -1 2859.49 244.321   1
  -9   2  -2 4288.50 297.214   1
  -9   2  -3 733.617 127.402   1
  -9   2  -4 7941.54 409.256   1
  -9  -2  -5 4542.45 291.749   2
  -9   2  -5 4625.45 316.841   1
  -9  -2  -6 908.429 136.189   2
  -9   2  -6 882.539 145.155   1
  -9  -2  -7 9614.01 446.978   2
  -9   2  -7 9605.41 464.857   1
  -9  -2  -8 5497.65 348.748   2
  -9   2  -8 5599.11 360.977   1
  -9  -2  -9 2425.92 242.526   2
  -9   2  -9 2414.51 271.523   2
  -9   2  -9 2296.68 239.739   1
  -9  -2 -10 71.9774 56.4013   2
  -9   2 -10 178.751 96.3288   2
  -9   2 -10 62.1463 61.3868   1
  -9  -2 -11 8.10391 64.9049   2
  -9   2 -11-7.54855 58.1014   2
  -9   2 -11-27.4325 64.8538   1
  -9  -2 -12 4735.15 366.019   2
  -9   2 -12 5122.85 419.028   2
  -9   2 -12 4387.95 345.615   1
  -9  -2 -13 457.972 123.079   2
  -9   2 -13 721.404 173.068   2
  -9   2 -13 663.966 144.880   1
  -9  -2 -14-73.3783 68.8983   2
  -9   2 -14 23.5391 56.3158   2
  -9  -2 -15 1432.44 221.547   2
  -9   2 -15 1081.49 214.383   2
  -9  -2 -16 276.281 114.603   2
  -9   2 -16 32.1845 67.7384   2
  -9  -2 -17 1295.53 225.253   2
  -9   2 -17 1053.70 213.442   2
  -9  -2 -18 559.745 161.309   2
  -9   2 -18 501.847 160.198   2
  -9  -2 -19 21.8167 67.3558   2
  -9   2 -19 157.767 111.618   2
  -9   2 -20 3961.81 440.727   2
  -9  -2 -20 3234.69 371.652   2
  -9  -2 -21-205.034 111.909   2
  -9   2 -21-45.8057 104.719   2
  -9  -2 -22-36.6221 72.2935   2
  -9   2 -22-202.331 125.653   2
  -9  -2 -23 26.5098 69.2843   2
  -9   2 -23-238.937 137.566   2
  -9   2 -24 786.362 232.336   2
  -9  -2 -24 943.897 225.243   2
  -9   2 -25 601.944 195.187   2
  -9  -2 -25 666.762 187.260   2
  -9   2 -26 11.4375 108.397   2
  -9  -2 -26-186.759 107.079   2
  -9   2 -27 44.4589 98.9296   2
  -9  -2 -27-52.7794 88.0859   2
  -9   3  33 966.284 220.611   1
  -9   3  32-285.731 130.629   1
  -9   3  31-240.220 120.768   1
  -9   3  30 2277.60 312.225   1
  -9   3  29 97.2835 87.6920   1
  -9   3  28 75.4198 95.6615   1
  -9   3  27 903.716 187.925   1
  -9   3  26-4.03500 75.6543   1
  -9   3  25 153.322 85.8975   1
  -9   3  24 831.206 182.373   1
  -9   3  23 86.3289 81.3354   1
  -9   3  22 4892.85 403.841   1
  -9   3  21 85.7646 86.8253   1
  -9  -3  21 59.7386 32.5515   1
  -9   3  20 194.294 103.780   1
  -9  -3  20 174.001 48.4675   1
  -9   3  19 922.198 175.598   1
  -9  -3  19 759.371 94.9018   1
  -9   3  18 41.0353 55.4325   1
  -9  -3  18 1.71995 30.8749   1
  -9   3  17 22.4046 51.0516   1
  -9  -3  17 23.9025 41.8593   1
  -9  -3  16 17686.5 459.193   1
  -9   3  16 16968.2 684.131   1
  -9   3  15 1302.54 195.198   1
   9   3 -15 1046.24 134.201   1
  -9  -3  15 1176.48 128.594   1
  -9   3  14 58.6145 61.6743   1
   9   3 -14 73.9819 41.4471   1
  -9  -3  14 7.79870 32.4896   1
  -9   3  13 599.182 126.748   1
  -9  -3  13 608.380 102.371   1
   9   3 -13 467.805 86.2115   1
   9   3 -12 9113.26 389.650   1
  -9   3  12 9643.60 488.082   1
  -9  -3  12 8995.29 356.384   1
   9   3 -11 913.035 125.303   1
  -9   3  11 976.840 157.994   1
  -9   3  10 8450.75 445.886   1
   9   3 -10 8369.87 364.016   1
  -9   3   9 1375.29 182.333   1
   9   3  -9 1360.58 151.117   1
   9   3  -8-123.829 51.1648   1
  -9   3   8 42.6538 47.9362   1
   9   3  -7 487.728 87.2077   1
  -9  -3   7 322.189 90.0092   2
  -9   3   7 407.433 107.233   1
  -9   3   6 10712.2 482.315   1
   9   3  -6 10618.5 402.523   1
  -9   3   5 20946.6 671.278   1
   9   3  -5 21350.4 575.832   1
  -9   3   4 15.4562 48.0392   1
   9   3  -4 23.2747 32.3116   1
  -9   3   3 894.744 143.870   1
  -9   3   2 208.149 85.0157   1
  -9   3   1 1424.76 173.113   1
  -9   3   0 252.712 86.2531   1
  -9   3  -1 24357.6 712.435   1
  -9   3  -2 880.520 145.505   1
  -9  -3  -3 30410.3 676.636   2
  -9   3  -3 33415.0 852.649   1
  -9  -3  -4 4737.41 282.395   2
  -9   3  -4 4498.23 316.091   1
  -9   3  -5 21.0638 50.2190   1
  -9  -3  -5 36.3716 37.9599   2
  -9  -3  -6 1033.76 139.990   2
  -9   3  -6 1210.78 168.981   1
  -9  -3  -7 2015.48 200.066   2
  -9   3  -7 2126.69 224.464   1
  -9  -3  -8 2094.98 209.067   2
  -9   3  -8 2001.09 223.860   1
  -9   3  -9 32583.7 1031.36   2
  -9   3  -9 33178.9 895.404   1
  -9  -3  -9 32507.2 849.850   2
  -9  -3 -10 222.754 91.7217   2
  -9   3 -10 485.181 153.715   2
  -9   3 -10 267.675 90.0504   1
  -9  -3 -11-23.8312 57.6950   2
  -9   3 -11-16.8328 70.8686   2
  -9   3 -11-16.3248 67.4297   1
  -9  -3 -12 1351.12 191.653   2
  -9   3 -12 1142.52 218.856   2
  -9   3 -12 1660.49 217.479   1
  -9  -3 -13-72.2715 63.4564   2
  -9   3 -13 34.2459 71.6781   2
  -9  -3 -14 56.2679 75.6165   2
  -9   3 -14 67.2709 72.2006   2
  -9   3 -14 31.2982 53.4160   1
  -9  -3 -15 297.843 101.010   2
  -9   3 -15 405.188 133.554   2
  -9  -3 -16 279.697 102.638   2
  -9   3 -16 435.669 147.327   2
  -9  -3 -17 183.457 95.5861   2
  -9   3 -17 163.998 94.5520   2
  -9  -3 -18-184.083 97.4785   2
  -9   3 -18 88.1630 93.4473   2
  -9  -3 -19 872.360 185.895   2
  -9   3 -19 753.214 204.223   2
  -9   3 -20 2356.98 362.799   2
  -9  -3 -20 1947.90 274.756   2
  -9   3 -21 256.727 138.042   2
  -9  -3 -21 155.360 113.538   2
  -9   3 -22 449.144 155.379   2
  -9  -3 -22 929.666 203.658   2
  -9   3 -23 1617.35 323.366   2
  -9  -3 -23 1285.98 243.651   2
  -9   3 -24 180.374 148.582   2
  -9  -3 -24 106.622 94.3929   2
  -9   3 -25-180.641 126.138   2
  -9  -3 -25-204.230 113.343   2
  -9   3 -26 47.3065 116.631   2
  -9   4  30-88.2643 92.3930   1
  -9   4  29 508.570 172.870   1
  -9   4  28 138.448 103.575   1
  -9   4  27 2603.02 342.652   1
  -9   4  26 182.731 91.7522   1
  -9   4  25-12.5381 93.1592   1
  -9   4  24 1962.05 283.040   1
  -9   4  23 508.471 137.390   1
  -9   4  22 522.992 156.876   1
  -9   4  21 103.926 84.3407   1
  -9   4  20 604.087 150.022   1
  -9   4  19 809.314 182.505   1
  -9   4  18 761.353 172.837   1
  -9   4  17 2414.63 281.864   1
  -9   4  16 105.028 85.2814   1
  -9   4  15 869.792 171.290   1
  -9   4  14-1.77152 57.0827   1
  -9   4  13 229.156 100.277   1
  -9   4  12 7932.45 466.750   1
  -9   4  11 1540.34 209.855   1
  -9   4  10 127.077 70.3401   1
  -9   4   9 158.130 77.2443   1
   9   4  -8 598.196 92.8836   1
  -9  -4   8 555.629 112.282   2
  -9   4   8 685.958 139.130   1
  -9  -4   7 71.5688 53.4268   2
  -9   4   7 131.815 69.4896   1
   9   4  -7 102.393 46.8526   1
  -9   4   6 3420.26 286.941   1
   9   4  -6 3587.67 228.030   1
  -9  -4   6 3649.26 264.607   2
  -9   4   5 2724.30 257.760   1
   9   4  -5 2769.85 201.691   1
  -9  -4   5 2327.21 209.376   2
  -9   4   4 72.5196 66.2419   1
   9   4  -4 34.4378 41.2028   1
  -9  -4   4 1.07152 34.9337   2
  -9   4   3 1531.11 189.564   1
  -9  -4   3 1597.32 157.767   2
  -9   4   2 251.964 89.7884   1
  -9  -4   2 176.842 50.3809   2
  -9   4   1 2579.08 243.710   1
  -9   4   0 166.603 86.5357   1
  -9  -4   0 11.2112 25.6032   2
  -9  -4  -1 10471.9 344.644   2
  -9   4  -1 10903.9 494.804   1
  -9  -4  -2 1574.79 139.319   2
  -9   4  -2 1764.50 202.186   1
  -9   4  -3 288.806 91.8048   1
  -9  -4  -3 186.161 44.4970   2
  -9   4  -4 156.288 80.9586   1
  -9  -4  -4 29.1857 36.6224   2
  -9   4  -5 13573.8 564.149   1
  -9  -4  -5 13279.5 441.198   2
  -9   4  -6 169.570 81.8849   1
  -9  -4  -6 218.169 66.0025   2
  -9   4  -7 5539.59 366.029   1
  -9  -4  -7 5094.99 292.461   2
  -9  -4  -8 88.8896 55.9598   2
  -9   4  -8 246.890 98.9751   1
  -9   4  -9 3142.32 333.339   2
  -9   4  -9 3386.02 294.778   1
  -9  -4  -9 2970.94 239.750   2
  -9  -4 -10-108.031 62.8174   2
  -9   4 -10 90.5801 87.9681   2
  -9   4 -10 44.6852 59.2565   1
  -9  -4 -11 296.131 90.2198   2
  -9   4 -11 336.241 117.989   2
  -9   4 -11 257.116 92.3183   1
  -9   4 -12 5530.48 469.398   2
  -9   4 -12 5214.18 379.045   1
  -9  -4 -12 5155.24 345.982   2
  -9   4 -13 526.236 150.229   2
  -9   4 -13 640.351 139.964   1
  -9  -4 -13 586.808 133.868   2
  -9   4 -14 1502.38 255.398   2
  -9   4 -14 1686.00 226.301   1
  -9   4 -15 1001.37 229.612   2
  -9   4 -15 1015.64 180.528   1
  -9   4 -16 196.242 114.433   2
  -9   4 -16 6.44747 64.9061   1
  -9   4 -17 1434.15 284.641   2
  -9   4 -18 615.217 188.570   2
  -9   4 -19 1464.74 286.151   2
  -9   4 -20-44.7048 87.9263   2
  -9   4 -21 418.910 170.699   2
  -9   4 -22 147.390 95.5029   2
  -9   4 -23 950.818 241.858   2
  -9   5  27 169.795 133.500   1
  -9   5  26 867.829 214.384   1
  -9   5  25 277.692 139.930   1
  -9   5  24 2425.46 332.500   1
  -9   5  23 776.947 201.252   1
  -9   5  22 1624.47 269.674   1
  -9   5  21 180.268 108.679   1
  -9   5  20 145.694 117.634   1
  -9   5  19 569.052 168.755   1
  -9   5  18 3759.85 380.625   1
  -9   5  17 9061.09 572.356   1
  -9   5  16-27.3112 84.7734   1
  -9   5  15 838.941 179.376   1
  -9   5  14 5458.95 424.662   1
  -9   5  13 533.980 142.794   1
  -9   5  12 1344.28 206.349   1
  -9   5  11 55.7060 61.9235   1
  -9   5  10 1712.58 231.398   1
  -9   5   9 64.5545 67.9796   1
  -9   5   8 1012.52 177.120   1
  -9   5   7 1874.97 229.675   1
  -9   5   6 1038.98 172.268   1
  -9   5   5 1217.71 186.160   1
  -9   5   4 10208.9 513.410   1
  -9   5   3 3707.80 306.870   1
  -9   5   2 432.260 120.507   1
  -9   5   1 7965.09 443.279   1
  -9   5   0 161.116 86.7322   1
  -9   5  -1 112.906 78.1604   1
  -9   5  -2 11078.3 517.655   1
  -9   5  -3 1362.58 187.973   1
  -9   5  -4-77.9368 53.6053   1
  -9   5  -5 7525.47 439.401   1
  -9   5  -6 768.370 146.289   1
  -9   5  -7 3946.60 320.638   1
  -9   5  -8 3460.62 357.485   2
  -9   5  -8 3466.67 303.326   1
  -9   5  -9 2228.03 292.456   2
  -9   5  -9 2088.62 235.444   1
  -9   5 -10 1621.58 256.179   2
  -9   5 -10 1774.07 221.617   1
  -9   5 -11 4896.99 454.814   2
  -9   5 -11 4474.00 352.374   1
  -9   5 -12 389.887 152.735   2
  -9   5 -12 380.768 114.784   1
  -9   5 -13-100.124 93.4614   2
  -9   5 -13 201.438 94.2342   1
  -9   5 -14 932.774 211.136   2
  -9   5 -14 1032.88 175.338   1
  -9   5 -15 1083.46 238.534   2
  -9   5 -15 1044.42 180.395   1
  -9   5 -16-1.55767 77.4432   2
  -9   5 -16 4.56178 58.5181   1
  -9   5 -17 205.031 117.113   2
  -9   5 -18 612.252 200.535   2
  -9   5 -19 295.471 123.297   2
  -9   5 -20 393.942 161.046   2
  -9   6  22 235.511 118.972   1
  -9   6  21 8.83020 65.2045   1
  -9   6  20-137.125 94.8591   1
  -9   6  19 823.180 190.650   1
  -9   6  18 87.8421 85.9356   1
  -9   6  17 56.1365 62.8760   1
  -9   6  16-9.82033 60.2047   1
  -9   6  15 2617.46 312.983   1
  -9   6  14 172.270 99.3537   1
  -9   6  13 123.572 76.3144   1
  -9   6  12 112.967 82.6536   1
  -9   6  11 358.583 121.892   1
  -9   6  10 4603.91 382.160   1
  -9   6   9 350.309 116.191   1
  -9   6   8 554.774 139.749   1
  -9   6   7 184.281 87.6540   1
  -9   6   6 307.971 106.490   1
  -9   6   5 158.971 80.9256   1
  -9   6   4 7070.17 444.725   1
  -9   6   3 1987.03 234.157   1
  -9   6   2 302.578 91.1739   1
  -9   6   1 1679.42 212.047   1
  -9   6   0 441.502 120.531   1
  -9   6  -1 11.7622 58.5683   1
  -9   6  -2 1875.84 226.309   1
  -9   6  -3 130.396 69.5066   1
  -9   6  -4 8495.96 475.679   1
  -9   6  -5 2437.84 262.196   1
  -9   6  -6 246.039 100.291   1
  -9   6  -6 308.905 111.360   2
  -9   6  -7 1968.94 277.639   2
  -9   6  -7 2183.16 246.216   1
  -9   6  -8 386.685 134.645   2
  -9   6  -8 427.722 114.290   1
  -9   6  -9 120.968 102.388   2
  -9   6  -9-29.5698 80.0755   1
  -9   6 -10 3015.48 359.968   2
  -9   6 -10 3460.01 315.917   1
  -9   6 -11 272.620 137.691   2
  -9   6 -11 189.548 92.1717   1
  -9   6 -12 173.092 94.0021   2
  -9   6 -12 384.143 115.044   1
  -9   6 -13 206.470 118.262   2
  -9   6 -13 308.035 102.034   1
  -9   6 -14 2497.30 353.178   2
  -9   6 -14 2005.51 248.918   1
  -9   6 -15 171.823 114.815   2
  -9   6 -15 402.351 109.024   1
  -9   7  14 506.154 149.851   1
  -9   7  13 724.310 166.777   1
  -9   7  12 473.886 140.453   1
  -9   7  11-1.64430 54.7849   1
  -9   7  10 393.947 125.942   1
  -9   7   9 845.979 181.415   1
  -9   7   8 201.124 92.3229   1
  -9   7   7-97.6527 91.9938   1
  -9   7   6 924.472 168.605   1
  -9   7   5 811.110 163.588   1
  -9   7   4 295.799 104.062   1
  -9   7   3 95.1256 72.7821   1
  -9   7   2 10606.5 558.828   1
  -9   7   1 1799.48 237.152   1
  -9   7   0 2546.29 271.219   1
  -9   7  -1 1249.79 189.031   1
  -9   7  -2 1416.92 204.431   1
  -9   7  -3 127.563 87.5608   1
  -9   7  -4 421.380 123.688   1
  -9   7  -4 337.759 172.389   2
  -9   7  -5 2026.22 281.289   2
  -9   7  -5 2431.89 267.173   1
  -9   7  -6 1374.82 205.716   1
  -9   7  -6 1475.47 242.107   2
  -9   7  -7 7.23946 46.4534   1
  -9   7  -7-127.520 95.6192   2
 -10   0  34-5.25140 54.4113   1
 -10   0  33 106.846 91.6288   1
 -10   0  32 4213.84 353.776   1
 -10   0  31-25.8480 60.5620   1
 -10   0  30 1216.01 182.901   1
 -10   0  29-22.7158 51.2934   1
 -10   0  28-34.4545 68.2929   1
 -10   0  27-82.3796 61.8401   1
 -10   0  26 1225.65 179.880   1
 -10   0  25 0.73502 46.0453   1
 -10   0  24-199.373 78.2745   1
 -10   0  23 15.4088 40.9227   1
 -10   0  22 455.096 112.320   1
 -10   0  21-45.5466 49.8179   1
 -10   0  20 448.918 97.5833   1
 -10   0  19-5.04018 43.2355   1
 -10   0  18 4566.06 307.567   1
 -10   0  17-32.5221 45.7735   1
 -10   0  16 665.873 115.156   1
 -10   0  15-11.6940 46.6305   1
 -10   0  14 2463.43 216.991   1
 -10   0  13-13.6529 43.5786   1
 -10   0  12 20.2125 40.4962   1
 -10   0  11 22.1995 39.1692   1
 -10   0  10 5651.61 322.174   1
 -10   0   9-2.52310 38.7781   1
 -10   0   8 9150.68 411.976   1
 -10   0   7-41.3406 50.2857   1
 -10   0   6 4678.47 303.713   1
 -10   0   5-3.80662 44.4718   1
 -10   0   4 1914.09 195.695   1
 -10   0   3 10.8667 47.7773   1
 -10   0   2 992.375 149.713   1
 -10   0   1-64.2656 64.7720   1
 -10   0   0 2549.92 234.804   1
 -10   0  -1-10.2470 53.3072   1
 -10   0  -2 12840.0 535.245   1
 -10   0  -3 12.4128 47.7584   1
 -10   0  -4 3866.51 308.660   1
 -10   0  -5-82.3360 58.8364   1
 -10   0  -6 27799.8 850.796   1
 -10   0  -7 17.0825 63.9886   1
 -10   0  -8 31671.3 932.197   2
 -10   0  -9-15.4261 62.1280   2
 -10   0 -10 2231.96 261.855   2
 -10   0 -11-50.4726 54.1716   2
 -10   0 -12 325.733 112.826   2
 -10   0 -13 65.9089 72.1124   2
 -10   0 -14 6144.80 471.627   2
 -10   0 -15-34.1399 67.8401   2
 -10   0 -16-59.2603 71.6780   2
 -10   0 -17-164.121 95.5945   2
 -10   0 -18 80.9108 86.7023   2
 -10   0 -19 102.628 88.2401   2
 -10   0 -20 176.623 106.006   2
 -10   0 -21 157.659 112.352   2
 -10   0 -22 5576.96 538.911   2
 -10   0 -23-21.3709 83.5840   2
 -10   0 -24 57.1556 92.7858   2
 -10   0 -25-160.005 118.551   2
 -10   0 -26 169.955 130.782   2
 -10   1  33 1425.54 231.179   1
 -10   1  32 230.251 75.0846   1
 -10   1  31 414.539 134.290   1
 -10   1  30 216.154 101.622   1
 -10  -1  30 313.075 90.9290   1
 -10   1  29 106.820 83.9423   1
 -10  -1  29 90.6143 54.7011   1
 -10   1  28-23.4603 74.6492   1
 -10  -1  28 36.3368 48.3346   1
 -10   1  27 146.055 84.4868   1
 -10  -1  27 57.3014 50.4890   1
 -10   1  26 101.615 81.5093   1
 -10  -1  26 109.365 60.1250   1
 -10   1  25 650.055 145.790   1
 -10  -1  25 532.969 109.452   1
 -10   1  24 249.840 94.7637   1
 -10  -1  24 185.258 69.0220   1
 -10   1  23 1252.06 191.160   1
 -10  -1  23 1336.48 167.964   1
 -10  -1  22 2380.79 214.184   1
 -10   1  22 2528.10 253.986   1
 -10  -1  21 1438.96 166.214   1
 -10   1  21 1267.96 185.126   1
 -10  -1  20 5.21852 44.8569   1
 -10   1  20 51.5580 54.7947   1
 -10  -1  19 68.0929 47.4053   1
 -10   1  19 59.8416 52.3491   1
 -10  -1  18 101.319 50.5937   1
 -10   1  18 237.587 84.2009   1
 -10  -1  17 3.92425 34.7087   1
 -10   1  17-31.2286 50.0018   1
 -10   1  16 1193.16 163.342   1
 -10  -1  16 1444.50 157.639   1
 -10  -1  15 40.8707 47.7203   1
 -10   1  15 28.1667 64.1507   1
 -10  -1  14 58.8573 47.3056   1
 -10   1  14 36.4863 41.3005   1
 -10  -1  13 443.882 93.2091   1
 -10   1  13 649.018 125.013   1
 -10   1  12 3335.01 265.103   1
 -10  -1  12 3189.70 237.770   1
 -10   1  11 6473.88 364.714   1
 -10  -1  11 6370.54 333.488   1
 -10   1  10 21542.0 659.472   1
 -10  -1  10 21861.0 616.725   1
 -10  -1   9 2650.50 223.744   1
 -10   1   9 2239.53 219.534   1
 -10  -1   8 7870.37 375.344   1
 -10   1   8 8375.35 404.690   1
 -10  -1   7 3945.15 269.433   1
 -10   1   7 4225.94 289.631   1
 -10   1   6 31.3213 44.4028   1
 -10  -1   6 25.0983 48.0502   1
 -10  -1   5 1751.91 183.536   1
 -10   1   5 1956.60 200.518   1
 -10  -1   4 1786.74 188.175   1
 -10   1   4 1814.13 197.564   1
 -10  -1   3 13563.0 517.728   1
 -10   1   3 14807.1 556.656   1
 -10  -1   2 6498.18 365.050   1
 -10   1   2 6251.99 364.186   1
 -10  -1   1 8646.90 427.602   1
 -10   1   1 9297.93 442.283   1
 -10  -1   0 9748.29 464.994   1
 -10   1   0 9147.69 440.320   1
 -10  -1  -1 1179.67 168.783   1
 -10   1  -1 1241.95 169.424   1
 -10  -1  -2 3883.25 308.430   1
 -10   1  -2 3372.93 275.893   1
 -10   1  -3 8243.18 432.747   1
 -10   1  -4-8.53436 50.5479   1
 -10   1  -5 3242.08 281.309   1
 -10   1  -6 142.739 79.5462   1
 -10  -1  -7 14191.3 592.891   2
 -10   1  -7 13459.1 591.956   1
 -10  -1  -8 4537.09 345.225   2
 -10   1  -8 4302.61 341.151   1
 -10  -1  -9 12855.1 591.282   2
 -10   1  -9 13312.8 641.016   2
 -10   1  -9 13188.2 608.926   1
 -10  -1 -10 2283.46 254.868   2
 -10   1 -10 2469.12 280.842   2
 -10   1 -10 2161.14 255.500   1
 -10  -1 -11 204.586 94.9995   2
 -10   1 -11-32.5143 56.9160   2
 -10  -1 -12 992.113 183.125   2
 -10   1 -12 1182.50 206.259   2
 -10  -1 -13 1007.88 185.159   2
 -10   1 -13 695.424 166.844   2
 -10  -1 -14-105.186 78.7257   2
 -10   1 -14 94.5817 91.5826   2
 -10  -1 -15 688.743 174.853   2
 -10   1 -15 401.152 131.811   2
 -10  -1 -16 304.945 117.110   2
 -10   1 -16 143.245 78.6333   2
 -10  -1 -17-166.454 104.315   2
 -10   1 -17 75.8139 87.8378   2
 -10  -1 -18 0.64656 73.5227   2
 -10   1 -18 29.0883 77.7514   2
 -10  -1 -19 191.528 124.523   2
 -10   1 -19-53.1798 81.3628   2
 -10  -1 -20 48.2636 77.3376   2
 -10   1 -20-236.820 123.025   2
 -10  -1 -21 383.706 140.049   2
 -10   1 -21 654.035 199.591   2
 -10  -1 -22 1211.78 255.593   2
 -10   1 -22 1361.58 281.246   2
 -10  -1 -23 827.009 213.705   2
 -10   1 -23 962.241 243.596   2
 -10  -1 -24 1303.80 274.152   2
 -10   1 -24 1209.89 272.489   2
 -10  -1 -25 519.477 197.235   2
 -10   1 -25 333.891 161.992   2
 -10  -1 -26 1575.69 308.734   2
 -10   1 -26 1245.94 276.251   2
 -10   2  32-9.05386 97.1696   1
 -10   2  31 159.961 86.6086   1
 -10   2  30 356.952 126.752   1
 -10   2  29 266.499 111.985   1
 -10   2  28 332.040 114.242   1
 -10   2  27 425.198 125.440   1
 -10   2  26-40.6177 90.6871   1
 -10  -2  25 21.4896 32.1091   1
 -10   2  25-61.2606 59.7860   1
 -10  -2  24 389.865 86.2144   1
 -10   2  24 421.824 120.298   1
 -10   2  23 2058.22 253.231   1
 -10  -2  23 1975.20 177.313   1
 -10   2  22 74.5630 70.5000   1
 -10  -2  22 251.527 73.5339   1
 -10   2  21 392.112 111.185   1
 -10  -2  21 627.477 102.243   1
 -10   2  20 1754.90 226.057   1
 -10  -2  20 2144.23 181.734   1
 -10   2  19 185.632 92.3640   1
 -10  -2  19 201.394 67.5405   1
 -10   2  18-43.7984 60.1275   1
 -10  -2  18-17.9794 36.3937   1
 -10  -2  17 45.4720 40.0245   1
 -10   2  17 41.8567 49.8426   1
 -10  -2  16 100.128 44.4407   1
 -10   2  16 134.132 64.7994   1
 -10   2  15 3039.35 280.007   1
 -10  -2  15 3318.04 228.278   1
 -10   2  14 45.0351 60.1977   1
 -10  -2  14 29.0431 32.4219   1
 -10   2  13 1070.77 164.223   1
 -10  -2  13 1034.17 133.559   1
 -10   2  12 4495.18 327.142   1
 -10  -2  12 4470.80 269.956   1
 -10   2  11 484.598 113.944   1
 -10  -2  11 557.475 103.550   1
 -10   2  10 2638.22 247.795   1
 -10  -2  10 2651.51 213.838   1
 -10   2   9 2762.07 248.544   1
 -10  -2   9 2538.41 212.375   1
 -10   2   8 2408.83 233.987   1
 -10  -2   8 2469.31 213.182   1
 -10   2   7 4481.36 312.327   1
 -10  -2   7 4107.40 276.433   1
 -10   2   6 783.631 136.987   1
 -10  -2   6 689.178 118.403   1
 -10   2   5 1.94405 52.1718   1
 -10  -2   5-35.9890 44.1823   1
 -10  -2   4 3776.74 281.114   1
 -10   2   4 4392.93 306.366   1
 -10  -2   3 5728.01 352.821   1
 -10   2   3 5465.70 340.799   1
 -10   2   2 39.4765 49.2333   1
 -10   2   1-110.320 63.8614   1
 -10   2   0 346.479 106.206   1
 -10   2  -1 3468.15 281.774   1
 -10   2  -2 781.213 144.712   1
 -10   2  -3 7585.88 418.679   1
 -10   2  -4 458.012 113.952   1
 -10  -2  -5 21026.2 673.301   2
 -10   2  -5 22499.7 741.739   1
 -10  -2  -6 26020.2 758.457   2
 -10   2  -6 27208.1 818.613   1
 -10  -2  -7 2715.37 255.150   2
 -10   2  -7 2986.74 276.982   1
 -10  -2  -8 3506.81 298.496   2
 -10   2  -8 3463.01 303.397   1
 -10  -2  -9 12158.6 560.793   2
 -10   2  -9 11694.7 622.527   2
 -10   2  -9 12715.3 587.579   1
 -10  -2 -10 2178.69 247.670   2
 -10   2 -10 2010.41 260.467   2
 -10   2 -10 2205.58 254.650   1
 -10  -2 -11 1362.11 203.027   2
 -10   2 -11 743.022 166.936   2
 -10   2 -11 1253.18 196.955   1
 -10  -2 -12 77.8594 74.4100   2
 -10   2 -12 104.635 81.3452   2
 -10   2 -12-49.1001 85.2350   1
 -10  -2 -13-88.1031 68.9890   2
 -10   2 -13-62.3506 93.6408   2
 -10  -2 -14 1011.74 190.311   2
 -10   2 -14 1318.41 235.621   2
 -10  -2 -15 1155.67 213.305   2
 -10   2 -15 1324.60 246.995   2
 -10  -2 -16 756.933 178.559   2
 -10   2 -16 988.599 215.809   2
 -10  -2 -17 79.2816 101.979   2
 -10   2 -17 65.9247 85.0775   2
 -10  -2 -18-167.117 96.1871   2
 -10   2 -18 88.3761 95.5220   2
 -10  -2 -19 480.029 146.031   2
 -10   2 -19 400.319 158.385   2
 -10  -2 -20 801.471 203.183   2
 -10   2 -20 895.489 225.368   2
 -10  -2 -21-3.53613 87.8919   2
 -10   2 -21 11.8245 108.718   2
 -10  -2 -22 283.164 133.051   2
 -10   2 -22 271.126 138.034   2
 -10  -2 -23 79.3838 73.2723   2
 -10   2 -23-20.9636 88.0096   2
 -10  -2 -24 1094.92 239.579   2
 -10   2 -24 1644.80 317.812   2
 -10   2 -25 598.683 210.058   2
 -10  -2 -25 984.298 242.306   2
 -10   3  31-10.5727 78.3307   1
 -10   3  30 22.5180 69.0507   1
 -10   3  29 1062.10 217.415   1
 -10   3  28 284.444 123.568   1
 -10   3  27 340.653 132.468   1
 -10   3  26 630.990 167.432   1
 -10   3  25 154.114 93.4266   1
 -10   3  24 924.323 192.063   1
 -10   3  23 443.316 136.295   1
 -10   3  22 417.114 136.339   1
 -10   3  21-26.6842 55.8484   1
 -10   3  20 220.289 92.7958   1
 -10  -3  20 244.734 64.4509   1
 -10   3  19 2854.29 300.014   1
 -10  -3  19 2484.13 182.100   1
 -10   3  18 748.158 167.802   1
 -10  -3  18 591.424 92.7781   1
 -10   3  17 28.2645 49.7056   1
 -10  -3  17 18.6403 33.6075   1
 -10  -3  16 651.478 100.032   1
 -10   3  16 862.312 162.934   1
 -10  -3  15 208.566 65.1294   1
 -10   3  15 100.668 69.3222   1
 -10  -3  14 306.857 75.3223   1
 -10   3  14 272.997 108.888   1
 -10   3  13 10884.7 539.833   1
 -10  -3  13 10638.5 422.764   1
 -10   3  12 5352.44 373.205   1
 -10  -3  12 5363.76 305.054   1
 -10   3  11 5527.53 376.774   1
 -10   3  10 1581.03 204.213   1
 -10   3   9 2804.00 266.091   1
 -10  -3   9 3134.72 305.651   2
 -10   3   8 658.959 136.884   1
 -10  -3   8 844.522 157.493   2
 -10   3   7 3947.37 309.536   1
 -10   3   6 1181.88 173.846   1
 -10   3   5 10173.8 484.462   1
 -10   3   4 161.722 82.2350   1
 -10   3   3 106.488 68.5296   1
 -10   3   2 1001.70 156.937   1
 -10   3   1 4022.22 306.050   1
 -10   3   0 1250.20 175.636   1
 -10   3  -1 21072.3 706.573   1
 -10   3  -2 1665.76 209.123   1
 -10   3  -3 481.697 122.663   1
 -10  -3  -3 679.296 107.873   2
 -10  -3  -4 1769.35 184.572   2
 -10   3  -4 2115.65 236.046   1
 -10  -3  -5 14824.8 542.110   2
 -10   3  -5 14919.5 610.204   1
 -10  -3  -6 2283.10 221.256   2
 -10   3  -6 2158.61 237.009   1
 -10  -3  -7 1046.34 155.299   2
 -10   3  -7 1111.95 178.226   1
 -10  -3  -8 7377.94 425.682   2
 -10   3  -8 7515.28 449.189   1
 -10  -3  -9 786.377 145.993   2
 -10   3  -9 885.152 196.968   2
 -10   3  -9 1023.45 179.892   1
 -10  -3 -10 296.509 104.752   2
 -10   3 -10 335.032 131.600   2
 -10   3 -10 155.351 82.8551   1
 -10  -3 -11 1329.68 192.638   2
 -10   3 -11 1699.84 261.773   2
 -10   3 -11 1641.15 222.600   1
 -10  -3 -12 833.118 159.945   2
 -10   3 -12 1261.60 241.523   2
 -10   3 -12 733.015 150.165   1
 -10  -3 -13 1414.58 217.195   2
 -10   3 -13 1676.93 270.467   2
 -10   3 -13 1464.68 216.178   1
 -10  -3 -14 489.349 135.740   2
 -10   3 -14 688.258 173.279   2
 -10   3 -14 734.554 156.142   1
 -10  -3 -15-54.6683 63.7129   2
 -10   3 -15-0.69587 59.5070   2
 -10  -3 -16 66.4993 54.3491   2
 -10   3 -16 265.727 136.294   2
 -10  -3 -17 480.103 143.978   2
 -10   3 -17 835.827 215.545   2
 -10  -3 -18-98.9071 90.2891   2
 -10   3 -18-73.1551 91.4818   2
 -10  -3 -19 1063.18 217.098   2
 -10   3 -19 597.417 190.419   2
 -10   3 -20 3163.86 428.763   2
 -10  -3 -20 3203.96 367.997   2
 -10   3 -21 48.3623 133.816   2
 -10  -3 -21 198.749 89.1364   2
 -10   3 -22 1535.86 310.079   2
 -10   3 -23 603.980 224.620   2
 -10   4  28 91.4110 90.0415   1
 -10   4  27 103.289 106.586   1
 -10   4  26 1113.79 220.880   1
 -10   4  25-75.7593 100.097   1
 -10   4  24-20.6856 86.5679   1
 -10   4  23 1461.92 246.592   1
 -10   4  22-0.57442 58.7820   1
 -10   4  21 406.777 128.215   1
 -10   4  20 44.7006 86.8110   1
 -10   4  19 84.7426 75.6329   1
 -10   4  18 204.332 104.481   1
 -10   4  17 1414.47 217.981   1
 -10   4  16 94.8413 64.1103   1
 -10   4  15-0.46931 55.7575   1
 -10   4  14-12.8025 60.0040   1
 -10   4  13 1655.08 231.469   1
 -10   4  12 1433.47 212.295   1
 -10   4  11 1581.53 217.386   1
 -10   4  10 778.501 155.312   1
 -10   4   9 499.411 128.419   1
 -10   4   8 209.572 102.370   1
 -10   4   7 177.277 80.6421   1
 -10   4   6 1437.23 196.008   1
 -10   4   5 48.7890 58.0415   1
 -10   4   4 2698.24 262.060   1
 -10   4   3 241.043 91.3727   1
 -10   4   2 2913.35 272.104   1
 -10   4   1 10945.1 519.992   1
 -10   4   0 95.5176 61.1904   1
 -10  -4   0 51.2860 40.5286   2
 -10   4  -1 573.811 128.548   1
 -10  -4  -1 438.539 78.2810   2
 -10  -4  -2 3227.39 216.862   2
 -10   4  -2 3376.44 295.569   1
 -10  -4  -3 8754.53 369.711   2
 -10   4  -3 9942.08 509.474   1
 -10  -4  -4 5208.71 292.632   2
 -10   4  -4 5093.69 367.471   1
 -10   4  -5 4835.67 357.132   1
 -10  -4  -5 4540.29 281.191   2
 -10   4  -6 1056.03 173.329   1
 -10   4  -7 322.680 98.6331   1
 -10   4  -8 1357.92 198.071   1
 -10   4  -9 5127.00 443.316   2
 -10   4  -9 5401.66 392.231   1
 -10   4 -10 3050.16 350.473   2
 -10   4 -10 2569.85 273.213   1
 -10   4 -11 2777.09 341.474   2
 -10   4 -11 2608.35 282.795   1
 -10   4 -12 1866.79 289.113   2
 -10   4 -12 1776.25 235.889   1
 -10   4 -13 1066.45 229.792   2
 -10   4 -13 879.391 168.608   1
 -10   4 -14-283.302 130.754   2
 -10   4 -14 11.7547 61.7282   1
 -10   4 -15 961.479 217.481   2
 -10   4 -15 801.587 164.114   1
 -10   4 -16 550.583 178.598   2
 -10   4 -17 51.3184 100.479   2
 -10   4 -18 1337.75 287.790   2
 -10   4 -19 34.4814 85.9107   2
 -10   4 -20 3.68129 87.6491   2
 -10   5  24 114.416 74.2508   1
 -10   5  23 541.684 157.681   1
 -10   5  22 23.0057 75.1429   1
 -10   5  21 1833.25 281.507   1
 -10   5  20 44.3148 62.8932   1
 -10   5  19 7.55886 69.4568   1
 -10   5  18-0.56680 62.5435   1
 -10   5  17 914.434 188.938   1
 -10   5  16 321.673 125.009   1
 -10   5  15 2780.19 315.491   1
 -10   5  14 5855.43 442.427   1
 -10   5  13 7229.67 486.943   1
 -10   5  12 127.646 97.8984   1
 -10   5  11 72.8121 87.7438   1
 -10   5  10 905.531 172.157   1
 -10   5   9 366.447 120.384   1
 -10   5   8-0.44796 62.0262   1
 -10   5   7 5217.05 388.600   1
 -10   5   6 205.570 86.4468   1
 -10   5   5 2158.89 250.701   1
 -10   5   4 1003.53 175.207   1
 -10   5   3 3341.64 303.660   1
 -10   5   2 1390.24 199.594   1
 -10   5   1 1782.60 219.795   1
 -10   5   0 356.561 107.688   1
 -10   5  -1 2827.79 273.876   1
 -10   5  -2 1668.87 218.324   1
 -10   5  -3 17170.3 687.857   1
 -10   5  -4 235.640 119.442   1
 -10   5  -5-67.7008 66.3357   1
 -10   5  -6 7179.51 449.808   1
 -10   5  -7 618.645 134.918   1
 -10   5  -8 139.619 90.1137   2
 -10   5  -8 26.3801 49.3419   1
 -10   5  -9 0.63131 81.4231   2
 -10   5  -9 83.8816 63.1358   1
 -10   5 -10 3772.15 399.961   2
 -10   5 -10 3515.07 325.881   1
 -10   5 -11 259.497 122.437   2
 -10   5 -11 331.027 114.445   1
 -10   5 -12 3577.76 407.666   2
 -10   5 -12 3640.84 337.742   1
 -10   5 -13-73.0453 78.4314   2
 -10   5 -13-47.9207 82.2167   1
 -10   5 -14 1118.01 235.844   2
 -10   5 -14 1152.75 197.271   1
 -10   5 -15 272.753 139.439   2
 -10   5 -15 297.078 100.061   1
 -10   5 -16 3.33210 71.6744   2
 -10   5 -16-82.1392 76.7477   1
 -10   5 -17-19.9384 88.4863   2
 -10   6  19 76.9941 85.9785   1
 -10   6  18-14.3300 94.6196   1
 -10   6  17 255.629 111.044   1
 -10   6  16 236.234 101.448   1
 -10   6  15 628.149 160.495   1
 -10   6  14-24.5603 58.1968   1
 -10   6  13 2188.49 280.286   1
 -10   6  12 731.784 173.156   1
 -10   6  11 2564.64 299.202   1
 -10   6  10 60.3585 60.7512   1
 -10   6   9-4.99849 65.9370   1
 -10   6   8 807.007 167.634   1
 -10   6   7 195.740 103.746   1
 -10   6   6 1668.03 234.703   1
 -10   6   5 824.376 170.893   1
 -10   6   4 1252.98 196.526   1
 -10   6   3 73.7196 64.5802   1
 -10   6   2 1214.35 193.793   1
 -10   6   1 53.0156 72.1078   1
 -10   6   0 5011.94 380.301   1
 -10   6  -1 188.493 87.2392   1
 -10   6  -2 8037.01 482.120   1
 -10   6  -3 2662.60 282.720   1
 -10   6  -4 224.846 89.7260   1
 -10   6  -5 123.766 86.2276   1
 -10   6  -6 1684.10 222.251   1
 -10   6  -6 1601.23 264.732   2
 -10   6  -7 0.63209 97.7126   2
 -10   6  -7-5.59019 51.5951   1
 -10   6  -8 689.912 187.838   2
 -10   6  -8 740.001 151.712   1
 -10   6  -9 347.920 133.650   2
 -10   6  -9 386.907 113.013   1
 -10   6 -10 2533.00 342.095   2
 -10   6 -10 2833.79 298.625   1
 -10   6 -11 834.514 206.077   2
 -10   6 -11 1416.02 214.312   1
 -11   0  32-27.6229 62.4564   1
 -11   0  31-23.4424 67.4378   1
 -11   0  30 80.4402 64.2573   1
 -11   0  29-11.8472 45.2700   1
 -11   0  28 203.077 89.5175   1
 -11   0  27 24.5585 92.2741   1
 -11   0  26 19297.7 697.629   1
 -11   0  25 3.06361 128.495   1
 -11   0  24 1175.76 171.699   1
 -11   0  23 22.7056 44.4503   1
 -11   0  22 653.972 129.525   1
 -11   0  21 52.9196 51.5892   1
 -11   0  20 1166.13 166.460   1
 -11   0  19 30.1661 49.6972   1
 -11   0  18 13.6878 50.1792   1
 -11   0  17 11.8521 48.2665   1
 -11   0  16 601.914 116.383   1
 -11   0  15 39.6579 72.3362   1
 -11   0  14 23838.1 703.634   1
 -11   0  13 61.0327 63.4920   1
 -11   0  12 4652.60 311.101   1
 -11   0  11-46.8692 44.8667   1
 -11   0  10 1627.34 187.190   1
 -11   0   9-15.9130 50.3755   1
 -11   0   8 2839.00 247.536   1
 -11   0   7 77.7024 63.7598   1
 -11   0   6 21819.2 686.571   1
 -11   0   5 13.3409 61.7551   1
 -11   0   4 2495.45 236.669   1
 -11   0   3-125.402 67.8960   1
 -11   0   2-62.4649 72.6592   1
 -11   0   1 31.4918 44.9170   1
 -11   0   0 137.406 68.8712   1
 -11   0  -1-61.4951 57.5988   1
 -11   0  -2 1281.11 184.811   1
 -11   0  -3-56.3635 70.9033   1
 -11   0  -4 15856.0 656.453   1
 -11   0  -5-6.54049 65.1944   1
 -11   0  -6 1457.35 210.523   1
 -11   0  -8 1204.50 196.530   2
 -11   0  -9-48.5989 66.5885   2
 -11   0 -10 5531.83 431.672   2
 -11   0 -11 10.1622 69.3911   2
 -11   0 -12 2716.55 314.683   2
 -11   0 -13 157.165 99.9235   2
 -11   0 -14 123.166 75.0425   2
 -11   0 -15 25.6254 80.7190   2
 -11   0 -16 476.264 149.641   2
 -11   0 -17-5.61543 70.1602   2
 -11   0 -18 9.45899 85.5178   2
 -11   0 -19-330.823 142.871   2
 -11   0 -20 33.8609 88.2357   2
 -11   0 -21-260.279 131.305   2
 -11   0 -22 1270.26 278.453   2
 -11   0 -23-311.591 151.081   2
 -11   1  31 66.1129 72.5986   1
 -11   1  30-52.8677 65.2491   1
 -11   1  29 204.971 99.0499   1
 -11  -1  28 3208.48 268.291   1
 -11   1  28 2863.73 298.077   1
 -11  -1  27 764.019 135.828   1
 -11   1  27 955.365 184.275   1
 -11  -1  26 112.763 57.8274   1
 -11   1  26-2.70412 50.1968   1
 -11  -1  25 648.065 122.592   1
 -11   1  25 445.101 123.766   1
 -11  -1  24 567.157 114.023   1
 -11   1  24 746.637 154.806   1
 -11  -1  23 106.085 53.3795   1
 -11   1  23-21.8730 53.5867   1
 -11   1  22 7707.82 453.335   1
 -11  -1  22 8759.44 420.410   1
 -11  -1  21 418.523 104.594   1
 -11   1  21 310.163 131.002   1
 -11  -1  20 417.156 102.141   1
 -11   1  20 315.272 97.8604   1
 -11  -1  19 449.775 101.760   1
 -11   1  19 425.719 112.448   1
 -11  -1  18 141.273 63.4774   1
 -11   1  18 197.294 86.1246   1
 -11   1  17 2322.71 242.730   1
 -11  -1  17 2317.24 214.281   1
 -11   1  16 3116.28 277.832   1
 -11  -1  16 2795.36 236.038   1
 -11  -1  15 845.015 134.330   1
 -11   1  15 982.854 162.951   1
 -11   1  14 2593.65 244.642   1
 -11  -1  14 2526.23 224.938   1
 -11  -1  13 714.322 127.648   1
 -11   1  13 563.445 121.658   1
 -11  -1  12 330.707 87.8242   1
 -11   1  12 268.129 84.4875   1
 -11  -1  11 5727.60 333.940   1
 -11   1  11 5104.86 336.336   1
 -11   1  10 83.7289 59.9840   1
 -11  -1  10 23.7735 45.1261   1
 -11   1   9 643.026 124.977   1
 -11  -1   9 642.604 122.192   1
 -11  -1   8 2553.03 229.213   1
 -11   1   8 2945.18 256.713   1
 -11  -1   7 3543.73 274.082   1
 -11   1   7 3434.63 280.684   1
 -11  -1   6 18101.5 615.948   1
 -11   1   6 18736.4 648.713   1
 -11   1   5 214.298 89.3749   1
 -11  -1   5 181.336 73.0746   1
 -11  -1   4 1605.67 190.585   1
 -11   1   4 1578.06 194.953   1
 -11  -1   3 3440.90 280.650   1
 -11   1   3 2846.76 261.877   1
 -11  -1   2 2054.28 222.140   1
 -11   1   2 1829.08 208.135   1
 -11  -1   1 609.140 125.174   1
 -11   1   1 778.518 138.026   1
 -11  -1   0 1308.20 186.132   1
 -11   1   0 1224.42 171.943   1
 -11  -1  -1 1277.79 185.677   1
 -11   1  -1 975.912 157.457   1
 -11  -1  -2 391.911 103.840   1
 -11   1  -2 481.465 118.467   1
 -11   1  -3 1188.32 183.964   1
 -11   1  -4 608.702 132.884   1
 -11   1  -5 222.787 96.4550   1
 -11   1  -6 115.334 87.6858   1
 -11  -1  -7 133.688 77.9487   2
 -11   1  -7-9.43078 60.0453   1
 -11  -1  -8 481.452 127.756   2
 -11   1  -8 460.234 129.827   1
 -11  -1  -9 262.810 111.488   2
 -11   1  -9 173.705 91.1258   2
 -11   1  -9 321.304 124.825   1
 -11  -1 -10 157.367 82.4862   2
 -11   1 -10 210.897 110.242   2
 -11  -1 -11 183.779 87.3862   2
 -11   1 -11 266.463 108.720   2
 -11  -1 -12 751.988 170.515   2
 -11   1 -12 616.216 152.012   2
 -11  -1 -13 296.389 121.118   2
 -11   1 -13 180.126 93.1941   2
 -11  -1 -14 166.692 94.5523   2
 -11   1 -14 335.444 128.790   2
 -11  -1 -15 511.390 151.457   2
 -11   1 -15 692.454 184.111   2
 -11  -1 -16 1236.27 247.561   2
 -11   1 -16 1625.63 278.358   2
 -11  -1 -17 917.123 206.775   2
 -11   1 -17 1039.97 231.512   2
 -11  -1 -18 765.757 199.578   2
 -11   1 -18 1366.58 261.585   2
 -11  -1 -19 964.343 222.610   2
 -11   1 -19 218.550 135.772   2
 -11  -1 -20 484.605 163.663   2
 -11   1 -20 454.107 177.076   2
 -11  -1 -21 118.611 114.603   2
 -11   1 -21 345.348 143.722   2
 -11  -1 -22 2135.04 339.801   2
 -11   1 -22 1587.12 302.506   2
 -11  -1 -23 2494.88 369.546   2
 -11   1 -23 2350.60 379.465   2
 -11   2  30 112.994 89.0097   1
 -11   2  29 2023.51 277.326   1
 -11   2  28 3385.56 351.962   1
 -11   2  27 546.778 156.421   1
 -11   2  26 195.520 107.576   1
 -11   2  25 1512.08 229.694   1
 -11   2  24 3245.47 325.079   1
 -11   2  23 18.9185 57.0167   1
 -11  -2  23 23.5044 37.5224   1
 -11  -2  22 260.454 68.0483   1
 -11   2  22 87.0339 59.1906   1
 -11  -2  21 16.0209 43.5535   1
 -11   2  21-3.60573 53.1878   1
 -11  -2  20 562.424 103.728   1
 -11   2  20 651.755 141.925   1
 -11  -2  19 320.352 84.7285   1
 -11   2  19 317.095 110.397   1
 -11  -2  18 502.599 97.5328   1
 -11   2  18 466.118 121.125   1
 -11   2  17 877.424 159.660   1
 -11  -2  17 924.017 131.768   1
 -11   2  16 6552.28 417.179   1
 -11  -2  16 6402.79 338.979   1
 -11   2  15 62.9361 90.5474   1
 -11  -2  15 29.3217 54.1478   1
 -11   2  14 61.4004 73.5137   1
 -11  -2  14 135.646 66.2088   1
 -11   2  13 4464.75 339.246   1
 -11  -2  13 4589.45 292.589   1
 -11   2  12 2567.60 258.102   1
 -11  -2  12 2531.14 226.337   1
 -11   2  11 2557.66 256.687   1
 -11  -2  11 2660.74 227.423   1
 -11   2  10 7364.96 422.298   1
 -11  -2  10 7293.63 379.480   1
 -11  -2   9 1108.29 160.097   1
 -11   2   9 1454.96 191.462   1
 -11  -2   8 3977.89 288.608   1
 -11   2   8 3935.73 310.446   1
 -11  -2   7 8318.41 426.652   1
 -11   2   7 8744.17 451.153   1
 -11   2   6 767.844 142.225   1
 -11  -2   6 753.457 133.193   1
 -11  -2   5 2557.88 247.191   1
 -11   2   5 2804.69 257.994   1
 -11  -2   4 3672.45 303.259   1
 -11   2   4 4035.43 313.467   1
 -11   2   3 951.838 155.901   1
 -11   2   2 1074.51 170.130   1
 -11   2   1 1978.77 224.395   1
 -11   2   0 128.574 58.9770   1
 -11   2  -1 1888.31 221.089   1
 -11   2  -2 6030.13 392.758   1
 -11   2  -3 124.634 64.8378   1
 -11   2  -4 1420.12 197.482   1
 -11  -2  -5 17.7795 44.6746   2
 -11   2  -5-33.2507 56.8214   1
 -11  -2  -6 2431.80 252.291   2
 -11   2  -6 2423.97 260.004   1
 -11  -2  -7-2.03086 49.7912   2
 -11   2  -7 188.227 85.9767   1
 -11  -2  -8 1884.28 231.109   2
 -11   2  -8 1714.67 226.557   1
 -11  -2  -9 281.917 95.2611   2
 -11   2  -9 152.781 59.8653   2
 -11   2  -9 122.117 76.8799   1
 -11  -2 -10 3215.23 312.710   2
 -11   2 -10 3308.63 358.619   2
 -11   2 -10 3413.74 334.002   1
 -11  -2 -11 578.801 144.550   2
 -11   2 -11 733.460 176.892   2
 -11   2 -11 603.680 152.900   1
 -11  -2 -12 929.897 182.509   2
 -11   2 -12 1165.56 228.441   2
 -11   2 -12 1458.69 224.348   1
 -11  -2 -13 1951.81 264.660   2
 -11   2 -13 1934.77 292.401   2
 -11  -2 -14-289.736 114.801   2
 -11   2 -14-104.506 96.2294   2
 -11  -2 -15 730.653 173.483   2
 -11   2 -15 834.405 214.301   2
 -11  -2 -16-96.5396 82.9107   2
 -11   2 -16 185.197 87.5423   2
 -11  -2 -17 844.282 186.879   2
 -11   2 -17 899.971 213.796   2
 -11  -2 -18 150.478 100.076   2
 -11   2 -18 183.835 117.282   2
 -11  -2 -19 194.454 101.875   2
 -11   2 -19 241.056 113.216   2
 -11  -2 -20 439.077 157.255   2
 -11   2 -20 359.769 161.036   2
 -11  -2 -21-5.27637 79.6112   2
 -11   2 -21-54.2143 131.290   2
 -11  -2 -22 27.3665 75.1226   2
 -11   2 -22-90.8715 111.533   2
 -11   3  28 577.472 162.885   1
 -11   3  27 76.2103 81.6804   1
 -11   3  26 1545.86 240.604   1
 -11   3  25 77.4202 95.7237   1
 -11   3  24 2268.51 291.845   1
 -11   3  23 932.436 183.728   1
 -11   3  22 116.496 78.7162   1
 -11   3  21 2688.27 307.062   1
 -11   3  20 4409.01 382.976   1
 -11   3  19-29.8470 61.7272   1
 -11   3  18 2511.32 287.113   1
 -11  -3  18 2304.58 197.931   1
 -11  -3  17 79.2100 48.8646   1
 -11   3  17 49.1552 49.1895   1
 -11  -3  16 548.993 100.956   1
 -11   3  16 417.412 121.829   1
 -11  -3  15 1610.76 173.156   1
 -11   3  15 1409.05 206.500   1
 -11  -3  14 430.748 106.457   1
 -11   3  14 319.946 106.514   1
 -11   3  13 5558.48 393.871   1
 -11  -3  13 5420.84 326.568   1
 -11   3  12 637.935 147.396   1
 -11   3  11 200.508 97.4275   1
 -11   3  10 220.232 92.4544   1
 -11   3   9 10358.4 520.706   1
 -11   3   8 9897.76 511.120   1
 -11   3   7 1002.97 168.156   1
 -11   3   6-64.4346 65.3745   1
 -11   3   5 1988.90 226.775   1
 -11   3   4 157.699 82.0288   1
 -11   3   3 9611.94 494.090   1
 -11   3   2 117.770 67.6983   1
 -11   3   1 499.550 120.561   1
 -11   3   0 592.230 138.681   1
 -11   3  -1 185.264 83.0484   1
 -11   3  -2-28.6123 54.1815   1
 -11  -3  -2-28.7604 50.4147   2
 -11  -3  -3 53.9027 49.5537   2
 -11   3  -3 156.583 87.9995   1
 -11  -3  -4 33.0907 47.8614   2
 -11   3  -4 17.7690 50.0112   1
 -11  -3  -5 219.428 73.5178   2
 -11   3  -5 24.8736 58.0066   1
 -11  -3  -6 38.7416 48.9654   2
 -11   3  -6-24.0379 57.6493   1
 -11  -3  -7 544.607 125.803   2
 -11   3  -7 599.227 141.706   1
 -11  -3  -8 449.213 108.262   2
 -11   3  -8 543.764 128.345   1
 -11  -3  -9 61.8551 60.8697   2
 -11   3  -9 102.394 83.2116   2
 -11   3  -9-49.3737 63.9155   1
 -11   3 -10 5879.88 488.492   2
 -11   3 -10 5347.79 410.964   1
 -11  -3 -10 5636.79 402.035   2
 -11  -3 -11 127.173 76.5988   2
 -11   3 -11 303.900 116.257   2
 -11   3 -11 156.584 88.9922   1
 -11  -3 -12 235.211 104.703   2
 -11   3 -12 217.317 110.006   2
 -11   3 -12 82.8982 60.8045   1
 -11  -3 -13 753.291 172.996   2
 -11   3 -13 876.798 205.314   2
 -11   3 -13 864.745 176.748   1
 -11  -3 -14 382.651 125.573   2
 -11   3 -14 437.730 147.258   2
 -11  -3 -15-13.3516 58.1363   2
 -11   3 -15 124.807 88.0696   2
 -11   3 -16 301.399 155.240   2
 -11   3 -17 133.372 106.183   2
 -11   3 -18 629.201 208.197   2
 -11   3 -19-39.0526 89.4276   2
 -11   3 -20 2138.47 360.851   2
 -11   4  25 806.931 194.494   1
 -11   4  24 323.280 151.642   1
 -11   4  23 1383.86 236.389   1
 -11   4  22 1588.64 255.330   1
 -11   4  21 52.5180 87.3306   1
 -11   4  20 895.779 202.669   1
 -11   4  19 180.873 106.186   1
 -11   4  18 6643.31 476.234   1
 -11   4  17 206.282 113.491   1
 -11   4  16 485.005 142.152   1
 -11   4  15 37.8909 70.2626   1
 -11   4  14 56.3244 58.9491   1
 -11   4  13 5580.83 417.692   1
 -11   4  12 360.825 119.323   1
 -11   4  11 2752.01 290.882   1
 -11   4  10 12792.5 609.589   1
 -11   4   9 5242.91 392.683   1
 -11   4   8 2355.33 263.747   1
 -11   4   7 135.258 93.9004   1
 -11   4   6 41.3678 44.0225   1
 -11   4   5 431.392 111.151   1
 -11   4   4 227.745 89.0648   1
 -11   4   3 462.880 115.724   1
 -11   4   2 1855.04 229.004   1
 -11   4   1 590.029 139.061   1
 -11   4   0 386.266 113.882   1
 -11   4  -1 3760.33 329.518   1
 -11   4  -2 2020.40 241.009   1
 -11   4  -3 861.433 159.466   1
 -11   4  -4-38.3734 56.5798   1
 -11   4  -5 120.023 70.4074   1
 -11   4  -6 215.184 95.4021   1
 -11   4  -7-29.1669 57.1059   1
 -11   4  -8 2519.91 324.733   2
 -11   4  -8 2909.15 299.152   1
 -11   4  -9 2164.93 305.376   2
 -11   4  -9 2639.19 292.201   1
 -11   4 -10 1550.87 270.456   2
 -11   4 -10 1264.75 208.309   1
 -11   4 -11 3123.65 376.267   2
 -11   4 -11 2986.47 317.312   1
 -11   4 -12-80.9785 92.9339   2
 -11   4 -12-43.0074 70.3965   1
 -11   4 -13 241.077 125.932   2
 -11   4 -13 118.327 94.2262   1
 -11   4 -14-73.2260 89.7536   2
 -11   4 -14 64.3692 69.6928   1
 -11   4 -15-189.039 119.773   2
 -11   4 -15-109.604 91.7559   1
 -11   4 -16 786.088 221.003   2
 -11   4 -17 255.740 144.348   2
 -11   5  21 218.870 111.908   1
 -11   5  20 618.748 162.398   1
 -11   5  19 2146.19 298.266   1
 -11   5  18 3093.29 346.453   1
 -11   5  17-30.0010 65.2573   1
 -11   5  16 205.948 113.989   1
 -11   5  15 703.161 164.287   1
 -11   5  14 1826.29 258.415   1
 -11   5  13 13.5079 77.8145   1
 -11   5  12 79.4787 63.8010   1
 -11   5  11 5027.02 405.807   1
 -11   5  10 2897.14 310.903   1
 -11   5   9 4983.62 398.032   1
 -11   5   8 109.875 75.6734   1
 -11   5   7 158.681 99.1641   1
 -11   5   6 419.232 140.022   1
 -11   5   5 6950.67 457.311   1
 -11   5   4 1517.22 218.589   1
 -11   5   3 1164.71 190.490   1
 -11   5   2 481.609 125.615   1
 -11   5   1 475.610 127.051   1
 -11   5   0 234.992 110.626   1
 -11   5  -1 73.4068 75.7151   1
 -11   5  -2-50.4188 68.7399   1
 -11   5  -3 54.2360 79.9249   1
 -11   5  -4 533.821 126.980   1
 -11   5  -5 385.505 112.406   1
 -11   5  -6 935.415 181.025   1
 -11   5  -7 307.741 122.435   2
 -11   5  -7 201.350 94.0000   1
 -11   5  -8 2258.04 320.999   2
 -11   5  -8 2260.19 272.305   1
 -11   5  -9 2749.23 355.492   2
 -11   5  -9 2497.68 286.660   1
 -11   5 -10-2.85265 61.0543   2
 -11   5 -10 264.651 105.064   1
 -11   5 -11 133.878 132.247   2
 -11   5 -11 276.731 111.060   1
 -11   5 -12 1785.87 306.703   2
 -11   5 -12 1960.28 266.356   1
 -11   6  13 481.230 146.486   1
 -11   6  12 2202.95 282.716   1
 -11   6  11 315.101 134.022   1
 -11   6  10 1329.04 223.055   1
 -11   6   9 892.842 183.983   1
 -11   6   8 1593.76 236.333   1
 -11   6   7 497.257 142.710   1
 -11   6   6 1668.96 241.629   1
 -11   6   5 96.0605 78.3136   1
 -11   6   4 11.8352 62.8258   1
 -11   6   3 1591.76 226.806   1
 -11   6   2 321.455 111.197   1
 -11   6   1-44.7418 55.6701   1
 -11   6   0 3773.12 345.820   1
 -11   6  -1 2383.89 281.539   1
 -11   6  -2 272.119 108.763   1
 -11   6  -3-118.540 79.8407   1
 -11   6  -4 74.1562 70.5734   1
 -12   0  29 52.0333 57.7550   1
 -12   0  28 2251.90 250.706   1
 -12   0  27 112.913 88.3083   1
 -12   0  26 864.807 159.618   1
 -12   0  25 65.7664 77.4562   1
 -12   0  24 303.983 101.148   1
 -12   0  23-1.95376 62.5321   1
 -12   0  22 7398.37 432.598   1
 -12   0  21 131.352 71.2574   1
 -12   0  20 2274.86 236.934   1
 -12   0  19-8.46672 44.7163   1
 -12   0  18 427.819 109.193   1
 -12   0  17-14.2909 49.8869   1
 -12   0  16 2215.93 229.843   1
 -12   0  15 103.764 62.6664   1
 -12   0  14 1477.55 188.827   1
 -12   0  13 74.8985 53.3305   1
 -12   0  12 215.259 93.3957   1
 -12   0  11 41.8256 59.2420   1
 -12   0  10 61.0392 63.6071   1
 -12   0   9-34.2438 42.5727   1
 -12   0   8 0.36603 49.1322   1
 -12   0   7 12.5565 48.9352   1
 -12   0   6 156.566 82.9504   1
 -12   0   5 36.8904 64.9309   1
 -12   0   4 8156.39 449.134   1
 -12   0   3 9.00317 49.3919   1
 -12   0   2 200.544 77.6911   1
 -12   0   1 28.0239 56.0282   1
 -12   0   0 592.966 135.752   1
 -12   0  -1 104.540 79.7182   1
 -12   0  -2 61.1430 71.3454   1
 -12   0  -3-24.0153 60.3282   1
 -12   0  -4 4224.69 363.091   1
 -12   0  -5-63.5901 52.7221   1
 -12   0  -7 92.4642 76.9175   2
 -12   0  -8 1322.80 215.964   2
 -12   0  -9-45.8973 69.4577   2
 -12   0 -10-20.4376 63.1920   2
 -12   0 -11 141.586 92.3794   2
 -12   0 -12 2082.24 292.521   2
 -12   0 -13 23.5614 84.0601   2
 -12   0 -14 1.99593 71.7663   2
 -12   0 -15 36.9424 115.277   2
 -12   0 -16 1161.41 244.642   2
 -12   0 -17-126.082 104.303   2
 -12   0 -18-42.4147 76.4164   2
 -12   0 -19-8.14886 98.1287   2
 -12   0 -20 20.2924 88.0373   2
 -12   1  29 328.653 116.382   1
 -12   1  28 647.536 151.399   1
 -12   1  27-24.8023 58.5959   1
 -12  -1  26 55.7873 53.4623   1
 -12   1  26-7.01804 71.3014   1
 -12  -1  25 96.3031 56.9717   1
 -12   1  25-22.8940 70.2198   1
 -12  -1  24-41.5313 47.1075   1
 -12   1  24-66.3335 72.1317   1
 -12  -1  23 154.253 70.6858   1
 -12   1  23-22.8580 60.3639   1
 -12  -1  22-10.8421 47.8790   1
 -12   1  22 24.2173 48.6213   1
 -12  -1  21 798.362 142.754   1
 -12   1  21 903.476 166.774   1
 -12  -1  20 69.6759 49.4964   1
 -12   1  20 169.268 82.5400   1
 -12   1  19 1870.30 229.348   1
 -12  -1  19 2187.17 222.632   1
 -12  -1  18 147.095 71.5698   1
 -12   1  18 123.179 78.2917   1
 -12  -1  17 767.885 134.213   1
 -12   1  17 610.011 135.299   1
 -12  -1  16 95.4444 60.3719   1
 -12   1  16 203.159 87.4420   1
 -12  -1  15 113.822 61.7910   1
 -12   1  15 107.669 64.6016   1
 -12  -1  14 180.839 76.7985   1
 -12   1  14 50.1439 46.9000   1
 -12  -1  13 216.924 76.8606   1
 -12   1  13 236.643 82.2643   1
 -12   1  12 622.241 128.260   1
 -12  -1  12 499.288 118.223   1
 -12   1  11-6.78130 51.5714   1
 -12  -1  11-158.193 70.2623   1
 -12   1  10 359.040 105.266   1
 -12  -1  10 126.170 67.9553   1
 -12   1   9 85.8433 69.6041   1
 -12  -1   9 81.9322 64.6301   1
 -12   1   8 228.116 84.8933   1
 -12  -1   8 266.636 95.0370   1
 -12   1   7 186.729 94.7538   1
 -12  -1   7 232.002 84.3760   1
 -12  -1   6 4317.51 323.264   1
 -12   1   6 4740.25 348.132   1
 -12   1   5 66.1118 59.6794   1
 -12  -1   5 133.524 71.9857   1
 -12   1   4 1112.36 173.642   1
 -12  -1   4 1154.07 174.248   1
 -12  -1   3 81.6895 54.8220   1
 -12   1   3 132.339 64.2038   1
 -12  -1   2 332.429 106.109   1
 -12   1   2 165.127 76.4223   1
 -12  -1   1 887.426 162.639   1
 -12   1   1 712.863 134.291   1
 -12  -1   0 604.888 142.072   1
 -12   1   0 624.409 136.590   1
 -12  -1  -1 1504.78 216.695   1
 -12   1  -1 1703.55 220.817   1
 -12   1  -2 36.4645 55.8676   1
 -12   1  -3 80.0036 49.3644   1
 -12   1  -4 177.033 85.6742   1
 -12   1  -5-169.986 83.5938   1
 -12  -1  -6 217.952 100.536   2
 -12   1  -6 234.335 99.2909   1
 -12  -1  -7 185.982 83.3923   2
 -12   1  -7 402.883 120.368   1
 -12  -1  -8 737.768 165.593   2
 -12   1  -8 1106.11 205.319   2
 -12   1  -8 898.288 181.549   1
 -12  -1  -9 53.4257 57.6713   2
 -12   1  -9 41.9982 65.7754   2
 -12  -1 -10 324.561 114.846   2
 -12   1 -10 416.331 114.958   2
 -12  -1 -11 147.746 96.8454   2
 -12   1 -11 69.1540 56.3265   2
 -12  -1 -12 599.499 165.202   2
 -12   1 -12 221.365 97.5623   2
 -12  -1 -13 303.603 122.212   2
 -12   1 -13 409.459 133.798   2
 -12  -1 -14 1009.27 210.899   2
 -12   1 -14 833.170 199.091   2
 -12  -1 -15 332.322 131.993   2
 -12   1 -15 407.434 154.677   2
 -12  -1 -16-1.39338 81.3188   2
 -12   1 -16-50.2538 85.8808   2
 -12  -1 -17 899.716 216.484   2
 -12   1 -17 1035.70 241.422   2
 -12  -1 -18 27.8273 64.3111   2
 -12   1 -18 67.6695 99.3461   2
 -12  -1 -19 335.473 118.651   2
 -12   1 -19 365.133 145.373   2
 -12   2  27-4.28299 77.3062   1
 -12   2  26 613.375 158.350   1
 -12   2  25 722.400 164.616   1
 -12   2  24 3165.04 325.712   1
 -12   2  23 3808.06 354.354   1
 -12   2  22 1649.35 234.161   1
 -12   2  21 1047.48 186.539   1
 -12  -2  21 835.003 134.953   1
 -12   2  20 1233.91 200.867   1
 -12  -2  20 1007.11 144.268   1
 -12   2  19 6.82763 67.3188   1
 -12  -2  19-15.2855 41.0486   1
 -12   2  18 1121.35 182.581   1
 -12  -2  18 1235.04 159.847   1
 -12   2  17 857.251 163.864   1
 -12  -2  17 892.815 137.024   1
 -12   2  16 881.192 162.489   1
 -12  -2  16 882.594 137.456   1
 -12   2  15 247.887 98.9661   1
 -12  -2  15 599.029 119.258   1
 -12   2  14 1140.66 182.761   1
 -12  -2  14 921.222 144.375   1
 -12   2  13 44.9867 48.6611   1
 -12  -2  13 107.140 59.4217   1
 -12   2  12 238.106 88.9718   1
 -12  -2  12 170.169 74.6885   1
 -12   2  11 140.958 74.3035   1
 -12  -2  11 226.061 78.6393   1
 -12   2  10 135.391 75.4263   1
 -12  -2  10 147.077 73.3862   1
 -12   2   9 274.717 100.319   1
 -12  -2   9 191.008 69.8064   1
 -12   2   8 119.583 82.4192   1
 -12  -2   8 9.74064 56.5666   1
 -12   2   7 271.544 92.3622   1
 -12  -2   7 139.368 73.0998   1
 -12  -2   6 2060.85 230.214   1
 -12   2   6 2114.33 239.894   1
 -12   2   5 209.978 87.7655   1
 -12  -2   5 191.385 103.428   1
 -12   2   4 5.87836 54.7141   1
 -12   2   3 1433.41 202.145   1
 -12   2   2 660.150 141.897   1
 -12   2   1 237.971 97.3876   1
 -12   2   0 118.709 62.1024   1
 -12   2  -1 200.868 82.2373   1
 -12   2  -2 519.604 130.833   1
 -12   2  -3 883.552 168.455   1
 -12  -2  -4 61.4820 49.3630   2
 -12   2  -4 140.919 78.6336   1
 -12  -2  -5 367.940 99.7473   2
 -12   2  -5 200.980 93.2928   1
 -12  -2  -6 545.018 133.926   2
 -12   2  -6 368.439 114.552   1
 -12  -2  -7 2732.77 283.769   2
 -12   2  -7 2326.02 278.173   1
 -12  -2  -8 26.5737 52.7017   2
 -12   2  -8 52.1323 62.9786   2
 -12   2  -8 210.710 97.3670   1
 -12  -2  -9 70.6247 86.2247   2
 -12   2  -9 194.362 102.565   2
 -12   2  -9 21.2845 57.0365   1
 -12  -2 -10 434.401 125.208   2
 -12   2 -10 421.051 155.089   2
 -12   2 -10 480.922 137.426   1
 -12  -2 -11 2884.48 321.897   2
 -12   2 -11 3081.34 365.785   2
 -12   2 -11 3721.13 371.173   1
 -12  -2 -12 41.5602 66.3791   2
 -12   2 -12 225.253 120.795   2
 -12  -2 -13 72.2898 78.3688   2
 -12   2 -13 19.1906 73.1360   2
 -12  -2 -14 177.553 123.749   2
 -12   2 -14 299.662 148.881   2
 -12  -2 -15 1223.11 246.722   2
 -12   2 -15 1454.58 274.178   2
 -12  -2 -16 389.833 131.911   2
 -12   2 -16 484.280 171.264   2
 -12  -2 -17 265.667 132.589   2
 -12   2 -17 588.912 204.330   2
 -12  -2 -18 1127.67 239.008   2
 -12   2 -18 1057.18 251.838   2
 -12   3  25 231.523 116.096   1
 -12   3  24 125.720 90.8035   1
 -12   3  23 265.120 114.768   1
 -12   3  22 212.114 112.534   1
 -12   3  21 266.094 106.914   1
 -12   3  20 121.846 83.3182   1
 -12   3  19 129.869 86.0682   1
 -12   3  18-136.314 88.2316   1
 -12   3  17 63.2434 78.1292   1
 -12   3  16-94.2702 81.0416   1
 -12  -3  15 518.852 114.091   1
 -12   3  15 739.734 159.260   1
 -12   3  14 26.7654 59.8412   1
 -12   3  13 102.939 73.5922   1
 -12   3  12 69.2939 70.7521   1
 -12   3  11 135.253 86.9172   1
 -12   3  10 987.838 174.355   1
 -12   3   9 187.520 83.2120   1
 -12   3   8 3709.69 324.072   1
 -12   3   7 367.279 112.469   1
 -12   3   6 93.9497 73.5573   1
 -12   3   5 158.316 87.2141   1
 -12   3   4 513.976 131.927   1
 -12   3   3 1552.56 215.794   1
 -12   3   2 1004.25 175.966   1
 -12   3   1-11.1338 65.5185   1
 -12   3   0 167.339 85.8762   1
 -12   3  -1-47.2695 69.3738   1
 -12  -3  -2 782.606 137.155   2
 -12   3  -2 926.044 170.534   1
 -12  -3  -3 210.242 82.3586   2
 -12   3  -3 230.880 96.5471   1
 -12  -3  -4 144.746 64.7898   2
 -12   3  -4 305.375 110.470   1
 -12  -3  -5 19.7942 42.3284   2
 -12   3  -5 21.5544 65.0601   1
 -12  -3  -6 202.555 93.7989   2
 -12   3  -6 240.827 99.7309   1
 -12  -3  -7 299.297 101.190   2
 -12   3  -7 591.294 141.874   1
 -12  -3  -8-40.3699 57.8340   2
 -12   3  -8 162.577 102.498   2
 -12   3  -8 57.5139 69.0891   1
 -12   3  -9 204.165 110.540   2
 -12   3  -9 286.748 116.963   1
 -12   3 -10 689.487 184.481   2
 -12   3 -10 602.062 156.415   1
 -12   3 -11 280.350 128.256   2
 -12   3 -11 83.9391 80.3802   1
 -12   3 -12 262.429 136.895   2
 -12   3 -12 58.6240 67.4682   1
 -12   3 -13 728.817 207.055   2
 -12   3 -13 439.082 142.198   1
 -12   3 -14-47.7246 85.1561   2
 -12   3 -15 795.919 228.402   2
 -12   3 -16 1096.53 252.531   2
 -12   4  22 276.501 115.498   1
 -12   4  21 339.975 129.689   1
 -12   4  20 221.992 112.234   1
 -12   4  19 74.9192 92.0619   1
 -12   4  18 732.767 173.739   1
 -12   4  17 152.817 87.5964   1
 -12   4  16 722.226 176.652   1
 -12   4  15 290.648 109.841   1
 -12   4  14 309.666 107.500   1
 -12   4  13 9.48339 60.5133   1
 -12   4  12 756.709 166.222   1
 -12   4  11-98.7818 72.9267   1
 -12   4  10 167.753 76.2738   1
 -12   4   9 53.5201 57.4340   1
 -12   4   8 1179.69 195.242   1
 -12   4   7 940.058 171.373   1
 -12   4   6 182.394 92.9885   1
 -12   4   5 674.512 152.483   1
 -12   4   4 134.066 79.6011   1
 -12   4   3 188.205 92.4990   1
 -12   4   2-44.6368 55.8797   1
 -12   4   1 1076.52 187.684   1
 -12   4   0 3383.01 325.345   1
 -12   4  -1 496.963 133.425   1
 -12   4  -2 736.261 157.089   1
 -12   4  -3 11.6577 75.1087   1
 -12   4  -4 278.156 92.0270   1
 -12   4  -5 1223.28 203.712   1
 -12   4  -6 918.282 181.389   1
 -12   4  -7 134.931 91.4133   1
 -12   4  -8 332.670 137.177   2
 -12   4  -8 256.545 117.895   1
 -12   4  -9 2105.54 316.641   2
 -12   4  -9 2489.26 295.227   1
 -12   4 -10 99.5037 88.8154   2
 -12   4 -10 50.0736 70.1737   1
 -12   4 -11 322.944 155.812   2
 -12   4 -11 83.2716 77.2058   1
 -12   4 -12 1876.04 318.999   2
 -12   4 -12 1821.45 269.938   1
 -12   5  16 32.9932 73.1294   1
 -12   5  15 40.8784 72.3272   1
 -12   5  14-27.9054 64.6934   1
 -12   5  13 1163.39 209.256   1
 -12   5  12 40.9202 59.1713   1
 -12   5  11 305.501 117.117   1
 -12   5  10 1866.67 252.392   1
 -12   5   9 99.7024 72.3503   1
 -12   5   8 121.451 87.8666   1
 -12   5   7 52.6003 77.3086   1
 -12   5   6 256.366 109.885   1
 -12   5   5 147.302 88.2244   1
 -12   5   4-29.1498 74.8878   1
 -12   5   3 348.033 109.196   1
 -12   5   2 530.261 143.099   1
 -12   5   1 151.752 87.2137   1
 -12   5   0 31.3179 75.8708   1
 -12   5  -1 397.800 119.263   1
 -12   5  -2 271.685 107.651   1
 -12   5  -3 16.4300 54.4047   1
 -12   5  -4 18.6741 82.1678   1
 -12   5  -5 904.896 185.362   1
 -12   5  -6 336.075 101.212   1
 -13   0  26 2697.13 279.640   1
 -13   0  25-24.5428 52.9671   1
 -13   0  24 1295.80 192.537   1
 -13   0  23 28.4001 52.2145   1
 -13   0  22 4765.95 356.350   1
 -13   0  21 207.243 125.388   1
 -13   0  20 172.370 80.3577   1
 -13   0  19-36.9492 57.5650   1
 -13   0  18 178.597 73.6967   1
 -13   0  17 10.8673 46.0823   1
 -13   0  16 129.485 63.7593   1
 -13   0  15-51.9078 44.8968   1
 -13   0  14 131.796 85.0109   1
 -13   0  13 44.6992 65.1102   1
 -13   0  12 1259.74 184.480   1
 -13   0  11 21.5402 55.5713   1
 -13   0  10 2151.70 242.880   1
 -13   0   9 70.9812 68.1016   1
 -13   0   8 1321.81 198.439   1
 -13   0   7 54.9635 79.2247   1
 -13   0   6 2581.62 270.976   1
 -13   0   5 7.71938 44.9820   1
 -13   0   4 981.401 167.863   1
 -13   0   3-30.4718 57.2859   1
 -13   0   2 91.4495 68.1653   1
 -13   0   1 82.5906 74.7659   1
 -13   0   0 761.571 163.552   1
 -13   0  -1-26.6256 67.7213   1
 -13   0  -2-15.7290 64.9145   1
 -13   0  -3-16.2056 80.2363   1
 -13   0  -4 1863.25 258.149   1
 -13   0  -7 138.586 87.3122   2
 -13   0  -8 498.488 144.116   2
 -13   0  -9 48.3989 100.457   2
 -13   0 -10 839.168 196.670   2
 -13   0 -11-215.075 111.764   2
 -13   0 -12-25.4741 80.2467   2
 -13   0 -13 46.1271 124.060   2
 -13   0 -14 15577.6 857.674   2
 -13   0 -15 151.069 114.198   2
 -13   1  25 859.973 164.709   1
 -13  -1  24 80.6079 74.9689   1
 -13   1  24 165.608 83.3286   1
 -13   1  23 1340.81 215.498   1
 -13  -1  23 1678.86 206.344   1
 -13  -1  22 79.0335 58.5789   1
 -13   1  22 39.8934 77.3041   1
 -13   1  21 2006.22 245.957   1
 -13  -1  21 1641.02 208.053   1
 -13  -1  20 357.930 106.803   1
 -13   1  20 140.531 99.9614   1
 -13  -1  19 271.469 84.6998   1
 -13   1  19 255.167 99.9048   1
 -13  -1  18 811.924 146.625   1
 -13   1  18 1036.75 177.356   1
 -13  -1  17-5.70342 41.9168   1
 -13   1  17 23.5336 52.8156   1
 -13  -1  16-23.1616 60.6029   1
 -13   1  16 157.495 67.6131   1
 -13   1  15-1.26538 52.6368   1
 -13  -1  15-19.0303 46.6283   1
 -13   1  14 491.078 122.360   1
 -13  -1  14 221.271 72.8638   1
 -13   1  13 88.1789 63.8636   1
 -13  -1  13 119.165 61.6343   1
 -13   1  12 95.4605 67.5481   1
 -13  -1  12 85.2946 62.5103   1
 -13   1  11 81.0531 69.6192   1
 -13  -1  11 41.2408 56.0143   1
 -13   1  10 960.888 169.694   1
 -13  -1  10 941.124 162.089   1
 -13   1   9 320.663 100.781   1
 -13  -1   9 300.550 99.8854   1
 -13   1   8 678.345 148.201   1
 -13  -1   8 159.437 70.1672   1
 -13   1   7 106.003 61.0365   1
 -13  -1   7 199.296 87.2893   1
 -13  -1   6 622.880 134.986   1
 -13   1   6 529.511 129.327   1
 -13  -1   5 142.225 76.4260   1
 -13   1   5 144.249 80.6223   1
 -13  -1   4-13.4958 70.1735   1
 -13   1   4 121.897 74.9921   1
 -13  -1   3 142.663 79.3407   1
 -13   1   3 54.6896 52.6829   1
 -13  -1   2 584.638 139.453   1
 -13   1   2 559.311 122.235   1
 -13  -1   1 71.8545 69.6765   1
 -13   1   1 21.2385 53.6305   1
 -13  -1   0 124.206 64.6919   1
 -13   1   0 177.887 90.7500   1
 -13   1  -1 52.4843 50.5461   1
 -13   1  -2-265.061 103.784   1
 -13   1  -3 182.874 76.9011   1
 -13   1  -4 2497.57 293.395   1
 -13  -1  -5 8.47925 65.3250   2
 -13   1  -5-37.6204 85.8346   1
 -13  -1  -6 287.460 104.018   2
 -13   1  -6 426.587 131.761   1
 -13  -1  -7 10.1150 52.4005   2
 -13   1  -7 62.6841 84.8294   1
 -13  -1  -8 66.0432 69.6580   2
 -13   1  -8 85.1854 120.796   2
 -13  -1  -9 129.977 89.1927   2
 -13   1  -9-122.635 87.4215   2
 -13  -1 -10 273.421 122.770   2
 -13   1 -10 356.846 132.168   2
 -13  -1 -11 743.716 181.723   2
 -13   1 -11 1212.50 240.540   2
 -13  -1 -12 1522.24 257.104   2
 -13   1 -12 1925.40 295.850   2
 -13  -1 -13 216.113 101.417   2
 -13   1 -13 289.566 132.696   2
 -13  -1 -14 1233.94 245.841   2
 -13   1 -14 1788.81 302.870   2
 -13  -1 -15-68.7191 91.2366   2
 -13   1 -15 39.4890 89.7691   2
 -13   2  24 218.896 116.961   1
 -13   2  23 239.211 101.801   1
 -13   2  22 767.590 164.931   1
 -13   2  21 510.773 138.112   1
 -13   2  20 139.801 95.1329   1
 -13   2  19 710.738 160.782   1
 -13  -2  19 485.303 112.971   1
 -13   2  18 50.0632 68.3221   1
 -13  -2  18-121.514 65.1318   1
 -13   2  17 484.073 128.389   1
 -13  -2  17 398.239 97.9413   1
 -13   2  16 39.4466 56.6007   1
 -13  -2  16 100.259 71.8361   1
 -13   2  15 387.584 121.074   1
 -13  -2  15 357.015 104.354   1
 -13   2  14 150.656 85.9006   1
 -13  -2  14 117.782 74.1999   1
 -13   2  13 62.4617 62.5187   1
 -13  -2  13 31.4432 50.7191   1
 -13   2  12-46.7961 58.7986   1
 -13  -2  12 67.8562 62.2471   1
 -13   2  11 266.614 100.652   1
 -13  -2  11 191.667 82.3166   1
 -13   2  10 53.1635 65.5883   1
 -13  -2  10 114.748 81.0905   1
 -13   2   9 61.6091 71.5373   1
 -13  -2   9 2.52827 61.5536   1
 -13  -2   8 2171.81 249.433   1
 -13   2   8 2244.58 260.485   1
 -13   2   7 345.522 111.673   1
 -13  -2   7 254.092 101.710   1
 -13   2   6 983.388 172.178   1
 -13  -2   6 713.851 149.474   1
 -13   2   5 787.102 149.369   1
 -13   2   4 1541.93 215.272   1
 -13   2   3 281.898 90.3961   1
 -13   2   2-2.80841 50.7530   1
 -13   2   1 26.6228 57.4923   1
 -13   2   0 95.8993 66.9516   1
 -13   2  -1 94.7817 80.8358   1
 -13   2  -2 36.9802 59.9202   1
 -13   2  -3 163.609 82.1303   1
 -13  -2  -4 44.1510 61.9507   2
 -13   2  -4-107.555 77.8483   1
 -13  -2  -5-219.723 91.1185   2
 -13   2  -5 51.1498 79.5200   1
 -13  -2  -6 76.1356 80.2764   2
 -13   2  -6 156.411 96.2030   1
 -13  -2  -7 287.013 105.722   2
 -13   2  -7 372.903 122.547   1
 -13  -2  -8-53.1837 69.0019   2
 -13   2  -8-54.6282 81.1996   2
 -13   2  -8-190.908 103.826   1
 -13  -2  -9 979.199 196.149   2
 -13   2  -9 778.584 189.276   2
 -13   2  -9 986.199 190.174   1
 -13  -2 -10 235.038 98.7841   2
 -13   2 -10 334.153 136.439   2
 -13   2 -10 462.446 148.478   1
 -13  -2 -11 760.483 162.396   2
 -13   2 -11 1278.12 259.191   2
 -13  -2 -12 4271.36 416.624   2
 -13   2 -12 4831.59 483.009   2
 -13  -2 -13 428.180 145.401   2
 -13   2 -13 622.852 180.242   2
 -13  -2 -14 649.819 176.480   2
 -13   2 -14 593.591 184.843   2
 -13   3  21 47.8061 75.4468   1
 -13   3  20 208.017 93.8838   1
 -13   3  19 607.500 153.612   1
 -13   3  18 720.645 161.772   1
 -13   3  17 1046.09 195.321   1
 -13   3  16 16.7803 62.7975   1
 -13   3  15-53.2176 82.6926   1
 -13   3  14 128.462 74.9745   1
 -13   3  13 240.766 97.6830   1
 -13   3  12-93.6297 88.8247   1
 -13   3  11 544.880 140.389   1
 -13   3  10-82.9633 80.6611   1
 -13   3   9-27.4623 70.8304   1
 -13   3   8 1173.15 195.790   1
 -13   3   7-1.91369 65.5277   1
 -13   3   6 97.7528 78.7550   1
 -13   3   5 813.469 165.232   1
 -13   3   4 24.6475 65.8038   1
 -13   3   3 241.536 100.388   1
 -13   3   2 45.1120 73.8938   1
 -13   3   1 196.173 94.1739   1
 -13   3   0 41.8167 53.6750   1
 -13   3  -1 279.578 101.389   1
 -13   3  -2 2126.57 267.218   1
 -13   3  -3 18.6030 54.1578   1
 -13   3  -4-93.2929 76.1693   1
 -13   3  -5 107.538 84.5711   1
 -13   3  -6 209.522 98.5289   1
 -13   3  -7 165.256 89.7456   1
 -13   3  -8 202.020 122.781   2
 -13   3  -8 340.896 117.722   1
 -13   3  -9 802.820 195.289   2
 -13   3  -9 1120.47 205.315   1
 -13   3 -10 54.2268 73.8917   2
 -13   3 -10 189.139 103.742   1
 -13   3 -11 96.6672 95.6626   2
 -13   3 -11 50.0149 55.8794   1
 -13   4  16 111.443 93.7537   1
 -13   4  15 1065.64 203.683   1
 -13   4  14 568.067 150.193   1
 -13   4  13-33.5527 72.4300   1
 -13   4  12 317.000 117.815   1
 -13   4  11 580.907 140.361   1
 -13   4  10 176.536 104.485   1
 -13   4   9 645.137 153.542   1
 -13   4   8 25.3059 50.7197   1
 -13   4   7 630.794 151.425   1
 -13   4   6 916.329 181.623   1
 -13   4   5 209.748 101.100   1
 -13   4   4-23.6982 61.8454   1
 -13   4   3 946.560 188.110   1
 -13   4   2 470.890 132.291   1
 -13   4   1 36.0703 75.1447   1
 -13   4   0 1003.98 182.448   1
 -13   4  -1 81.0259 70.4990   1
 -13   4  -2-29.3759 58.5803   1
 -13   4  -3 24.8420 53.7157   1
 -13   4  -4-115.429 82.9421   1
 -13   4  -5-7.19433 50.8569   1
 -13   4  -6-6.18762 66.7650   1
 -14   0  21-14.0548 88.5295   1
 -14   0  20 5504.05 400.686   1
 -14   0  19 155.109 99.3104   1
 -14   0  18 83.0574 82.1262   1
 -14   0  17 62.1762 65.3051   1
 -14   0  16-70.6429 54.4599   1
 -14   0  15-39.6699 58.7862   1
 -14   0  14-26.1239 80.2384   1
 -14   0  13 14.4013 56.4773   1
 -14   0  12 1661.22 222.872   1
 -14   0  11 10.0233 71.4735   1
 -14   0  10-23.3797 68.9685   1
 -14   0   9 18.0133 62.9514   1
 -14   0   8 160.649 92.5615   1
 -14   0   7 207.868 105.653   1
 -14   0   6 285.790 105.977   1
 -14   0   5-106.699 75.5353   1
 -14   0   4 528.892 131.404   1
 -14   0   3 30.2093 89.8137   1
 -14   0   2 10382.7 591.067   1
 -14   0   1-40.2762 71.4667   1
 -14   0   0 6168.81 471.789   1
 -14   0  -1 134.669 88.5618   1
 -14   0  -2 3282.73 351.934   1
 -14   0  -3-49.4625 88.0195   1
 -14   0  -6-22.9139 85.0942   2
 -14   0  -7-32.9612 70.4737   2
 -14   0  -8 717.490 173.469   2
 -14   0  -9 810.771 195.907   2
 -14   0 -10 4847.91 471.274   2
 -14  -1  20 816.092 153.056   1
 -14   1  20 801.031 163.648   1
 -14   1  19 136.527 79.0289   1
 -14  -1  19 67.6617 62.3961   1
 -14   1  18 121.712 75.9793   1
 -14  -1  18 147.914 71.9700   1
 -14  -1  17 2363.90 258.467   1
 -14   1  17 2062.55 254.096   1
 -14   1  16 519.052 135.754   1
 -14  -1  16 483.496 127.749   1
 -14   1  15 751.974 156.070   1
 -14  -1  15 778.258 155.804   1
 -14   1  14 707.562 152.963   1
 -14  -1  14 514.027 130.837   1
 -14   1  13 68.6716 67.2905   1
 -14  -1  13-63.2564 66.5657   1
 -14   1  12 32.3917 66.4003   1
 -14  -1  12 206.381 93.4998   1
 -14   1  11 651.552 144.460   1
 -14  -1  11 557.651 136.426   1
 -14   1  10 551.249 139.239   1
 -14  -1  10 507.083 138.595   1
 -14   1   9 437.052 132.785   1
 -14  -1   9 278.906 110.457   1
 -14  -1   8 180.937 101.001   1
 -14   1   8 93.6246 71.8592   1
 -14  -1   7 468.240 127.543   1
 -14   1   7 314.941 113.251   1
 -14  -1   6 354.734 119.132   1
 -14   1   6 206.328 97.3127   1
 -14  -1   5 336.469 114.060   1
 -14   1   5 437.309 127.115   1
 -14  -1   4 377.522 127.127   1
 -14   1   4 237.193 104.605   1
 -14  -1   3 1213.13 211.627   1
 -14   1   3 1037.02 187.623   1
 -14  -1   2 729.530 175.427   1
 -14   1   2 719.354 168.235   1
 -14   1   1 1132.10 196.154   1
 -14   1   0 39.6633 62.6336   1
 -14   1  -1 330.596 119.177   1
 -14   1  -2-33.4932 89.4582   1
 -14   1  -3 2277.49 294.134   1
 -14   1  -4 1080.63 207.539   1
 -14  -1  -5 1066.06 196.032   2
 -14   1  -5 1262.27 232.330   1
 -14  -1  -6-8.03724 97.8629   2
 -14   1  -6 11.1878 57.8440   1
 -14  -1  -7 82.1516 74.6698   2
 -14   1  -7-19.0511 65.8189   2
 -14  -1  -8 3840.40 387.078   2
 -14   1  -8 4629.93 451.165   2
 -14  -1  -9-9.53131 77.8181   2
 -14   1  -9 137.513 134.943   2
 -14   2  18 1748.26 248.381   1
 -14   2  17 572.702 148.204   1
 -14   2  16 482.486 147.692   1
 -14  -2  16 419.862 108.600   1
 -14   2  15 29.2585 76.7363   1
 -14  -2  15 16.2126 46.8069   1
 -14   2  14 231.113 105.678   1
 -14  -2  14 133.579 74.8256   1
 -14   2  13 412.629 134.108   1
 -14  -2  13 285.711 98.2246   1
 -14   2  12 957.347 184.889   1
 -14  -2  12 925.204 166.817   1
 -14   2  11 580.072 143.636   1
 -14  -2  11 649.389 142.377   1
 -14   2  10 369.326 129.679   1
 -14  -2  10 198.974 90.4498   1
 -14   2   9 124.619 76.4046   1
 -14  -2   9 11.1052 70.0417   1
 -14   2   8 150.694 86.2806   1
 -14  -2   8 51.3606 64.7171   1
 -14   2   7 685.195 157.018   1
 -14   2   6 175.737 97.6176   1
 -14   2   5 1353.66 215.669   1
 -14   2   4 4329.12 378.348   1
 -14   2   3-6.74838 69.5439   1
 -14   2   2 158.215 98.6657   1
 -14   2   1 3503.04 347.048   1
 -14   2   0 253.907 119.742   1
 -14   2  -1 380.879 137.639   1
 -14   2  -2 5476.72 441.118   1
 -14  -2  -3 367.369 111.671   2
 -14   2  -3 311.006 126.440   1
 -14  -2  -4 283.775 111.829   2
 -14   2  -4 653.057 166.414   1
 -14  -2  -5 180.380 58.8711   2
 -14   2  -5-28.0451 66.3660   1
 -14  -2  -6 221.492 100.352   2
 -14   2  -6 287.368 124.822   1
 -14  -2  -7 272.609 113.031   2
 -14   2  -7 572.958 202.144   2
 -14   2  -7 495.077 162.755   1
 -14   3  14 48.2416 88.6315   1
 -14   3  13 1557.50 233.846   1
 -14   3  12 454.507 133.462   1
 -14   3  11 64.3548 57.2918   1
 -14   3  10 992.658 187.552   1
 -14   3   9 217.837 106.635   1
 -14   3   8 19.7150 62.5930   1
 -14   3   7 422.279 129.325   1
 -14   3   6 160.102 87.7605   1
 -14   3   5 1243.98 209.307   1
 -14   3   4-5.36647 58.5937   1
 -14   3   3 215.985 99.8786   1
 -14   3   2 36.3420 63.3053   1
 -14   3   1 2.19797 69.7653   1
 -14   3   0 245.805 106.305   1
 -14   3  -1 3386.22 350.898   1
 -14   3  -2 1147.32 209.751   1
 -14   3  -3-36.8127 83.7354   1
 -15   0  12 2025.48 262.980   1
 -15   0  11-30.4985 61.2707   1
 -15   0  10 48.7115 71.1071   1
 -15   0   9 96.7052 80.6552   1
 -15   0   8 327.851 117.857   1
 -15   0   7 117.840 83.9098   1
 -15   0   6 733.951 168.877   1
 -15   0   5 81.1764 67.1418   1
 -15   0   4 2.80348 73.8955   1
 -15   0   3-13.2002 65.3257   1
 -15   0   2 28.7548 67.7206   1
 -15   0   1 90.0747 81.6875   1
 -15   0   0 573.960 149.510   1
 -15   0  -1 32.7548 91.4700   1
 -15  -1  11 281.681 117.363   1
 -15   1  11 24.6088 69.3789   1
 -15  -1  10 1814.63 252.752   1
 -15   1  10 1633.80 236.204   1
 -15  -1   9 777.710 166.052   1
 -15   1   9 764.844 168.901   1
 -15  -1   8 576.924 146.044   1
 -15   1   8 547.900 146.025   1
 -15  -1   7 785.464 172.382   1
 -15   1   7 927.774 195.374   1
 -15  -1   6 922.686 186.711   1
 -15   1   6 1125.60 202.933   1
 -15  -1   5 795.153 180.399   1
 -15   1   5 948.359 192.538   1
 -15  -1   4 456.063 150.464   1
 -15   1   4 376.784 135.351   1
 -15  -1   3 82.1800 94.1953   1
 -15   1   3 2.80804 76.2435   1
 -15   1   2-35.5382 63.4845   1
 -15   1   1 108.766 82.5768   1
   0   0   0    0.00    0.00   0
;
_shelx_hkl_checksum     51642
_shelx_res_file
;
TITL P21/c
    shelx.res
    created by SHELXL-2018/3 at 06:55:36 on 23-Jan-2019
CELL  0.71073  11.7007   7.0419  31.2567   90.000   98.379   90.000
ZERR     4.00   0.0006   0.0003   0.0017    0.000    0.005    0.000
LATT   1
SYMM  - X, 1/2 + Y, 1/2 - Z
SFAC  C    H    N    O
UNIT  112 120 32 12
MERG   2
DFIX  0.84 0.01 O1w H1w O1w H2w
DFIX  0.88 0.01 N2 H2n N4 H4n N7 H7n N8 H8n
FMAP   2
PLAN  -1
SIZE     0.050   0.350   0.350
ACTA
BOND   $H
CONF
[truncated: 10,445 more chars]
