# Supplementary material for: Co-crystallization of a neutral mol­ecule and its zwitterionic tautomer: structure and Hirshfeld surface analysis of 5-methyl-4-(5-methyl-1H-pyrazol-3-yl)-2-phenyl-2,3-di­hydro-1H-pyrazol-3-one 5-methyl-4-(5-methyl-1H-pyrazol-2-ium-3-yl)-3-oxo-2-phenyl-2,3-di­hydro-1H-pyrazol-1-ide monohydrate
Source: Acta Crystallogr E Crystallogr Commun. 2019 Apr 5;75(Pt 5):565–70. doi: 10.1107/S2056989019004389 (PMC6505615; doi:10.1107/S2056989019004389)
Supplement: Supplementary file 2 [file e-75-00565-Isup2.hkl]

data_I                                                                          
_shelx_title ' P21/c'                                                           
_shelx_refln_list_code          4                                               
_shelx_F_calc_maximum      378.86                                               
_exptl_crystal_F_000      1112.00                                               
_reflns_d_resolution_high  0.7680                                               
                                                                                
loop_                                                                           
 _space_group_symop_operation_xyz                                               
 'x, y, z'                                                                      
 '-x, y+1/2, -z+1/2'                                                            
 '-x, -y, -z'                                                                   
 'x, -y-1/2, z-1/2'                                                             
                                                                                
_cell_length_a    11.7007                                                       
_cell_length_b     7.0419                                                       
_cell_length_c    31.2567                                                       
_cell_angle_alpha  90.000                                                       
_cell_angle_beta   98.379                                                       
_cell_angle_gamma  90.000                                                       
                                                                                
_shelx_F_squared_multiplier     1.000                                           
                                                                                
loop_                                                                           
 _refln_index_h                                                                 
 _refln_index_k                                                                 
 _refln_index_l                                                                 
 _refln_F_squared_calc                                                          
 _refln_F_squared_meas                                                          
 _refln_F_squared_sigma                                                         
 _refln_observed_status                                                         
   2   0   0        110.15         98.22         7.07 o                         
   3   0   0        212.83        394.20        18.24 o                         
   4   0   0        408.85        578.70        25.08 o                         
   5   0   0        252.58        296.91        20.07 o                         
   6   0   0       1656.38       1986.27        39.67 o                         
   7   0   0         60.75         51.40        12.67 o                         
   8   0   0         20.61         18.56         6.35 o                         
   9   0   0          7.81         17.35         8.37 o                         
  10   0   0        301.53        342.53        31.54 o                         
  11   0   0         42.72         18.46         9.25 o                         
  12   0   0         66.17         79.65        18.24 o                         
  13   0   0        112.29        102.30        21.97 o                         
  14   0   0        738.19        828.64        63.37 o                         
  15   0   0         47.23         77.10        20.08 o                         
   1   1   0      16560.49      15958.19        91.95 o                         
   2   1   0       3005.09       2732.81        29.01 o                         
   3   1   0       2207.27       2102.25        33.10 o                         
   4   1   0       1630.66       1606.57        28.34 o                         
   5   1   0        890.06        961.64        20.37 o                         
   6   1   0       1170.05       1314.31        26.08 o                         
   7   1   0          1.24         -0.21         2.61 o                         
   8   1   0          0.00         -0.35         2.81 o                         
   9   1   0         82.79         82.97        10.86 o                         
  10   1   0       1344.12       1268.21        42.95 o                         
  11   1   0        172.02        169.84        16.97 o                         
  12   1   0         73.33         82.64        13.23 o                         
  13   1   0         17.36         19.69         7.08 o                         
  14   1   0          2.82          5.33         8.41 o                         
   1   2   0       1361.35       1402.79        35.66 o                         
   2   2   0       9378.83       9093.05        72.03 o                         
   3   2   0        650.72        639.53        29.61 o                         
   4   2   0        891.23        833.77        31.09 o                         
   5   2   0         34.70         43.68         5.70 o                         
   6   2   0       1253.36       1245.96        56.13 o                         
   7   2   0          8.82          2.99         2.72 o                         
   8   2   0        317.74        321.79        18.66 o                         
   9   2   0        134.99        143.58        20.10 o                         
  10   2   0         37.58         46.54        14.27 o                         
  11   2   0         35.64         17.27         7.92 o                         
  12   2   0         20.68         15.95         8.34 o                         
  13   2   0          1.12         12.88         8.99 o                         
  14   2   0         23.92         34.11        16.08 o                         
   1   3   0        276.17        220.97         8.79 o                         
   2   3   0        266.80        249.06        14.04 o                         
   3   3   0         15.69        183.97        17.97 o                         
   4   3   0        316.12        306.49        14.68 o                         
   5   3   0         29.18         28.68         5.18 o                         
   6   3   0         24.25         36.84         5.29 o                         
   7   3   0         13.99         14.79         4.55 o                         
   8   3   0         26.98         29.44         6.13 o                         
   9   3   0         37.58         33.95        11.59 o                         
  10   3   0        156.06        167.94        23.59 o                         
  11   3   0         63.30         79.55        18.63 o                         
  12   3   0         24.39         22.48        11.54 o                         
  13   3   0         20.35          5.62         7.21 o                         
  14   3   0         36.60         33.02        14.28 o                         
   0   4   0        775.88        740.98        34.88 o                         
   1   4   0       1954.02       1867.61        30.10 o                         
   2   4   0        114.10        111.13        14.12 o                         
   3   4   0         34.03         45.52         9.59 o                         
   4   4   0         51.22        113.78        16.18 o                         
   5   4   0       1870.47       1921.05        54.81 o                         
   6   4   0          7.01          3.19         3.20 o                         
   7   4   0        120.77        105.48        10.23 o                         
   8   4   0         88.30         96.34         6.45 o                         
   9   4   0          8.13          6.27        10.44 o                         
  10   4   0         22.62          9.26         4.54 o                         
  11   4   0         26.91         51.89        15.30 o                         
  12   4   0        338.51        454.43        43.70 o                         
  13   4   0        114.83        134.86        24.51 o                         
   1   5   0         53.42         38.32         4.50 o                         
   2   5   0        382.84        333.28        26.31 o                         
   3   5   0        201.93        206.98        21.19 o                         
   4   5   0        132.03        109.82        16.25 o                         
   5   5   0        770.66        765.11        28.05 o                         
   6   5   0        208.76        209.13        17.12 o                         
   7   5   0        202.16        183.37        14.59 o                         
   8   5   0        411.08        373.78        33.91 o                         
   9   5   0          0.18         21.64        11.65 o                         
  10   5   0         19.23         47.90        14.47 o                         
  11   5   0         19.62         31.57        14.86 o                         
  12   5   0         19.20          4.21        10.19 o                         
   0   6   0       2995.97       2919.25        61.75 o                         
   1   6   0       1514.72       1420.04        24.50 o                         
   2   6   0         12.98          4.01         6.38 o                         
   3   6   0         57.44         51.22        11.95 o                         
   4   6   0         35.15         35.26        10.25 o                         
   5   6   0         40.92         50.42        12.65 o                         
   6   6   0          3.98         36.79        11.29 o                         
   7   6   0         32.67         42.59        12.96 o                         
   8   6   0         41.33         38.87        12.52 o                         
   9   6   0         27.82         59.31        16.19 o                         
  10   6   0        704.20        673.24        51.09 o                         
  11   6   0        424.73        506.84        46.45 o                         
   1   7   0        102.56         80.85         8.01 o                         
   2   7   0         15.70          5.05         6.03 o                         
   3   7   0          0.73          0.67         4.52 o                         
   4   7   0        184.73        140.07        19.20 o                         
   5   7   0        502.99        497.42        38.58 o                         
   6   7   0          0.10          1.49         7.00 o                         
   7   7   0         39.59         89.50        18.80 o                         
   8   7   0          3.47         -6.32         8.80 o                         
   9   7   0        304.82        342.04        36.43 o                         
   0   8   0        389.42        368.20        30.27 o                         
   1   8   0         59.18         54.93         9.02 o                         
   2   8   0        138.86        105.37        17.61 o                         
   3   8   0        278.63        248.72        22.32 o                         
   4   8   0         56.40         51.01         9.31 o                         
   5   8   0         19.94         18.65         5.64 o                         
   6   8   0         55.16         52.59        10.00 o                         
   7   8   0        417.36        460.46        40.90 o                         
 -15   1   1          3.93         14.61        11.09 o                         
 -14   1   1        169.47        152.07        26.35 o                         
 -13   1   1          3.03          5.81         5.71 o                         
 -12   1   1        105.17        106.52        13.91 o                         
 -11   1   1        100.57         93.48        12.46 o                         
 -10   1   1       1193.23       1205.36        43.73 o                         
  -9   1   1       3177.01       3183.76        73.02 o                         
  -8   1   1         72.64         79.82         7.64 o                         
  -7   1   1         27.72         38.17         5.25 o                         
  -6   1   1        421.81        471.27        15.52 o                         
  -5   1   1        252.97        229.44         9.90 o                         
  -4   1   1        275.97        218.24         8.64 o                         
  -3   1   1       3464.61       3229.55        28.59 o                         
  -2   1   1        343.93        321.27         9.53 o                         
  -1   1   1       7694.38       7190.68        67.48 o                         
   0   1   1        164.14        158.90         7.20 o                         
   1   1   1        566.66        560.47        15.89 o                         
   2   1   1        316.48        285.21        13.87 o                         
   3   1   1        138.83        122.15         7.33 o                         
   4   1   1       3139.01       3347.12        44.12 o                         
   5   1   1       1109.73       1062.89        22.09 o                         
   6   1   1        508.94        600.54        26.58 o                         
   7   1   1         31.92         26.36         4.66 o                         
   8   1   1          4.53         -1.26         2.80 o                         
   9   1   1        689.90        716.55        30.86 o                         
  10   1   1        162.01        162.74        16.06 o                         
  11   1   1        139.61        150.76        20.28 o                         
  12   1   1        204.64        216.06        20.78 o                         
  13   1   1          2.33          7.05         6.79 o                         
  14   1   1         36.57         44.41        16.01 o                         
 -14   2   1        407.05        470.56        46.62 o                         
 -13   2   1          5.66          3.58         7.72 o                         
 -12   2   1         29.26         31.97        13.08 o                         
 -11   2   1        256.25        265.80        30.14 o                         
 -10   2   1          1.23         -8.58         8.58 o                         
  -9   2   1       1747.71       1724.67        67.23 o                         
  -8   2   1        359.62        361.49        19.56 o                         
  -7   2   1        737.11        748.17        45.83 o                         
  -6   2   1       1452.78       1477.71        33.95 o                         
  -5   2   1       1039.50       1042.35        34.92 o                         
  -4   2   1       1254.99       1257.97        26.48 o                         
  -3   2   1        534.43        511.08        15.70 o                         
  -2   2   1       4685.22       4587.71        52.80 o                         
  -1   2   1        123.98        141.80        12.86 o                         
   0   2   1      52241.04      48286.27       189.59 o                         
   1   2   1        211.17        193.88         9.48 o                         
   2   2   1        140.35        115.82         8.00 o                         
   3   2   1       1820.97       1589.71        31.40 o                         
   4   2   1       1790.80       1640.46        53.40 o                         
   5   2   1        934.49        986.72        36.79 o                         
   6   2   1        733.06        754.95        24.96 o                         
   7   2   1        248.48        252.48        15.60 o                         
   8   2   1        263.83        272.86        17.30 o                         
   9   2   1        370.94        384.11        32.82 o                         
  10   2   1        459.59        465.87        37.85 o                         
  11   2   1        217.84        253.65        29.70 o                         
  12   2   1         16.97         26.98        11.05 o                         
  13   2   1         19.38         12.73        10.86 o                         
  14   2   1         53.71         51.16        18.49 o                         
 -14   3   1          8.30          0.30         9.37 o                         
 -13   3   1         14.75         26.35        12.65 o                         
 -12   3   1          6.58         -1.50         8.80 o                         
 -11   3   1         70.03         67.10        16.19 o                         
 -10   3   1        521.52        540.30        41.11 o                         
  -9   3   1        201.11        191.39        23.25 o                         
  -8   3   1        443.26        477.62        22.76 o                         
  -7   3   1         66.62         61.85         8.01 o                         
  -6   3   1          5.56          7.93         3.56 o                         
  -5   3   1          0.78         -1.79         2.10 o                         
  -4   3   1        347.27        326.18        14.76 o                         
  -3   3   1        262.10        280.51        18.60 o                         
  -2   3   1        713.58        696.22        32.00 o                         
  -1   3   1       7866.37       7448.57        64.77 o                         
   0   3   1       1257.44       1214.83        36.93 o                         
   1   3   1        550.16        562.13        25.61 o                         
   2   3   1        211.56        180.19        16.95 o                         
   3   3   1       1437.71       1295.77        77.08 o                         
   4   3   1        124.73         46.26        57.92 o                         
   5   3   1         13.18          9.63         2.01 o                         
   6   3   1        510.44        542.19        19.10 o                         
   7   3   1        627.07        650.29        25.49 o                         
   8   3   1         25.66         22.43         8.11 o                         
   9   3   1       3180.32       3271.91        95.70 o                         
  10   3   1       2611.62       2830.60        94.91 o                         
  11   3   1         11.18         24.89        11.16 o                         
  12   3   1          4.55         -6.35         9.32 o                         
  13   3   1         32.09         37.56        13.62 o                         
  14   3   1        384.94        454.86        47.14 o                         
 -13   4   1          8.23          4.85        10.09 o                         
 -12   4   1        124.25        144.61        25.21 o                         
 -11   4   1         79.05         79.26        18.68 o                         
 -10   4   1       1442.15       1470.24        69.85 o                         
  -9   4   1        314.19        346.44        32.74 o                         
  -8   4   1          0.00         -0.20         2.72 o                         
  -7   4   1        382.18        353.09        18.89 o                         
  -6   4   1        402.03        437.83        20.02 o                         
  -5   4   1         79.59         72.24         7.23 o                         
  -4   4   1        382.08        328.30        25.93 o                         
  -3   4   1          0.85          6.06         5.45 o                         
  -2   4   1       3172.05       3152.37        75.80 o                         
  -1   4   1        165.70        169.95        11.42 o                         
   0   4   1       2063.47       1871.18        29.18 o                         
   1   4   1      10564.14      10301.05       220.36 o                         
   2   4   1       1173.12       1137.38        42.31 o                         
   3   4   1          7.89          5.12         2.90 o                         
   4   4   1         53.17         59.96        11.54 o                         
   5   4   1          0.20         -0.93         2.88 o                         
   6   4   1        290.07        300.39        17.14 o                         
   7   4   1       1052.77        953.77        55.99 o                         
   8   4   1        752.58        739.93        24.73 o                         
   9   4   1       1517.56       1426.15        37.99 o                         
  10   4   1         79.65         64.84         9.09 o                         
  11   4   1        437.64        505.12        44.26 o                         
  12   4   1         44.57         66.76        17.92 o                         
  13   4   1         13.18         10.88         9.47 o                         
 -12   5   1         34.65         20.38        11.72 o                         
 -11   5   1         70.88         63.89        17.07 o                         
 -10   5   1        234.07        239.45        29.52 o                         
  -9   5   1       1064.29       1069.94        59.54 o                         
  -8   5   1        514.11        556.04        41.28 o                         
  -7   5   1        179.17        180.63        14.35 o                         
  -6   5   1        749.57        735.36        27.29 o                         
  -5   5   1        476.90        479.82        35.49 o                         
  -4   5   1         95.04         97.52        15.98 o                         
  -3   5   1          8.05          2.14         6.01 o                         
  -2   5   1         13.61          5.46         5.03 o                         
  -1   5   1         94.05         66.74         6.38 o                         
   0   5   1        828.20        785.35        20.87 o                         
   1   5   1        691.91        639.96        20.72 o                         
   2   5   1        264.32        282.25        23.23 o                         
   3   5   1        215.74        256.20        22.73 o                         
   4   5   1        233.64        201.77        20.73 o                         
   5   5   1         30.58         30.88         9.76 o                         
   6   5   1         23.56         20.74         5.35 o                         
   7   5   1        622.40        658.36        27.64 o                         
   8   5   1        358.10        353.46        33.08 o                         
   9   5   1         14.93         15.17        10.50 o                         
  10   5   1        397.78        379.85        36.79 o                         
  11   5   1         14.39          9.86        10.17 o                         
  12   5   1         19.18         53.44        16.02 o                         
 -11   6   1          0.02         -6.01         7.48 o                         
 -10   6   1         11.44          7.12         9.69 o                         
  -9   6   1        226.50        225.59        28.48 o                         
  -8   6   1        453.24        444.73        38.65 o                         
  -7   6   1       1436.58       1470.28        67.71 o                         
  -6   6   1         78.82         90.66        17.40 o                         
  -5   6   1         22.15         18.18         4.71 o                         
  -4   6   1         15.70          9.70         7.76 o                         
  -3   6   1         17.92         12.84         7.32 o                         
  -2   6   1        329.23        283.87        17.58 o                         
  -1   6   1       1547.69       1541.66        50.35 o                         
   0   6   1        497.52        474.93        14.53 o                         
   1   6   1        188.86        170.06         8.49 o                         
   2   6   1         62.59         47.72        11.14 o                         
   3   6   1        332.37        319.59        27.23 o                         
   4   6   1         21.32         -1.80         4.20 o                         
   5   6   1        112.66         98.64        16.77 o                         
   6   6   1         28.31         29.50        11.07 o                         
   7   6   1        132.33        154.02        21.97 o                         
   8   6   1         15.26          4.68         7.10 o                         
   9   6   1         14.39          1.58         7.87 o                         
  10   6   1         17.08         25.32        11.72 o                         
  11   6   1        306.42        320.22        37.82 o                         
  -9   7   1        186.03        241.72        31.86 o                         
  -8   7   1          1.09         -1.80         7.31 o                         
  -7   7   1        220.01        227.42        27.98 o                         
  -6   7   1         47.58         44.42        12.18 o                         
  -5   7   1          9.78         10.36         8.01 o                         
  -4   7   1          2.57          4.09         6.57 o                         
  -3   7   1         62.24         57.63        10.03 o                         
  -2   7   1        472.24        464.20        18.84 o                         
  -1   7   1          0.00         -3.72         3.72 o                         
   0   7   1         61.25         49.38         9.32 o                         
   1   7   1         53.60         47.38         6.33 o                         
   2   7   1         59.83         53.83        13.23 o                         
   3   7   1          0.04          1.48         3.03 o                         
   4   7   1        253.01        225.16        24.95 o                         
   5   7   1        152.31        153.10        21.58 o                         
   6   7   1          4.32          9.56         8.32 o                         
   7   7   1          0.02         -6.08         6.82 o                         
   8   7   1        103.51        120.95        21.85 o                         
   9   7   1        137.84        167.88        25.39 o                         
  -7   8   1         13.40         10.23         7.44 o                         
  -6   8   1          0.00         13.49         8.61 o                         
  -5   8   1         17.84         11.39         8.96 o                         
  -4   8   1          1.58         -7.66         7.66 o                         
  -3   8   1         61.55         48.07         9.06 o                         
  -2   8   1         45.08         54.94        12.95 o                         
  -1   8   1         27.75         22.49         9.24 o                         
   0   8   1        204.06        231.54        16.95 o                         
   1   8   1         44.30         39.85         7.55 o                         
   2   8   1          1.72         -4.08         4.76 o                         
   3   8   1         35.77         26.38         6.88 o                         
   4   8   1          4.98         -1.32         3.89 o                         
   5   8   1        125.64        131.40        14.97 o                         
   6   8   1         11.77          2.67         4.23 o                         
   7   8   1         22.67         31.21         8.06 o                         
 -15   0   2         10.13          3.86         9.10 o                         
 -14   0   2       1239.67       1394.69        79.40 o                         
 -13   0   2         17.58         12.28         9.16 o                         
 -12   0   2         60.10         26.94        10.44 o                         
 -11   0   2          0.86         -8.39         9.76 o                         
 -10   0   2        131.69        133.30        20.11 o                         
  -9   0   2       1032.03        950.34        47.18 o                         
  -8   0   2        132.32        130.96        12.09 o                         
  -7   0   2         26.99         19.69         5.00 o                         
  -6   0   2        108.22        120.01         9.89 o                         
  -5   0   2       3740.40       3663.52        47.92 o                         
  -4   0   2       7702.99       6876.21        83.04 o                         
  -3   0   2        338.68        300.72        14.64 o                         
  -2   0   2        209.49        165.89         9.02 o                         
   1   0   2         58.76         34.26         3.82 o                         
   2   0   2      15040.07      13867.77        93.36 o                         
   3   0   2         92.54        131.72        10.95 o                         
   4   0   2          5.43          3.53         3.85 o                         
   5   0   2       4230.47       4448.69        79.03 o                         
   6   0   2       5632.80       5858.05        98.49 o                         
   7   0   2        423.19        372.33        19.16 o                         
   8   0   2        330.01        319.05        27.40 o                         
   9   0   2       6124.00       6069.59       125.50 o                         
  10   0   2       1627.94       1724.77        71.90 o                         
  11   0   2        157.10        172.09        24.83 o                         
  12   0   2         15.77          8.21         9.58 o                         
  13   0   2          6.28         -2.11         8.72 o                         
  14   0   2        376.76        440.96        47.27 o                         
 -15   1   2          5.01         -4.77         8.53 o                         
 -14   1   2         55.85         97.29        16.31 o                         
 -13   1   2        120.68         76.65        12.35 o                         
 -12   1   2         37.36         31.83        11.24 o                         
 -11   1   2        274.17        260.72        20.40 o                         
 -10   1   2        892.59        856.63        34.63 o                         
  -9   1   2       1111.84       1059.38        47.38 o                         
  -8   1   2        140.95        135.34         9.98 o                         
  -7   1   2        617.92        596.02        18.73 o                         
  -6   1   2          9.46         12.45         2.85 o                         
  -5   1   2          2.68          1.72         2.13 o                         
  -4   1   2         84.95         84.53         5.27 o                         
  -3   1   2       3147.68       3165.03        48.24 o                         
  -2   1   2        846.40        812.06        11.37 o                         
  -1   1   2        191.69        190.35         5.64 o                         
   0   1   2        572.72        502.96        15.07 o                         
   1   1   2       6265.58       6071.57        50.41 o                         
   2   1   2         36.46         39.56         7.04 o                         
   3   1   2         73.47         72.40         5.91 o                         
   4   1   2       5894.12       6269.07        59.50 o                         
   5   1   2       1579.33       1727.07        29.04 o                         
   6   1   2        383.98        442.61        16.06 o                         
   7   1   2       2539.73       2513.63        45.12 o                         
   8   1   2         30.37         24.73         6.54 o                         
   9   1   2       1380.04       1428.34        44.13 o                         
  10   1   2        474.13        485.95        34.28 o                         
  11   1   2         68.54         58.49        10.49 o                         
  12   1   2          1.61          4.90         7.50 o                         
  13   1   2          2.32        -13.94        13.94 o                         
  14   1   2          0.77         -4.50        12.02 o                         
 -14   2   2         14.75         21.25        13.25 o                         
 -13   2   2          2.20         -0.38         6.82 o                         
 -12   2   2         80.97         88.68        19.06 o                         
 -11   2   2        148.42        144.34        22.85 o                         
 -10   2   2          7.99          5.30         6.61 o                         
  -9   2   2        209.08        159.73        21.25 o                         
  -8   2   2        304.28        319.66        18.41 o                         
  -7   2   2          0.18         -0.20         2.72 o                         
  -6   2   2       1686.42       1895.84        37.85 o                         
  -5   2   2       2299.61       2313.81        38.69 o                         
  -4   2   2        148.23        155.43         9.29 o                         
  -3   2   2        178.17        163.25         6.54 o                         
  -2   2   2       2160.82       2039.69        64.03 o                         
  -1   2   2      10018.55       9056.60        57.46 o                         
   0   2   2     143536.94     132720.69      1539.20 o                         
   1   2   2      20170.19      19741.83        94.63 o                         
   2   2   2        155.56        127.44         7.99 o                         
   3   2   2        114.74         98.68         5.25 o                         
   4   2   2          0.48         -0.60         2.01 o                         
   5   2   2         22.76         34.42         5.41 o                         
   6   2   2         29.18         33.02         5.53 o                         
   7   2   2         74.66         93.91        19.96 o                         
   8   2   2        657.47        676.60        40.74 o                         
   9   2   2        533.03        576.07        39.92 o                         
  10   2   2         81.14        104.94        19.44 o                         
  11   2   2        818.52        810.02        52.76 o                         
  12   2   2         45.75         69.80        17.57 o                         
  13   2   2         11.46          4.97         8.05 o                         
  14   2   2        631.31        735.68        59.25 o                         
 -14   3   2          1.75          4.88         8.50 o                         
 -13   3   2          0.02          6.06         9.93 o                         
 -12   3   2         93.11        134.90        23.64 o                         
 -11   3   2         10.31         15.82         9.09 o                         
 -10   3   2        107.39        134.56        21.08 o                         
  -9   3   2         44.85         27.96        11.42 o                         
  -8   3   2        755.90        789.20        29.19 o                         
  -7   3   2         22.77         20.36         5.20 o                         
  -6   3   2        447.42        481.65        17.60 o                         
  -5   3   2       3400.01       3471.84        37.38 o                         
  -4   3   2        685.86        608.71        48.37 o                         
  -3   3   2        497.33        530.17        22.65 o                         
  -2   3   2        394.44        305.73        42.84 o                         
  -1   3   2       3274.60       3157.40        75.79 o                         
   0   3   2       4256.37       4299.66        88.64 o                         
   1   3   2        510.21        476.33        22.51 o                         
   2   3   2          0.00          0.03         2.09 o                         
   3   3   2        548.08        567.99        21.95 o                         
   4   3   2        175.91         82.40        96.58 o                         
   5   3   2        745.16        746.85        17.14 o                         
   6   3   2        502.75        645.56        16.29 o                         
   7   3   2        161.41        177.11        10.24 o                         
   8   3   2         51.47         53.23        12.68 o                         
   9   3   2         96.25        118.28        19.55 o                         
  10   3   2        260.49        223.76        28.09 o                         
  11   3   2          0.92         -3.85         4.96 o                         
  12   3   2         84.32        113.48        14.36 o                         
  13   3   2        264.11        285.66        35.89 o                         
  14   3   2        173.86        154.12        28.18 o                         
 -13   4   2         46.65         63.25        17.77 o                         
 -12   4   2          3.43         -6.00         7.51 o                         
 -11   4   2        251.12        249.18        30.76 o                         
 -10   4   2        377.39        391.34        36.55 o                         
  -9   4   2         43.36         27.03         5.90 o                         
  -8   4   2         85.34         88.46         7.61 o                         
  -7   4   2        187.23        160.63        11.61 o                         
  -6   4   2        183.42        133.59        18.44 o                         
  -5   4   2        199.54        192.82        12.44 o                         
  -4   4   2         52.36         33.82         9.43 o                         
  -3   4   2          6.71          7.23         5.38 o                         
  -2   4   2       2426.68       1920.20       287.46 o                         
  -1   4   2          0.02         -1.77         2.32 o                         
   0   4   2         37.91         41.73        12.51 o                         
   1   4   2       2616.54       2504.68        58.61 o                         
   2   4   2          5.70          0.11         4.26 o                         
   3   4   2        117.97         67.04        46.01 o                         
   4   4   2        166.24        175.98        18.02 o                         
   5   4   2        574.49        582.97        20.41 o                         
   6   4   2         78.07         76.94         9.18 o                         
   7   4   2         51.49         48.05         5.15 o                         
   8   4   2         43.32         50.69         6.58 o                         
   9   4   2        235.08        220.39        15.41 o                         
  10   4   2        471.24        440.74        23.49 o                         
  11   4   2        279.97        271.40        32.37 o                         
  12   4   2         92.43         98.90        21.10 o                         
  13   4   2          7.04         -3.95         7.87 o                         
 -12   5   2         61.60         71.23        19.22 o                         
 -11   5   2         76.37         64.69        16.87 o                         
 -10   5   2        173.77        186.75        26.81 o                         
  -9   5   2         39.41         58.06        16.19 o                         
  -8   5   2         89.83         98.20        18.52 o                         
  -7   5   2          6.14          4.86         3.48 o                         
  -6   5   2         27.64         18.28         4.90 o                         
  -5   5   2        549.98        511.46        21.62 o                         
  -4   5   2        529.43        536.62        36.05 o                         
  -3   5   2        381.09        394.61        30.74 o                         
  -2   5   2        317.29        209.25        38.19 o                         
  -1   5   2         22.56         20.50         3.64 o                         
   0   5   2          0.81          1.49         2.59 o                         
   1   5   2         48.35         37.12         7.21 o                         
   2   5   2        190.74        186.85        18.29 o                         
   3   5   2         18.04         15.39         6.93 o                         
   4   5   2         16.20         16.15         7.52 o                         
   5   5   2         26.09         21.35         8.95 o                         
   6   5   2         12.25         13.72         4.94 o                         
   7   5   2        394.27        395.89        32.85 o                         
   8   5   2         89.12         69.58        15.42 o                         
   9   5   2       1369.73       1488.13        69.54 o                         
  10   5   2        211.82        224.18        29.33 o                         
  11   5   2          1.31         -6.77         9.23 o                         
  12   5   2         33.22         36.49        14.46 o                         
 -11   6   2         37.51         43.18        14.94 o                         
 -10   6   2        175.82        163.12        26.03 o                         
  -9   6   2         51.88         40.64        12.25 o                         
  -8   6   2         10.59         10.49        10.39 o                         
  -7   6   2         80.82        109.87        19.96 o                         
  -6   6   2        153.03        139.31        20.66 o                         
  -5   6   2        108.64        115.73        11.33 o                         
  -4   6   2         86.27         88.83        16.13 o                         
  -3   6   2         94.74         92.04        16.23 o                         
  -2   6   2        179.26        151.32        12.87 o                         
  -1   6   2        650.01        611.17        19.36 o                         
   0   6   2          9.90          7.91         3.34 o                         
   1   6   2          7.41          5.58         1.86 o                         
   2   6   2        447.07        438.87        21.70 o                         
   3   6   2        526.90        552.51        34.60 o                         
   4   6   2         20.91         27.42         8.79 o                         
   5   6   2        343.11        389.27        31.47 o                         
   6   6   2          0.02          1.85         6.24 o                         
   7   6   2        126.00        123.12        19.69 o                         
   8   6   2        223.69        230.13        28.02 o                         
   9   6   2        246.51        251.98        30.40 o                         
  10   6   2        950.61       1079.60        64.76 o                         
  11   6   2         44.49         36.55        14.61 o                         
  -9   7   2       1482.35       1424.75        75.07 o                         
  -8   7   2        175.39        208.16        28.64 o                         
  -7   7   2         60.39         45.95        13.35 o                         
  -6   7   2          5.76          5.30         7.86 o                         
  -5   7   2         38.32         29.59        10.71 o                         
  -4   7   2          9.44         10.16         4.48 o                         
  -3   7   2          5.36         -3.58        10.15 o                         
  -2   7   2        163.37        161.89        13.73 o                         
  -1   7   2         13.26          9.51         2.68 o                         
   0   7   2       1284.08       1150.48        35.06 o                         
   1   7   2         51.66         51.66         7.35 o                         
   2   7   2          8.03          5.51         3.54 o                         
   3   7   2         68.29         61.58         8.87 o                         
   4   7   2         41.32         26.29         7.11 o                         
   5   7   2         80.08        112.55        18.41 o                         
   6   7   2          3.34          7.52         7.91 o                         
   7   7   2         16.13         30.67        12.90 o                         
   8   7   2        757.94        761.88        51.44 o                         
   9   7   2        221.77        190.33        27.46 o                         
  -7   8   2        214.43        186.15        26.92 o                         
  -6   8   2          2.99         15.52         9.39 o                         
  -5   8   2         65.80         50.00        13.82 o                         
  -4   8   2         80.95         78.78        16.41 o                         
  -3   8   2         27.61         19.23         9.15 o                         
  -2   8   2          0.99          3.41         9.14 o                         
  -1   8   2        465.88        458.31        36.37 o                         
   0   8   2        297.40        255.41        17.70 o                         
   1   8   2         12.06         15.75         5.41 o                         
   2   8   2         95.72        116.54        12.48 o                         
   3   8   2         12.92          4.36        21.65 o                         
   4   8   2         14.32          2.52         4.76 o                         
   5   8   2          3.85          6.12         4.65 o                         
   6   8   2          5.55          4.72         4.91 o                         
   7   8   2          0.25         17.91         7.17 o                         
 -15   1   3          7.21          5.15         7.96 o                         
 -14   1   3        141.42        150.63        18.86 o                         
 -13   1   3         10.12         12.06         5.91 o                         
 -12   1   3         14.82         14.11         5.60 o                         
 -11   1   3        463.88        423.32        39.90 o                         
 -10   1   3       1845.98       1903.06        83.56 o                         
  -9   1   3        586.09        574.83        26.37 o                         
  -8   1   3         40.00         42.34         5.55 o                         
  -7   1   3        126.37        146.60         8.46 o                         
  -6   1   3         70.10         60.71         5.63 o                         
  -5   1   3        622.21        647.33        16.20 o                         
  -4   1   3        784.03        765.18        15.42 o                         
  -3   1   3       4972.03       4677.33        60.03 o                         
  -2   1   3         31.57         20.27         1.68 o                         
  -1   1   3       2403.86       2216.40        39.90 o                         
   0   1   3       8353.09       7965.89       182.29 o                         
   1   1   3       1555.39       1594.12        29.55 o                         
   2   1   3         19.05         17.93         2.80 o                         
   3   1   3         28.34         30.93         4.35 o                         
   4   1   3       4641.03       4718.84        53.27 o                         
   5   1   3        671.10        724.69        22.75 o                         
   6   1   3       1764.07       1927.12        33.79 o                         
   7   1   3          7.43          3.02         2.95 o                         
   8   1   3        244.25        246.96        23.64 o                         
   9   1   3        614.15        583.77        29.02 o                         
  10   1   3       1121.23       1107.29        58.13 o                         
  11   1   3        172.54        159.62        24.71 o                         
  12   1   3         21.05         10.75         6.63 o                         
  13   1   3         20.66         24.57        10.33 o                         
  14   1   3        238.82        305.93        39.51 o                         
 -14   2   3          6.28         -0.91         9.34 o                         
 -13   2   3         59.97         37.87        12.14 o                         
 -12   2   3        194.12        192.55        27.15 o                         
 -11   2   3        123.21        127.86        20.94 o                         
 -10   2   3        807.89        751.62        32.93 o                         
  -9   2   3         30.52         35.14        13.71 o                         
  -8   2   3        323.18        339.27        15.56 o                         
  -7   2   3         20.84         23.91         4.36 o                         
  -6   2   3          4.41          6.44         2.28 o                         
  -5   2   3       2246.79       2327.12        55.80 o                         
  -4   2   3          5.42          1.33         1.82 o                         
  -3   2   3        634.96        576.96        12.43 o                         
  -2   2   3       3682.88       3557.39        29.42 o                         
  -1   2   3       8031.50       7724.12        49.17 o                         
   0   2   3      39210.16      36980.53       138.09 o                         
   1   2   3      29621.60      28048.78       100.49 o                         
   2   2   3       1188.68       1206.68        26.58 o                         
   3   2   3        262.46        244.87         8.69 o                         
   4   2   3        426.14        423.97        11.33 o                         
   5   2   3         20.14         31.38         5.35 o                         
   6   2   3        103.99        119.11        10.27 o                         
   7   2   3        325.85        347.81        19.12 o                         
   8   2   3         21.52         20.54         9.33 o                         
   9   2   3        100.57         98.55        17.11 o                         
  10   2   3        917.84       1019.00        56.24 o                         
  11   2   3         62.81         16.74         8.71 o                         
  12   2   3         93.68        118.69        22.63 o                         
  13   2   3         11.12         21.98        11.03 o                         
  14   2   3         45.35         45.97        11.24 o                         
 -14   3   3         44.17         29.01        13.42 o                         
 -13   3   3         18.12         32.45        13.48 o                         
 -12   3   3        202.71        208.55        28.99 o                         
 -11   3   3       1234.64       1291.15        66.37 o                         
 -10   3   3         12.51         14.30         9.21 o                         
  -9   3   3        103.27        120.19        19.33 o                         
  -8   3   3        356.02        369.70        19.93 o                         
  -7   3   3        241.32        226.41        14.51 o                         
  -6   3   3       1381.76       1524.43        25.70 o                         
  -5   3   3       3056.92       2929.16        34.81 o                         
  -4   3   3        187.89        181.38         7.77 o                         
  -3   3   3        336.39        425.47        58.46 o                         
  -2   3   3          8.78         21.89         3.58 o                         
  -1   3   3       8577.39       8068.96        51.98 o                         
   0   3   3        160.28        157.87         8.62 o                         
   1   3   3         15.55         12.80         3.24 o                         
   2   3   3          1.60          2.23         2.29 o                         
   3   3   3        261.45        314.44        15.44 o                         
   4   3   3        407.60        320.98        57.80 o                         
   5   3   3         58.06         63.97         5.51 o                         
   6   3   3          6.14          4.00         2.15 o                         
   7   3   3        158.85        162.67         9.99 o                         
   8   3   3        728.26        770.12        35.75 o                         
   9   3   3       4226.84       4250.03       201.81 o                         
  10   3   3         87.79         81.85        13.27 o                         
  11   3   3         16.55         12.21         6.90 o                         
  12   3   3         42.54         29.52         8.42 o                         
  13   3   3         19.80          2.50         7.27 o                         
  14   3   3          0.07         -4.94        11.25 o                         
 -13   4   3        110.33        127.15        25.27 o                         
 -12   4   3         21.06         25.28        12.43 o                         
 -11   4   3         81.80         62.18        15.54 o                         
 -10   4   3         21.59         32.38        12.27 o                         
  -9   4   3        201.87        211.02        16.29 o                         
  -8   4   3        391.53        384.54        21.52 o                         
  -7   4   3       2128.35       2107.06        63.00 o                         
  -6   4   3        806.49        802.57        26.05 o                         
  -5   4   3        795.62        763.45        27.00 o                         
  -4   4   3         90.48         93.35         8.26 o                         
  -3   4   3         29.71         32.38         9.38 o                         
  -2   4   3        189.62        188.03        12.55 o                         
  -1   4   3         15.98         20.68         3.62 o                         
   0   4   3      27569.57      26678.20       382.23 o                         
   1   4   3       1248.90       1125.97        19.88 o                         
   2   4   3       1954.69       1970.57        52.00 o                         
   3   4   3          0.81         -1.75         2.75 o                         
   4   4   3         15.05         13.43         5.97 o                         
   5   4   3          0.76          4.06         7.19 o                         
   6   4   3        169.20        165.01        13.53 o                         
   7   4   3         29.04         28.77         5.00 o                         
   8   4   3          4.77          2.48         6.16 o                         
   9   4   3         39.70         28.69         6.89 o                         
  10   4   3       1227.09       1235.68        79.76 o                         
  11   4   3        125.34        115.71        21.42 o                         
  12   4   3         12.98          1.57        10.09 o                         
  13   4   3          0.38          3.34         7.22 o                         
 -12   5   3         58.09         46.75        14.67 o                         
 -11   5   3        112.44        156.45        25.59 o                         
 -10   5   3        372.10        448.88        40.79 o                         
  -9   5   3        483.31        498.06        41.22 o                         
  -8   5   3        180.27        204.62        26.00 o                         
  -7   5   3         26.33         30.23         6.17 o                         
  -6   5   3         26.24         33.85         6.25 o                         
  -5   5   3         27.45         27.29         5.66 o                         
  -4   5   3        281.09        238.85        24.97 o                         
  -3   5   3        304.29        323.99        28.63 o                         
  -2   5   3         40.61         36.94         4.44 o                         
  -1   5   3        661.18        620.49        18.33 o                         
   0   5   3         61.71         51.29         6.03 o                         
   1   5   3         37.92         26.49         3.64 o                         
   2   5   3        559.83        550.43        22.64 o                         
   3   5   3        487.40        449.37        28.91 o                         
   4   5   3        113.08        129.77        13.25 o                         
   5   5   3         10.91         14.30         6.89 o                         
   6   5   3         22.84         25.86         5.66 o                         
   7   5   3         44.07         67.25        14.43 o                         
   8   5   3        321.65        365.31        33.26 o                         
   9   5   3        162.17        183.03        25.25 o                         
  10   5   3       2315.61       2306.46        92.40 o                         
  11   5   3          8.26          7.29        10.74 o                         
  12   5   3         15.81          2.21         7.31 o                         
 -11   6   3        190.20        213.82        30.47 o                         
 -10   6   3          0.03          9.90         8.67 o                         
  -9   6   3        223.18        266.91        31.45 o                         
  -8   6   3         95.12         67.25        16.37 o                         
  -7   6   3         31.07         41.03        12.55 o                         
  -6   6   3         34.00         50.06        13.42 o                         
  -5   6   3         32.65         25.55         7.39 o                         
  -4   6   3         75.01         71.23        14.46 o                         
  -3   6   3          0.26          2.58         3.45 o                         
  -2   6   3       1282.84       1245.18        35.16 o                         
  -1   6   3          5.60          5.62         4.52 o                         
   0   6   3        211.05        443.85        17.92 o                         
   1   6   3        548.13        460.58        32.08 o                         
   2   6   3        136.99        127.53        11.86 o                         
   3   6   3         20.12         23.72         8.57 o                         
   4   6   3        106.20        104.32        15.71 o                         
   5   6   3          7.15          8.30         6.38 o                         
   6   6   3          4.60          4.14         6.14 o                         
   7   6   3          2.96          1.22         5.61 o                         
   8   6   3        126.43        123.24        20.28 o                         
   9   6   3          8.59         17.52         9.34 o                         
  10   6   3        271.04        357.66        37.98 o                         
  11   6   3          0.08        -10.72        10.72 o                         
  -9   7   3          0.07         12.78         9.78 o                         
  -8   7   3          0.51         10.22         7.55 o                         
  -7   7   3         28.44         22.47        11.22 o                         
  -6   7   3        137.97        122.09        21.58 o                         
  -5   7   3          0.01          1.28         5.90 o                         
  -4   7   3          6.25          8.23        11.44 o                         
  -3   7   3        144.08        138.85        12.34 o                         
  -2   7   3        279.60        300.03        18.16 o                         
  -1   7   3         34.36         36.17         4.35 o                         
   0   7   3        208.05        208.45        11.54 o                         
   1   7   3          1.39         -3.03         3.03 o                         
   2   7   3          3.28          0.35         2.89 o                         
   3   7   3          7.22          7.89         4.81 o                         
   4   7   3         65.05         55.20         9.29 o                         
   5   7   3         21.08         18.84         6.17 o                         
   6   7   3         61.75         52.57        10.38 o                         
   7   7   3        588.82        627.32        44.74 o                         
   8   7   3        598.52        526.84        43.10 o                         
   9   7   3          1.04         17.14        11.76 o                         
  -7   8   3        249.81        264.37        31.86 o                         
  -6   8   3        126.41        106.09        19.83 o                         
  -5   8   3        118.28         98.33        18.97 o                         
  -4   8   3         73.90         60.53        15.50 o                         
  -3   8   3         33.96         31.67        11.56 o                         
  -2   8   3        593.04        599.75        43.52 o                         
  -1   8   3        440.70        395.26        34.80 o                         
   0   8   3         12.77         24.07        11.03 o                         
   1   8   3        121.17        118.87        12.42 o                         
   2   8   3         89.09         68.04         9.57 o                         
   3   8   3          1.09          1.91         3.77 o                         
   4   8   3          0.00          1.15         4.17 o                         
   5   8   3          5.63         -2.63        17.29 o                         
   6   8   3          0.68          3.89        12.85 o                         
   7   8   3         16.42         24.06         7.40 o                         
 -15   0   4         10.66          0.38         9.93 o                         
 -14   0   4         84.71         71.05        17.65 o                         
 -13   0   4        176.25        131.83        22.55 o                         
 -12   0   4       1082.72       1095.63        60.33 o                         
 -11   0   4        323.33        335.21        31.79 o                         
 -10   0   4        271.67        257.12        26.29 o                         
  -9   0   4          5.70          8.17         7.10 o                         
  -8   0   4        569.41        602.23        26.95 o                         
  -7   0   4         46.03         53.44         7.36 o                         
  -6   0   4       8215.60       8687.90       143.15 o                         
  -5   0   4      22474.39      23215.84       121.71 o                         
  -4   0   4         41.68         44.58         5.04 o                         
  -3   0   4        294.99        244.85        10.16 o                         
  -2   0   4      16556.50      15575.89        97.24 o                         
  -1   0   4       2465.69       2150.37        38.36 o                         
   0   0   4       2439.02       2029.73        37.02 o                         
   1   0   4      52883.73      46215.07       185.98 o                         
   2   0   4        836.42        726.01        25.33 o                         
   3   0   4          5.66         -0.58         3.96 o                         
   4   0   4        237.85        253.72        18.56 o                         
   5   0   4        139.83        121.34        14.34 o                         
   6   0   4        435.01        437.91        29.16 o                         
   7   0   4        887.60        946.64        31.59 o                         
   8   0   4       1545.29       1456.25        59.77 o                         
   9   0   4       1152.62       1111.90        56.17 o                         
  10   0   4        510.01        519.38        41.46 o                         
  11   0   4       2282.77       2129.91        88.18 o                         
  12   0   4        395.19        567.49        48.77 o                         
  13   0   4        184.14        250.29        34.68 o                         
 -15   1   4         39.67         55.68        13.52 o                         
 -14   1   4         28.53         40.37        10.85 o                         
 -13   1   4          4.28          6.98         9.09 o                         
 -12   1   4        187.81        152.26        16.52 o                         
 -11   1   4        267.66        213.89        18.31 o                         
 -10   1   4        236.06        241.77        18.30 o                         
  -9   1   4        332.73        309.82        19.28 o                         
  -8   1   4         57.71         53.20         6.15 o                         
  -7   1   4        963.14       1057.76        22.16 o                         
  -6   1   4        641.06        710.48        18.53 o                         
  -5   1   4       8556.95       9009.91        92.83 o                         
  -4   1   4        803.99        781.51        15.51 o                         
  -3   1   4        789.71        838.10        13.75 o                         
  -2   1   4       1786.98       1663.64        13.63 o                         
  -1   1   4       3051.47       2839.41        85.00 o                         
   0   1   4       8731.10       8766.23        85.88 o                         
   1   1   4          0.08          4.13         1.61 o                         
   2   1   4          4.09         -1.85         1.85 o                         
   3   1   4        225.37        164.23         8.94 o                         
   4   1   4       1774.89       1861.09        34.23 o                         
   5   1   4        947.94       1007.96        27.60 o                         
   6   1   4        739.58        929.87        42.19 o                         
   7   1   4        634.69        666.68        25.98 o                         
   8   1   4        499.47        473.58        34.15 o                         
   9   1   4        114.57        109.73        18.70 o                         
  10   1   4         10.10         -1.15         6.79 o                         
  11   1   4         77.60         81.77        17.85 o                         
  12   1   4         14.88         23.78        11.51 o                         
  13   1   4        284.21        335.49        39.41 o                         
  14   1   4        150.35        145.16        27.88 o                         
 -14   2   4        481.73        581.52        50.82 o                         
 -13   2   4        134.35        207.12        28.92 o                         
 -12   2   4          0.39          0.79         7.35 o                         
 -11   2   4        554.56        518.03        29.28 o                         
 -10   2   4        562.57        548.28        41.39 o                         
  -9   2   4        544.83        531.02        26.03 o                         
  -8   2   4         57.64         51.97         6.31 o                         
  -7   2   4        630.98        648.79        19.66 o                         
  -6   2   4         26.22         29.12         4.15 o                         
  -5   2   4        443.30        443.79        13.47 o                         
  -4   2   4       1526.83       1378.41        21.47 o                         
  -3   2   4         72.73         80.54         4.66 o                         
  -2   2   4        361.18        328.81         8.61 o                         
  -1   2   4         91.51         80.11         5.94 o                         
   0   2   4      12738.30      12156.28        47.20 o                         
   1   2   4       6789.64       6767.06        38.97 o                         
   2   2   4         83.14         98.64         4.16 o                         
   3   2   4        254.78        181.28         7.86 o                         
   4   2   4        112.33        124.63         6.44 o                         
   5   2   4        344.57        366.19        13.33 o                         
   6   2   4       1024.34       1080.95        24.61 o                         
   7   2   4         81.76         62.49         8.42 o                         
   8   2   4        214.39        209.41        22.95 o                         
   9   2   4       1161.59       1066.77        54.97 o                         
  10   2   4         64.03         61.52        15.31 o                         
  11   2   4        235.01        190.76        26.53 o                         
  12   2   4         10.65         12.37         5.62 o                         
  13   2   4          2.87         -3.10        10.19 o                         
  14   2   4         73.32         61.32        24.80 o                         
 -14   3   4         13.32         -0.72         7.87 o                         
 -13   3   4          7.23          3.31         8.84 o                         
 -12   3   4         71.02         69.04        17.72 o                         
 -11   3   4         26.46         21.18        11.02 o                         
 -10   3   4         17.74         21.72        11.05 o                         
  -9   3   4          0.14          2.70         3.60 o                         
  -8   3   4          8.91         13.93         4.62 o                         
  -7   3   4        355.49        335.36        17.47 o                         
  -6   3   4         15.46          9.16         2.46 o                         
  -5   3   4       1823.02       1867.14        33.96 o                         
  -4   3   4        250.96        237.65         9.02 o                         
  -3   3   4        514.17        505.69        11.93 o                         
  -2   3   4       1233.99       1172.59        26.25 o                         
  -1   3   4          3.36          3.72         1.95 o                         
   0   3   4       1630.30       1594.28        26.49 o                         
   1   3   4       4026.32       4153.82        39.63 o                         
   2   3   4        343.03        320.01        25.49 o                         
   3   3   4          3.40          4.96         2.96 o                         
   4   3   4        546.84        496.64        57.48 o                         
   5   3   4       1837.83       1835.44        40.79 o                         
   6   3   4        248.32        267.87        11.08 o                         
   7   3   4        159.70        139.09         9.76 o                         
   8   3   4         36.89         26.62         9.05 o                         
   9   3   4        693.61        622.52        28.29 o                         
  10   3   4        252.52        257.32        23.26 o                         
  11   3   4          6.76          3.44         4.64 o                         
  12   3   4         15.84         27.42        10.79 o                         
  13   3   4          0.37        -10.23        10.23 o                         
 -13   4   4          0.35         -3.18         8.31 o                         
 -12   4   4         27.72         18.01        10.69 o                         
 -11   4   4         20.98         30.59        11.96 o                         
 -10   4   4        328.66        362.45        35.20 o                         
  -9   4   4          0.01          3.87         3.32 o                         
  -8   4   4        568.89        609.58        20.33 o                         
  -7   4   4         85.80         89.93         7.20 o                         
  -6   4   4         26.63         31.27         4.08 o                         
  -5   4   4          4.77          3.95         2.13 o                         
  -4   4   4        521.14        530.93        18.35 o                         
  -3   4   4        491.22        519.77        34.23 o                         
  -2   4   4        436.28        453.61        18.06 o                         
  -1   4   4       5361.88       4970.16        55.75 o                         
   0   4   4      21784.32      21654.02       113.63 o                         
   1   4   4        866.95        812.20        17.61 o                         
   2   4   4        294.52        293.61        15.61 o                         
   3   4   4        569.44        457.67       173.82 o                         
   4   4   4         25.08         35.48         8.29 o                         
   5   4   4        199.05        191.64        15.21 o                         
   6   4   4          1.47         -1.76         4.30 o                         
   7   4   4        398.48        349.70        48.02 o                         
   8   4   4         13.38         16.59         5.22 o                         
   9   4   4         25.10          9.24         8.54 o                         
  10   4   4        734.55        693.76        30.75 o                         
  11   4   4         12.46         -5.15         7.60 o                         
  12   4   4         46.83         37.36        12.36 o                         
  13   4   4         19.73        -11.14        11.14 o                         
 -12   5   4          9.63         -3.92        10.06 o                         
 -11   5   4        205.73        203.81        29.36 o                         
 -10   5   4        147.42        134.80        23.54 o                         
  -9   5   4       1329.40       1371.34        68.97 o                         
  -8   5   4        456.26        476.55        39.51 o                         
  -7   5   4        299.22        280.01        16.50 o                         
  -6   5   4        201.61        222.45        13.93 o                         
  -5   5   4         20.78         29.13        10.13 o                         
  -4   5   4          3.47          2.62         3.93 o                         
  -3   5   4        271.79        258.44        26.45 o                         
  -2   5   4        227.78        231.45        10.69 o                         
  -1   5   4       2398.20       2370.34        35.59 o                         
   0   5   4        793.42        793.12        24.26 o                         
   1   5   4        384.16        390.74        18.49 o                         
   2   5   4         31.87         22.96         5.20 o                         
   3   5   4        209.81        201.65        19.00 o                         
   4   5   4         87.11         88.94        10.65 o                         
   5   5   4        245.44        262.15        24.41 o                         
   6   5   4          1.80         -0.41         4.65 o                         
   7   5   4        465.72        481.91        35.84 o                         
   8   5   4        389.52        376.02        33.82 o                         
   9   5   4          7.11         -7.20         7.20 o                         
  10   5   4         23.83         31.65        16.04 o                         
  11   5   4         71.46         71.71        17.06 o                         
  12   5   4          0.00          2.51        11.04 o                         
 -11   6   4          3.89          1.59         8.44 o                         
 -10   6   4        163.70        168.31        26.40 o                         
  -9   6   4        916.32        949.72        59.74 o                         
  -8   6   4         75.79         88.87        17.91 o                         
  -7   6   4        114.45        103.27        18.65 o                         
  -6   6   4         49.56         48.70        13.81 o                         
  -5   6   4        114.76         91.92        17.33 o                         
  -4   6   4          1.64          5.82         7.01 o                         
  -3   6   4         16.51         13.09         3.98 o                         
  -2   6   4        534.14        482.87        15.91 o                         
  -1   6   4          9.27          4.96         3.08 o                         
   0   6   4        673.66        646.65        21.08 o                         
   1   6   4         56.59         54.83         5.88 o                         
   2   6   4        342.96        349.82        19.51 o                         
   3   6   4         68.51         58.78         8.59 o                         
   4   6   4         60.27         52.59         8.60 o                         
   5   6   4        107.51        109.81        16.49 o                         
   6   6   4         36.71         32.61        10.39 o                         
   7   6   4          1.17          4.26         5.51 o                         
   8   6   4         56.87         46.39        13.10 o                         
   9   6   4       1073.40       1141.25        63.90 o                         
  10   6   4         32.53         30.20        12.05 o                         
  11   6   4         30.81          9.96         9.48 o                         
  -9   7   4          0.55         39.73        13.98 o                         
  -8   7   4         33.51         45.16        15.28 o                         
  -7   7   4        307.34        371.86        37.36 o                         
  -6   7   4        316.56        283.37        31.80 o                         
  -5   7   4        254.83        229.05        28.21 o                         
  -4   7   4         38.31         19.61         8.79 o                         
  -3   7   4          8.48         10.88         4.68 o                         
  -2   7   4        209.92        193.42        14.11 o                         
  -1   7   4        274.95        271.01        13.63 o                         
   0   7   4          3.69          8.00         4.06 o                         
   1   7   4          2.03         -1.86         3.51 o                         
   2   7   4        102.49         78.30         8.78 o                         
   3   7   4        311.12        277.03        19.08 o                         
   4   7   4          1.53         -1.38         4.46 o                         
   5   7   4        100.22        101.62        14.25 o                         
   6   7   4        148.88        147.29        15.86 o                         
   7   7   4        100.93         91.38        13.46 o                         
   8   7   4         29.80         38.65         9.98 o                         
   9   7   4         34.26         52.25        13.50 o                         
  -7   8   4         24.94         25.94        11.22 o                         
  -6   8   4        262.32        252.56        31.22 o                         
  -5   8   4          2.37          8.56         7.47 o                         
  -4   8   4         18.96         16.94         9.94 o                         
  -3   8   4        107.52         97.73        18.37 o                         
  -2   8   4        641.84        588.51        43.81 o                         
  -1   8   4        115.51        101.77        18.18 o                         
   0   8   4        626.49        647.08        45.66 o                         
   1   8   4        710.53        700.51        47.14 o                         
   2   8   4         77.55         74.56        10.28 o                         
   3   8   4          0.39          0.96         3.37 o                         
   4   8   4         79.31         89.67        11.81 o                         
   5   8   4        154.30        167.79        16.73 o                         
   6   8   4         16.71         14.01         6.20 o                         
 -15   1   5        103.80        117.34        17.68 o                         
 -14   1   5         50.47         52.07        11.40 o                         
 -13   1   5         26.85         19.24         7.45 o                         
 -12   1   5          8.92         12.99         6.17 o                         
 -11   1   5         37.21         26.35         7.60 o                         
 -10   1   5        260.94        248.62        18.19 o                         
  -9   1   5        149.17        140.54        13.08 o                         
  -8   1   5        964.24       1008.02        26.16 o                         
  -7   1   5        102.46        118.71         7.61 o                         
  -6   1   5         68.14         77.91         5.69 o                         
  -5   1   5        421.61        474.66        13.79 o                         
  -4   1   5         21.42         25.12         2.89 o                         
  -3   1   5         50.88         48.86         3.13 o                         
  -2   1   5         73.37         70.82         2.84 o                         
  -1   1   5         41.05         51.84         5.73 o                         
   0   1   5       4750.65       4770.11        47.83 o                         
   1   1   5       7931.12       7776.26        38.46 o                         
   2   1   5        609.14        552.74        13.32 o                         
   3   1   5         10.26          4.90         2.20 o                         
   4   1   5         26.25         23.39         4.36 o                         
   5   1   5        358.59        421.95        30.09 o                         
   6   1   5        692.57        792.20        27.02 o                         
   7   1   5        165.31        196.41        14.82 o                         
   8   1   5        133.00        126.27        18.53 o                         
   9   1   5       5527.59       5446.91       124.10 o                         
  10   1   5        504.40        435.50        37.79 o                         
  11   1   5         64.21         29.93        12.96 o                         
  12   1   5          0.63        -11.23        11.23 o                         
  13   1   5          0.45         -1.54         6.98 o                         
  14   1   5        142.22        155.26        20.13 o                         
 -14   2   5        179.09        181.83        28.97 o                         
 -13   2   5         76.34        105.73        20.06 o                         
 -12   2   5         34.07         27.06         8.99 o                         
 -11   2   5        370.34        360.23        23.98 o                         
 -10   2   5          0.21         -2.50         4.53 o                         
  -9   2   5          8.21          1.26         3.31 o                         
  -8   2   5        704.21        665.82        21.50 o                         
  -7   2   5        626.75        659.28        19.74 o                         
  -6   2   5        778.77        911.66        21.03 o                         
  -5   2   5          2.81          2.23         2.21 o                         
  -4   2   5        190.10        182.21         8.04 o                         
  -3   2   5       2822.31       2762.08        43.32 o                         
  -2   2   5       4675.19       4582.49       116.55 o                         
  -1   2   5         27.40         26.84         4.01 o                         
   0   2   5       2808.48       2510.46        17.74 o                         
   1   2   5       7401.35       7409.16        33.30 o                         
   2   2   5        603.82        582.42        10.04 o                         
   3   2   5        889.05        965.59        18.66 o                         
   4   2   5       1871.17       1926.86        29.23 o                         
   5   2   5        579.92        610.36        17.74 o                         
   6   2   5         25.12         27.24         4.53 o                         
   7   2   5          0.19         -0.91         2.85 o                         
   8   2   5          2.64          3.59         3.50 o                         
   9   2   5        571.80        615.34        28.83 o                         
  10   2   5       2998.68       2917.16        98.97 o                         
  11   2   5          0.01         -0.63         4.72 o                         
  12   2   5         37.79         38.99        11.21 o                         
  13   2   5          1.50        -10.09        18.19 o                         
  14   2   5         31.20         11.22        14.00 o                         
 -14   3   5        155.55        167.10        28.12 o                         
 -13   3   5         91.05        109.27        22.20 o                         
 -12   3   5         17.09         21.27        11.72 o                         
 -11   3   5        249.74        267.17        30.46 o                         
 -10   3   5       1337.43       1366.63        65.08 o                         
  -9   3   5       2787.26       2845.22        58.71 o                         
  -8   3   5         24.53         32.39         6.15 o                         
  -7   3   5         15.33         14.09         3.61 o                         
  -6   3   5         67.82         65.67         6.11 o                         
  -5   3   5        188.02        181.73         8.80 o                         
  -4   3   5        153.02        155.85         7.33 o                         
  -3   3   5        201.63        170.11         9.75 o                         
  -2   3   5        865.21        964.78        19.33 o                         
  -1   3   5        694.15        702.91        15.43 o                         
   0   3   5          7.86          5.44         1.80 o                         
   1   3   5        217.79        228.92         7.82 o                         
   2   3   5        140.44        149.22         6.07 o                         
   3   3   5         66.84         74.33         4.88 o                         
   4   3   5       5691.49       5861.19       168.76 o                         
   5   3   5        322.95        322.27        12.96 o                         
   6   3   5          5.73          8.59         2.90 o                         
   7   3   5        461.31        446.12        21.05 o                         
   8   3   5       1138.18       1194.78        37.10 o                         
   9   3   5          8.41          4.00         4.07 o                         
  10   3   5       1974.87       1997.02        54.44 o                         
  11   3   5         10.36         14.87        13.07 o                         
  12   3   5          0.21          2.75         4.77 o                         
  13   3   5         18.08         14.45        11.36 o                         
 -13   4   5          3.05         28.18        13.58 o                         
 -12   4   5         85.64         90.61        20.48 o                         
 -11   4   5         64.23         57.95        14.93 o                         
 -10   4   5          6.55          6.55         7.80 o                         
  -9   4   5        363.52        351.06        17.52 o                         
  -8   4   5         28.36         29.76         5.00 o                         
  -7   4   5          5.77          4.47         2.23 o                         
  -6   4   5        178.72        174.47         9.15 o                         
  -5   4   5        202.28        214.04         8.96 o                         
  -4   4   5         67.96         59.97         4.47 o                         
  -3   4   5        179.65        162.44        10.06 o                         
  -2   4   5        275.07        301.28        10.98 o                         
  -1   4   5       3642.78       3609.73        38.78 o                         
   0   4   5        692.57        693.31        20.22 o                         
   1   4   5        902.40        898.44        19.07 o                         
   2   4   5        818.62        907.27        22.65 o                         
   3   4   5        270.89        230.47        45.75 o                         
   4   4   5        117.39        143.40        15.89 o                         
   5   4   5         71.61         77.52        10.04 o                         
   6   4   5        332.68        238.94        30.30 o                         
   7   4   5        112.52        100.97         9.31 o                         
   8   4   5         49.39         47.45         7.60 o                         
   9   4   5       1743.75       1799.02        46.68 o                         
  10   4   5        661.28        625.67        29.68 o                         
  11   4   5         27.00         16.12         9.46 o                         
  12   4   5        186.50        164.32        27.36 o                         
  13   4   5         16.15         -0.97         6.83 o                         
 -12   5   5          2.40         19.79        11.85 o                         
 -11   5   5        842.30        933.67        61.43 o                         
 -10   5   5        322.84        290.00        33.68 o                         
  -9   5   5        153.06        163.57        25.01 o                         
  -8   5   5          1.12          8.52         6.77 o                         
  -7   5   5         15.43         15.09         4.33 o                         
  -6   5   5         24.84         23.71         5.01 o                         
  -5   5   5          1.82          3.91         2.39 o                         
  -4   5   5        124.02        122.01         8.92 o                         
  -3   5   5          7.48          8.26         3.27 o                         
  -2   5   5        483.15        482.86        18.47 o                         
  -1   5   5       2530.45       2479.80        36.07 o                         
   0   5   5        725.55        810.84        24.42 o                         
   1   5   5        355.37        361.59        13.23 o                         
   2   5   5        482.39        471.38        20.92 o                         
   3   5   5         56.32         43.21        10.58 o                         
   4   5   5        160.97        174.87        14.90 o                         
   5   5   5          4.40          2.63         5.87 o                         
   6   5   5        136.86        140.73        18.65 o                         
   7   5   5          2.51         10.66         8.25 o                         
   8   5   5        653.93        719.55        46.89 o                         
   9   5   5        945.93       1010.88        59.02 o                         
  10   5   5          0.01         -8.91         8.91 o                         
  11   5   5         53.69         51.78        15.10 o                         
  12   5   5        102.90        121.55        24.90 o                         
 -11   6   5          1.61         12.90        10.52 o                         
 -10   6   5         84.61        110.74        22.96 o                         
  -9   6   5         18.84         21.35        10.87 o                         
  -8   6   5         22.97         32.31        12.08 o                         
  -7   6   5        336.80        374.00        36.30 o                         
  -6   6   5        900.93        860.30        53.42 o                         
  -5   6   5         19.36          9.42         7.21 o                         
  -4   6   5        175.75        190.61         9.49 o                         
  -3   6   5        469.98        468.86        19.82 o                         
  -2   6   5         51.50         28.06         8.16 o                         
  -1   6   5        398.65        386.70        15.43 o                         
   0   6   5       2990.37       2847.91        36.94 o                         
   1   6   5       2816.00       2457.43       165.11 o                         
   2   6   5         32.82         21.34         5.93 o                         
   3   6   5         51.69         50.72        11.97 o                         
   4   6   5         59.21         65.79         9.53 o                         
   5   6   5        230.86        241.86        18.69 o                         
   6   6   5         11.26         15.64         8.73 o                         
   7   6   5         48.83         35.34        11.46 o                         
   8   6   5         58.58         77.92        17.26 o                         
   9   6   5        333.57        327.47        35.22 o                         
  10   6   5         10.69         16.63        11.58 o                         
  -9   7   5        104.22        108.95        21.97 o                         
  -8   7   5          8.56          9.87         9.72 o                         
  -7   7   5        164.57        174.60        26.41 o                         
  -6   7   5         19.36          9.81         8.83 o                         
  -5   7   5        245.80        244.82        28.96 o                         
  -4   7   5          0.76          4.90         6.99 o                         
  -3   7   5         13.87          1.42         8.97 o                         
  -2   7   5        106.51         97.34         9.62 o                         
  -1   7   5          5.74          1.37         2.53 o                         
   0   7   5          4.96         -2.60         3.82 o                         
   1   7   5         11.87          4.23         3.41 o                         
   2   7   5        129.44        129.57        12.83 o                         
   3   7   5        112.00        102.97        12.10 o                         
   4   7   5         20.23         19.15         5.33 o                         
   5   7   5        579.05        572.45        29.65 o                         
   6   7   5         43.98         40.52         8.96 o                         
   7   7   5         13.37          8.36         5.24 o                         
   8   7   5          2.41          1.76         5.48 o                         
   9   7   5        305.91        303.29        27.25 o                         
  -7   8   5          1.06          7.90        10.10 o                         
  -6   8   5         42.53         45.36        14.75 o                         
  -5   8   5         15.96         25.03        10.92 o                         
  -4   8   5        181.15        153.24        24.46 o                         
  -3   8   5        181.70        163.53        25.22 o                         
  -2   8   5        192.62        159.91        24.31 o                         
  -1   8   5        165.88        154.61        23.66 o                         
   0   8   5         12.96         31.34        11.52 o                         
   1   8   5         38.34         -8.65         8.65 o                         
   2   8   5          7.66          8.13         5.81 o                         
   3   8   5         57.95         41.69        13.00 o                         
   4   8   5         56.26         54.78        19.89 o                         
   5   8   5         36.09          7.88        20.39 o                         
   6   8   5         39.70         33.16         8.46 o                         
  -2   9   5         79.27         84.55        17.66 o                         
 -15   0   6         84.27         98.59        22.68 o                         
 -14   0   6         12.71         38.39        14.24 o                         
 -13   0   6        258.06        346.78        36.40 o                         
 -12   0   6          8.55         21.03        11.14 o                         
 -11   0   6       3176.63       2930.93        92.23 o                         
 -10   0   6        753.02        628.45        40.80 o                         
  -9   0   6       1181.52       1231.62        52.22 o                         
  -8   0   6        576.30        577.80        34.48 o                         
  -7   0   6       5461.26       5586.66       158.47 o                         
  -6   0   6       1559.34       1815.76        37.95 o                         
  -5   0   6          0.79          2.42         2.43 o                         
  -4   0   6        157.87        134.97         9.01 o                         
  -3   0   6         30.28         41.52         5.11 o                         
  -2   0   6        302.90        288.54        16.12 o                         
  -1   0   6        529.51        469.34        21.96 o                         
   0   0   6      12241.36      10583.11       105.99 o                         
   1   0   6      10182.93       9496.53       102.18 o                         
   2   0   6          8.64         23.38         6.67 o                         
   3   0   6       6805.75       5993.33        91.29 o                         
   4   0   6       2310.79       2707.48        45.91 o                         
   5   0   6        422.16        444.42        29.05 o                         
   6   0   6         19.38        162.74        20.16 o                         
   7   0   6        352.94        260.94        25.66 o                         
   8   0   6         41.78         30.88        10.45 o                         
   9   0   6         13.11         15.05         9.77 o                         
  10   0   6       4039.09       3734.30       114.29 o                         
  11   0   6        259.56        195.76        28.28 o                         
  14   0   6          2.04         -3.08        11.43 o                         
 -15   1   6         86.41        137.79        18.46 o                         
 -14   1   6         49.86         36.68        10.12 o                         
 -13   1   6         62.64         77.64        12.54 o                         
 -12   1   6        590.93        607.58        31.82 o                         
 -11   1   6       2685.66       2472.71        60.00 o                         
 -10   1   6         11.68          3.81         4.38 o                         
  -9   1   6        888.19        798.29        30.11 o                         
  -8   1   6         78.96         93.51         8.58 o                         
  -7   1   6        386.36        421.92        14.18 o                         
  -6   1   6        232.52        308.07        11.26 o                         
  -5   1   6      12863.52      13117.15       130.10 o                         
  -4   1   6        126.40        127.67         6.40 o                         
  -3   1   6        414.33        386.94         8.87 o                         
  -2   1   6       2902.27       2842.35        22.76 o                         
  -1   1   6       3702.74       3295.19        42.97 o                         
   0   1   6        328.08        360.28         8.26 o                         
   1   1   6       4947.77       4613.72        41.29 o                         
   2   1   6        335.01        425.70         9.69 o                         
   3   1   6        385.31        377.46        10.80 o                         
   4   1   6        497.37        584.58        20.35 o                         
   5   1   6       2759.45       2891.22        39.74 o                         
   6   1   6        529.20        546.72        18.58 o                         
   7   1   6        128.19        112.00        11.25 o                         
   8   1   6       1257.18       1258.61        56.34 o                         
   9   1   6       4445.71       4214.17       110.88 o                         
  10   1   6          6.17         19.17        10.69 o                         
  11   1   6         13.73         15.49        11.78 o                         
  12   1   6         12.60         30.38         9.49 o                         
  13   1   6         31.35         47.21        10.97 o                         
  14   1   6          9.00          0.54         6.69 o                         
 -14   2   6         12.18         23.61        13.11 o                         
 -13   2   6         99.41        114.33        18.10 o                         
 -12   2   6        284.39        280.32        22.31 o                         
 -11   2   6         94.47        102.12        13.06 o                         
 -10   2   6        102.00         98.40        12.03 o                         
  -9   2   6        348.60        351.25        16.77 o                         
  -8   2   6       1736.51       1758.87        34.38 o                         
  -7   2   6        226.34        234.39        11.78 o                         
  -6   2   6       2411.55       2478.45        34.69 o                         
  -5   2   6       5158.04       5372.46        40.80 o                         
  -4   2   6        199.70        215.31         7.29 o                         
  -3   2   6        354.89        345.41        15.82 o                         
  -2   2   6       3761.42       3904.90        41.56 o                         
  -1   2   6         43.06         38.81         5.10 o                         
   0   2   6       2199.37       2260.71        19.02 o                         
   1   2   6       2686.36       2782.96        27.55 o                         
   2   2   6        449.78        476.09         9.83 o                         
   3   2   6         96.67        143.94         7.59 o                         
   4   2   6          2.98          1.93         2.13 o                         
   5   2   6         69.80        104.41         7.81 o                         
   6   2   6        426.23        427.07        15.89 o                         
   7   2   6          6.33          2.33         3.80 o                         
   8   2   6        100.76        101.82        11.57 o                         
   9   2   6        147.35        120.42        13.34 o                         
  10   2   6       3637.72       3570.73        79.78 o                         
  11   2   6        359.78        326.15        24.32 o                         
  12   2   6         41.47         61.82        11.86 o                         
  13   2   6          2.72         15.13         8.28 o                         
  14   2   6         67.93         33.70        10.51 o                         
 -14   3   6         10.44         21.51        11.79 o                         
 -13   3   6          4.43         13.13        10.58 o                         
 -12   3   6         13.88         12.62         9.88 o                         
 -11   3   6          0.89         -8.66         8.78 o                         
 -10   3   6        205.45        158.76        23.35 o                         
  -9   3   6       1449.66       1431.56        41.51 o                         
  -8   3   6         63.50         59.62         7.11 o                         
  -7   3   6         23.02         14.35         3.92 o                         
  -6   3   6         83.71         81.35         6.83 o                         
  -5   3   6         65.75         62.36         5.47 o                         
  -4   3   6        609.03        643.43        14.35 o                         
  -3   3   6       1756.53       1780.55        34.33 o                         
  -2   3   6         52.87         56.54         5.29 o                         
  -1   3   6        224.32        192.99         6.47 o                         
   0   3   6        966.68        906.21        16.54 o                         
   1   3   6         69.82         59.68         5.60 o                         
   2   3   6         58.08         60.73         4.29 o                         
   3   3   6        215.78        260.58        13.13 o                         
   4   3   6         41.08         67.02         6.79 o                         
   5   3   6          0.01          1.66         3.25 o                         
   6   3   6          0.15          0.63         3.36 o                         
   7   3   6       1154.88       1228.67        36.24 o                         
   8   3   6       1436.42       1525.92        42.71 o                         
   9   3   6        164.25        149.46        14.48 o                         
  10   3   6        320.83        299.13        21.73 o                         
  11   3   6          2.04          1.33         5.01 o                         
  12   3   6          0.28         29.70         9.18 o                         
  13   3   6          9.48         28.14        13.24 o                         
 -13   4   6        156.98        123.09        24.40 o                         
 -12   4   6         22.08         24.50        12.49 o                         
 -11   4   6          5.73          5.56         5.91 o                         
 -10   4   6        190.31        193.06        26.33 o                         
  -9   4   6        487.59        478.83        19.88 o                         
  -8   4   6          0.11          7.30         3.29 o                         
  -7   4   6        136.13        132.99         9.74 o                         
  -6   4   6          0.35          6.55         2.22 o                         
  -5   4   6       1035.06       1118.76        20.54 o                         
  -4   4   6        170.28        144.87         6.75 o                         
  -3   4   6        338.71        362.37        10.77 o                         
  -2   4   6        329.20        298.22        10.20 o                         
  -1   4   6         12.42         10.08         2.87 o                         
   0   4   6        864.77        856.58        18.20 o                         
   1   4   6        235.08        211.79         9.57 o                         
   2   4   6         90.30        112.99         5.83 o                         
   3   4   6         12.10         13.32         3.44 o                         
   4   4   6         11.80         10.51         5.95 o                         
   5   4   6        728.04        749.62        29.13 o                         
   6   4   6        333.27        277.36        16.84 o                         
   7   4   6         35.00         31.63         5.93 o                         
   8   4   6          1.72         -6.28         6.33 o                         
   9   4   6         16.55         26.55         6.90 o                         
  10   4   6        114.47        141.85        23.28 o                         
  11   4   6         31.91         28.91        12.82 o                         
  12   4   6        146.68        123.35        24.37 o                         
  13   4   6         16.34         -0.83         8.97 o                         
 -12   5   6         28.90         34.44        14.76 o                         
 -11   5   6         38.14         56.31        18.81 o                         
 -10   5   6         20.38         27.61        11.61 o                         
  -9   5   6        143.26        139.56        23.14 o                         
  -8   5   6          0.13          4.02         6.48 o                         
  -7   5   6         86.25         77.68        14.46 o                         
  -6   5   6        224.52        231.67        12.99 o                         
  -5   5   6        194.99        194.06        11.15 o                         
  -4   5   6          2.06          1.74         1.65 o                         
  -3   5   6        889.85        903.92        25.83 o                         
  -2   5   6         60.55         63.00         5.54 o                         
  -1   5   6        549.40        534.99        17.35 o                         
   0   5   6        138.32        146.63         8.60 o                         
   1   5   6        222.98        221.02        10.67 o                         
   2   5   6        639.63        665.95        24.75 o                         
   3   5   6        119.84        128.77        12.68 o                         
   4   5   6       1004.58       1111.21        37.11 o                         
   5   5   6          0.20          1.36         3.75 o                         
   6   5   6         51.19         66.27        13.62 o                         
   7   5   6        263.11        277.11        27.65 o                         
   8   5   6        284.86        284.35        30.08 o                         
   9   5   6         77.15        103.21        19.65 o                         
  10   5   6        896.18        964.41        60.42 o                         
  11   5   6        116.45        125.65        24.32 o                         
  12   5   6         38.95         45.14        13.60 o                         
 -11   6   6        185.70        224.19        32.46 o                         
 -10   6   6        177.72        224.06        31.53 o                         
  -9   6   6         57.71         41.37        14.30 o                         
  -8   6   6         28.72         63.97        17.00 o                         
  -7   6   6         25.74         31.56        11.77 o                         
  -6   6   6         67.47         81.01        17.82 o                         
  -5   6   6        129.00        122.09        20.85 o                         
  -4   6   6          5.36          9.03         2.34 o                         
  -3   6   6        270.10        291.51        14.59 o                         
  -2   6   6          2.74          2.06         4.59 o                         
  -1   6   6       2445.69       2472.55        69.72 o                         
   0   6   6       7419.38       8073.07       104.06 o                         
   1   6   6         45.76         32.20         4.50 o                         
   2   6   6        625.61        591.20        28.06 o                         
   3   6   6         13.68        101.89        20.33 o                         
   4   6   6         95.40         79.95        10.46 o                         
   5   6   6        409.82        375.28        23.13 o                         
   6   6   6          4.26          0.06         6.24 o                         
   7   6   6          3.46          5.35         6.56 o                         
   8   6   6         42.95         44.30        10.17 o                         
   9   6   6         23.12         37.05        10.01 o                         
  10   6   6        205.00        221.76        22.87 o                         
  -9   7   6        116.55        124.18        22.65 o                         
  -8   7   6        613.41        580.11        48.47 o                         
  -7   7   6        159.39        136.32        23.11 o                         
  -6   7   6        188.27        178.38        26.90 o                         
  -5   7   6         54.47         42.60        14.32 o                         
  -4   7   6        210.87        204.92        27.29 o                         
  -3   7   6         31.51         17.31        10.50 o                         
  -2   7   6          9.97          3.76         2.62 o                         
  -1   7   6        893.27        879.63        23.95 o                         
   0   7   6          7.97          2.29         3.00 o                         
   1   7   6         14.40          6.66         3.08 o                         
   2   7   6        277.15        279.54        18.46 o                         
   3   7   6        303.71        299.94        28.73 o                         
   4   7   6        118.89         91.29        13.18 o                         
   5   7   6          0.20         -2.00         8.66 o                         
   6   7   6          1.64         -1.81         4.24 o                         
   7   7   6         28.20         20.51         6.60 o                         
   8   7   6        232.92        234.27        22.28 o                         
   9   7   6        239.31        190.58        21.06 o                         
  -7   8   6         15.01          5.62         9.40 o                         
  -6   8   6         97.36         78.62        18.74 o                         
  -5   8   6        230.35        224.15        30.39 o                         
  -4   8   6        232.41        268.80        32.69 o                         
  -3   8   6        303.57        303.99        34.13 o                         
  -2   8   6        127.01        123.86        22.13 o                         
  -1   8   6          6.23         -0.82         6.69 o                         
   0   8   6        641.10        584.27        46.13 o                         
   1   8   6         90.54         77.14        17.01 o                         
   2   8   6        172.43        147.99        23.39 o                         
   3   8   6        172.13        166.16        18.09 o                         
   4   8   6          7.38          7.02         4.86 o                         
   5   8   6         56.17         40.68         9.10 o                         
   6   8   6          0.28        -11.35        11.35 o                         
  -2   9   6        105.45         69.20        17.65 o                         
 -15   1   7         95.67        114.67        17.36 o                         
 -14   1   7         47.15         53.03        11.38 o                         
 -13   1   7         25.36         19.40         6.72 o                         
 -12   1   7         20.92         28.30         8.46 o                         
 -11   1   7        497.37        468.98        26.34 o                         
 -10   1   7        582.95        548.09        26.50 o                         
  -9   1   7        306.21        288.68        18.35 o                         
  -8   1   7        272.74        287.93        14.14 o                         
  -7   1   7        157.06        160.01         8.86 o                         
  -6   1   7        604.75        631.91        16.07 o                         
  -5   1   7       2710.40       2825.27        34.03 o                         
  -4   1   7         35.04         34.64         3.86 o                         
  -3   1   7       2843.97       2773.43        43.61 o                         
  -2   1   7        813.47        858.92        15.06 o                         
  -1   1   7       2281.16       2139.50        41.50 o                         
   0   1   7          3.15          0.32         2.12 o                         
   1   1   7        238.02        239.78         8.15 o                         
   2   1   7         14.69          9.57         1.95 o                         
   3   1   7         80.56         68.79         4.94 o                         
   4   1   7       1105.00       1285.22        26.51 o                         
   5   1   7        941.24       1033.00        30.24 o                         
   6   1   7         81.97         72.84         7.21 o                         
   7   1   7          3.31          9.58         5.28 o                         
   8   1   7         19.78         37.34         7.95 o                         
   9   1   7       3501.58       3387.18        71.20 o                         
  10   1   7       1932.52       1858.34        56.27 o                         
  11   1   7          8.33          7.10         9.61 o                         
  12   1   7         34.60         37.69        14.57 o                         
  13   1   7          2.81          4.06         5.99 o                         
  14   1   7         13.99          3.81         6.80 o                         
 -14   2   7        111.57         92.04        21.09 o                         
 -13   2   7         24.27         40.08        10.10 o                         
 -12   2   7         27.92         26.57         8.88 o                         
 -11   2   7       1183.08       1145.11        41.64 o                         
 -10   2   7        589.35        574.89        27.81 o                         
  -9   2   7        337.01        311.35        15.71 o                         
  -8   2   7        383.63        379.91        16.08 o                         
  -7   2   7        166.32        165.91         9.88 o                         
  -6   2   7       1023.68       1077.93        20.41 o                         
  -5   2   7         34.70         48.14         4.06 o                         
  -4   2   7        796.11        819.29        13.77 o                         
  -3   2   7        527.14        519.41        14.03 o                         
  -2   2   7         58.79         71.88         7.54 o                         
  -1   2   7        149.95        145.50         8.68 o                         
   0   2   7        971.46       1027.46        16.50 o                         
   1   2   7        690.09        704.05        11.48 o                         
   2   2   7        216.75        151.51         5.87 o                         
   3   2   7          1.25          2.10         1.35 o                         
   4   2   7        660.00        701.27        18.79 o                         
   5   2   7        125.60        137.65         9.22 o                         
   6   2   7        308.14        299.41        19.29 o                         
   7   2   7        263.71        308.24        28.81 o                         
   8   2   7        276.60        275.70        18.95 o                         
   9   2   7       1253.33       1290.88        43.28 o                         
  10   2   7        396.42        382.35        25.21 o                         
  11   2   7         11.01          9.10        12.78 o                         
  12   2   7        372.48        341.42        27.32 o                         
  13   2   7         35.73         43.94        10.75 o                         
  14   2   7         64.94         55.88        12.01 o                         
 -14   3   7         56.53         56.72        17.37 o                         
 -13   3   7          1.29         -0.26         8.80 o                         
 -12   3   7         48.57         49.34        15.11 o                         
 -11   3   7         97.57        134.73        22.59 o                         
 -10   3   7        588.37        530.24        41.58 o                         
  -9   3   7         52.94         56.43         7.26 o                         
  -8   3   7         65.84         67.87         7.48 o                         
  -7   3   7        883.32        859.35        26.32 o                         
  -6   3   7        939.92        976.88        23.10 o                         
  -5   3   7       1342.08       1369.32        24.25 o                         
  -4   3   7         68.02         77.45         6.91 o                         
  -3   3   7        923.57        914.42        41.22 o                         
  -2   3   7        444.13        468.95        16.00 o                         
  -1   3   7         46.95         54.03         3.28 o                         
   0   3   7       4207.31       4614.98        31.75 o                         
   1   3   7        270.87        315.90         9.47 o                         
   2   3   7         40.38         22.72         3.91 o                         
   3   3   7         85.81         52.49         4.45 o                         
   4   3   7        311.44        333.60        13.41 o                         
   5   3   7          1.94          1.38         2.82 o                         
   6   3   7       1237.44       1376.79        44.79 o                         
   7   3   7        187.09        191.92        14.82 o                         
   8   3   7         14.39          6.91         4.60 o                         
   9   3   7        278.30        277.55        20.06 o                         
  10   3   7        171.25        144.49        15.73 o                         
  11   3   7         98.29         76.56        12.64 o                         
  12   3   7         67.39         59.73        19.61 o                         
  13   3   7         14.44         22.20        12.06 o                         
 -13   4   7         71.26         84.73        20.34 o                         
 -12   4   7        156.72        126.28        23.02 o                         
 -11   4   7          0.03         18.17        12.61 o                         
 -10   4   7         11.91         23.81        10.83 o                         
  -9   4   7         14.56         13.38         4.22 o                         
  -8   4   7        136.21        135.21        10.10 o                         
  -7   4   7         20.19         25.67         4.24 o                         
  -6   4   7       1787.58       1954.03        54.80 o                         
  -5   4   7       1083.10       1113.80        20.50 o                         
  -4   4   7         40.14         35.93         4.39 o                         
  -3   4   7        125.47        100.86         7.15 o                         
  -2   4   7        938.92        906.32        34.20 o                         
  -1   4   7         26.80         24.52         3.29 o                         
   0   4   7          1.74          1.77         2.35 o                         
   1   4   7       4919.39       5165.83        48.87 o                         
   2   4   7        262.90        239.70         9.04 o                         
   3   4   7        641.67        667.48        24.64 o                         
   4   4   7        106.54         92.86        10.22 o                         
   5   4   7        202.32        159.87        18.77 o                         
   6   4   7        307.60        269.96        27.50 o                         
   7   4   7        138.92        124.59        22.84 o                         
   8   4   7        164.04        148.20        14.35 o                         
   9   4   7        721.00        708.87        30.69 o                         
  10   4   7         42.07         43.35        13.25 o                         
  11   4   7          0.36         -3.92         7.67 o                         
  12   4   7          9.36         18.13        12.28 o                         
 -12   5   7          3.70          7.07        10.38 o                         
 -11   5   7          3.72         21.32        13.32 o                         
 -10   5   7        655.63        700.80        52.20 o                         
  -9   5   7        231.19        251.86        30.85 o                         
  -8   5   7        611.91        621.42        46.44 o                         
  -7   5   7          1.83          2.64         2.09 o                         
  -6   5   7         34.24         31.37         3.26 o                         
  -5   5   7       1275.40       1234.28        36.79 o                         
  -4   5   7        459.00        440.85        11.67 o                         
  -3   5   7        481.92        440.18        18.29 o                         
  -2   5   7        353.72        350.64        11.77 o                         
  -1   5   7       1964.52       2071.80        31.11 o                         
   0   5   7        261.96        247.92        11.05 o                         
   1   5   7         52.56         60.42         6.11 o                         
   2   5   7         60.99         56.81        12.59 o                         
   3   5   7         27.28         20.79         5.00 o                         
   4   5   7       1382.10       1470.39        35.28 o                         
   5   5   7       1605.49       1640.07        46.50 o                         
   6   5   7        115.12        102.70        12.91 o                         
   7   5   7         41.60         49.08         9.77 o                         
   8   5   7          6.17          9.65         7.36 o                         
   9   5   7        498.09        530.14        43.07 o                         
  10   5   7        114.52         83.10        18.12 o                         
  11   5   7         29.45         33.25        10.02 o                         
 -11   6   7         55.16         66.80        19.17 o                         
 -10   6   7         14.99         26.29        13.94 o                         
  -9   6   7         42.50         24.75        11.77 o                         
  -8   6   7          8.64         19.27        10.13 o                         
  -7   6   7        144.53        128.23        21.89 o                         
  -6   6   7          2.21        -10.16        10.16 o                         
  -5   6   7         10.17          9.29         2.92 o                         
  -4   6   7        107.52         99.70         5.29 o                         
  -3   6   7        426.76        436.47        12.61 o                         
  -2   6   7          8.70         10.03         4.59 o                         
  -1   6   7       2050.87       2072.35        35.95 o                         
   0   6   7         98.04        118.84         9.97 o                         
   1   6   7        147.27        142.55        11.31 o                         
   2   6   7        203.21        236.25        16.00 o                         
   3   6   7          0.51         -5.84        11.06 o                         
   4   6   7         49.83         46.15         7.23 o                         
   5   6   7         31.97         20.21         6.56 o                         
   6   6   7          7.57         10.10         5.75 o                         
   7   6   7         40.60         35.76         9.49 o                         
   8   6   7         17.26         14.56         7.08 o                         
   9   6   7        296.65        281.32        24.75 o                         
  10   6   7          7.03         -0.46         6.13 o                         
  -9   7   7          0.07        -12.36        12.36 o                         
  -8   7   7        572.54        586.31        49.83 o                         
  -7   7   7         45.87         70.98        16.86 o                         
  -6   7   7         10.47         11.18         9.76 o                         
  -5   7   7        115.77         99.76        19.61 o                         
  -4   7   7        127.56        119.23        22.53 o                         
  -3   7   7          1.98          5.33         8.63 o                         
  -2   7   7        354.99        297.37        33.31 o                         
  -1   7   7        713.86        695.45        20.89 o                         
   0   7   7         29.91        684.35        75.42 o                         
   1   7   7        346.86        350.23        22.55 o                         
   2   7   7        714.60        741.61        30.46 o                         
   3   7   7        157.74        153.24        14.41 o                         
   4   7   7          0.15          2.68         8.60 o                         
   5   7   7        221.34        196.56        17.88 o                         
   6   7   7        261.45        252.45        42.75 o                         
   7   7   7        257.20        265.64        27.70 o                         
   8   7   7        179.25        171.07        19.48 o                         
   9   7   7         16.37         -4.95         9.05 o                         
  -7   8   7        539.37        556.44        48.43 o                         
  -6   8   7         60.04         43.04        16.80 o                         
  -5   8   7         10.07         -1.60         7.34 o                         
  -4   8   7          7.94         24.80        12.42 o                         
  -3   8   7         60.77         57.44        15.32 o                         
  -2   8   7          0.24         -0.76         7.12 o                         
  -1   8   7        247.51        221.49        29.15 o                         
   0   8   7        820.47        754.68        54.13 o                         
   1   8   7        417.08        383.95        38.96 o                         
   2   8   7         12.53         -2.64         6.98 o                         
   3   8   7         56.82         34.11        13.18 o                         
   4   8   7          0.25          2.57         6.90 o                         
   5   8   7         40.52         47.32         9.03 o                         
   6   8   7         72.34         47.03        12.79 o                         
  -1   9   7        108.03        113.68        21.32 o                         
 -15   0   8         23.01         44.04        15.83 o                         
 -14   0   8         37.27         21.58        12.43 o                         
 -13   0   8        179.17        177.56        26.66 o                         
 -12   0   8          0.67          0.05         6.60 o                         
 -11   0   8        490.35        381.36        33.25 o                         
 -10   0   8       1189.36       1229.19        55.34 o                         
  -9   0   8        585.00        512.88        33.79 o                         
  -8   0   8       5394.57       5530.35       128.28 o                         
  -7   0   8        104.05        112.71        10.84 o                         
  -6   0   8        169.02        156.90        11.72 o                         
  -5   0   8       1964.32       2096.88        39.35 o                         
  -4   0   8        489.64        484.63        20.19 o                         
  -3   0   8        729.56        710.72        28.26 o                         
  -2   0   8       1558.66       1656.17        47.59 o                         
  -1   0   8       4802.41       4438.03        78.57 o                         
   0   0   8       2784.77       2948.79        65.21 o                         
   1   0   8        337.10        295.28        21.26 o                         
   2   0   8       6768.15       7232.13       107.10 o                         
   3   0   8        690.41        834.08        37.96 o                         
   4   0   8        711.53        818.36        39.11 o                         
   5   0   8       1618.96       1666.37        59.46 o                         
   6   0   8        539.49        473.92        33.55 o                         
   7   0   8        621.24        743.19        44.28 o                         
   8   0   8        337.76        398.83        35.23 o                         
   9   0   8         62.12         47.43        13.63 o                         
  10   0   8       4511.52       4254.35       125.22 o                         
  11   0   8        163.80        161.80        26.40 o                         
  12   0   8        110.40        177.69        29.01 o                         
  13   0   8        110.98         66.96        19.36 o                         
  14   0   8        103.97         96.38        23.30 o                         
 -15   1   8         71.41         75.60        13.87 o                         
 -14   1   8         17.46         17.45         7.87 o                         
 -13   1   8         52.70         50.65        34.85 o                         
 -12   1   8         26.78         33.08         8.50 o                         
 -11   1   8        418.79        368.18        26.34 o                         
 -10   1   8       1164.51       1089.63        36.97 o                         
  -9   1   8       4889.92       4947.66        61.92 o                         
  -8   1   8        148.39        175.01        11.16 o                         
  -7   1   8        815.53        806.37        19.80 o                         
  -6   1   8        192.66        214.11         9.47 o                         
  -5   1   8          0.29          0.08         1.90 o                         
  -4   1   8          1.92         -0.73         1.53 o                         
  -3   1   8       6012.34       6304.60        46.94 o                         
  -2   1   8       1127.82       1097.36        19.83 o                         
  -1   1   8       3022.43       2835.13        44.17 o                         
   0   1   8       7202.68       7185.26        58.40 o                         
   1   1   8       8214.03       8012.40        48.54 o                         
   2   1   8        924.22        969.49        17.85 o                         
   3   1   8        493.91        430.43        11.07 o                         
   4   1   8       3790.32       4241.90        54.63 o                         
   5   1   8        238.85        261.23        13.42 o                         
   6   1   8        153.63        167.94         9.75 o                         
   7   1   8        913.85        973.61        56.61 o                         
   8   1   8       2007.01       2107.61        54.26 o                         
   9   1   8        983.17        948.56        38.91 o                         
  10   1   8        556.48        593.94        32.60 o                         
  11   1   8         51.98         63.30        12.23 o                         
  12   1   8         96.04        122.56        14.12 o                         
  13   1   8         18.04          9.81         8.11 o                         
  14   1   8        548.30        565.74        53.03 o                         
 -14   2   8          8.89         12.62         6.95 o                         
 -13   2   8        295.55        296.49        24.20 o                         
 -12   2   8          8.70          7.31         7.38 o                         
 -11   2   8        579.04        531.73        28.39 o                         
 -10   2   8        390.20        328.06        21.17 o                         
  -9   2   8          2.59          1.18         2.93 o                         
  -8   2   8        134.57        139.04         9.85 o                         
  -7   2   8        478.59        442.12        15.96 o                         
  -6   2   8       1125.19       1427.99        37.60 o                         
  -5   2   8        980.13       1105.15        18.53 o                         
  -4   2   8         86.65         82.33         4.48 o                         
  -3   2   8        812.80        833.05        27.32 o                         
  -2   2   8        818.10        725.96        30.69 o                         
  -1   2   8        287.73        247.66        11.32 o                         
   0   2   8         14.30         11.37         1.99 o                         
   1   2   8        382.66        346.91         8.01 o                         
   2   2   8         69.21         60.69         4.05 o                         
   3   2   8        897.28        941.10        16.07 o                         
   4   2   8        276.99        274.76        10.94 o                         
   5   2   8         25.21         31.93         4.15 o                         
   6   2   8         95.03        107.56         7.67 o                         
   7   2   8          0.16          1.17         4.17 o                         
   8   2   8        536.42        531.66        26.75 o                         
   9   2   8        763.62        745.13        33.69 o                         
  10   2   8        513.21        468.19        28.58 o                         
  11   2   8        283.75        242.03        21.73 o                         
  12   2   8         34.22         10.41         6.63 o                         
  13   2   8          0.08         -6.30         6.30 o                         
 -14   3   8          2.79          2.65         8.41 o                         
 -13   3   8        121.85        157.59        26.30 o                         
 -12   3   8        465.17        498.32        43.53 o                         
 -11   3   8       1255.14       1329.55        68.66 o                         
 -10   3   8        118.00        100.78        13.88 o                         
  -9   3   8          9.08         -5.09        11.18 o                         
  -8   3   8        488.10        459.04        22.30 o                         
  -7   3   8        792.14        833.82        23.54 o                         
  -6   3   8        522.10        542.42        20.04 o                         
  -5   3   8        158.87        144.49         7.97 o                         
  -4   3   8         84.49         81.02         6.23 o                         
  -3   3   8        742.57        771.07        21.29 o                         
  -2   3   8        437.40        442.81        30.16 o                         
  -1   3   8        536.52        566.98        17.39 o                         
   0   3   8       1600.99       1703.38        19.73 o                         
   1   3   8          6.13          8.15         1.98 o                         
   2   3   8          3.32          4.20         1.61 o                         
   3   3   8        332.83        354.75         9.71 o                         
   4   3   8        226.42        234.78        14.91 o                         
   5   3   8          0.06          1.60         2.77 o                         
   6   3   8         38.89         35.56         6.34 o                         
   7   3   8         11.62          5.20         4.33 o                         
   8   3   8        100.03         80.28        10.98 o                         
   9   3   8        298.18        275.68        20.52 o                         
  10   3   8       1081.95        999.88        41.50 o                         
  11   3   8         77.03         66.22        11.12 o                         
  12   3   8         12.43          5.57         6.93 o                         
  13   3   8         29.71         36.66        11.41 o                         
 -13   4   8          1.04          3.40         6.81 o                         
 -12   4   8        143.20        158.47        26.23 o                         
 -11   4   8        269.48        316.39        35.43 o                         
 -10   4   8         14.66         28.15        13.75 o                         
  -9   4   8         80.81         81.47         8.55 o                         
  -8   4   8          8.89          7.52         2.80 o                         
  -7   4   8        375.27        353.34        14.70 o                         
  -6   4   8        310.30        293.19        15.80 o                         
  -5   4   8        480.33        508.02        18.56 o                         
  -4   4   8          1.70          6.73         3.75 o                         
  -3   4   8         81.47         86.70         7.39 o                         
  -2   4   8         62.66         58.52         6.32 o                         
  -1   4   8        202.94        219.48        18.32 o                         
   0   4   8       3036.63       3077.46        43.17 o                         
   1   4   8          2.57          0.90         2.12 o                         
   2   4   8        268.88        258.85         9.80 o                         
   3   4   8         11.15         12.26         3.30 o                         
   4   4   8        354.46        373.58        20.35 o                         
   5   4   8        110.92        122.65         9.85 o                         
   6   4   8         74.54         75.75         7.30 o                         
   7   4   8         18.36         17.25         4.79 o                         
   8   4   8         51.63         50.43         8.48 o                         
   9   4   8         24.48         19.61        10.61 o                         
  10   4   8        170.06        182.41        26.61 o                         
  11   4   8        439.45        368.63        29.56 o                         
  12   4   8         32.64         39.19        12.01 o                         
 -12   5   8          9.60         16.31        11.80 o                         
 -11   5   8          2.24         14.76        10.17 o                         
 -10   5   8          6.65         -0.06         8.33 o                         
  -9   5   8        144.11        136.01        23.79 o                         
  -8   5   8        584.35        635.56        47.70 o                         
  -7   5   8         23.19         15.82         4.75 o                         
  -6   5   8          0.68          1.58         1.53 o                         
  -5   5   8        502.29        501.53        11.47 o                         
  -4   5   8         21.14         28.83        11.50 o                         
  -3   5   8         29.85         29.86        11.45 o                         
  -2   5   8         40.84         41.45         5.81 o                         
  -1   5   8         11.08         12.98         3.19 o                         
   0   5   8        147.13        170.77        10.99 o                         
   1   5   8        973.80       1020.13        23.62 o                         
   2   5   8        823.85        816.85        23.85 o                         
   3   5   8        581.59        618.97        25.57 o                         
   4   5   8        126.02        111.47        10.14 o                         
   5   5   8        469.11        540.83        51.15 o                         
   6   5   8         14.60         17.42         6.13 o                         
   7   5   8          0.09         -3.82         4.83 o                         
   8   5   8          0.47         -1.99         4.92 o                         
   9   5   8        457.63        465.33        31.07 o                         
  10   5   8          8.20          8.93         7.61 o                         
  11   5   8        306.16        303.49        27.89 o                         
 -11   6   8        178.48        214.09        31.75 o                         
 -10   6   8         96.03        108.40        22.52 o                         
  -9   6   8         67.28         74.52        18.77 o                         
  -8   6   8        225.70        242.55        31.09 o                         
  -7   6   8        104.58        137.21        23.43 o                         
  -6   6   8        107.58         92.08        19.29 o                         
  -5   6   8        867.33        859.58        55.64 o                         
  -4   6   8        848.37        797.61        53.29 o                         
  -3   6   8         24.14         18.25         2.26 o                         
  -2   6   8        281.70        293.75        13.69 o                         
  -1   6   8          0.55          6.48         2.84 o                         
   0   6   8        152.44        138.43         9.14 o                         
   1   6   8        164.33        176.41        15.67 o                         
   2   6   8        211.15        203.71        14.94 o                         
   3   6   8        401.53        383.63        21.54 o                         
   4   6   8         30.11         26.08         6.60 o                         
   5   6   8         92.33         79.59        10.98 o                         
   6   6   8         28.87         37.10        12.92 o                         
   7   6   8         93.01         99.99        13.92 o                         
   8   6   8        362.28        358.42        31.25 o                         
   9   6   8         64.44         55.22        11.70 o                         
  10   6   8        108.33         96.86        15.85 o                         
  -9   7   8          3.49         27.02        12.40 o                         
  -8   7   8         66.35         89.38        20.24 o                         
  -7   7   8         31.41         38.50        15.72 o                         
  -6   7   8         18.04         12.20        11.42 o                         
  -5   7   8         18.60         36.16        13.94 o                         
  -4   7   8         31.90         48.13        14.70 o                         
  -3   7   8        391.48        392.40        38.83 o                         
  -2   7   8         67.32         62.09        16.60 o                         
  -1   7   8         32.97         24.52         7.26 o                         
   0   7   8         21.77         19.60         4.33 o                         
   1   7   8         16.96         24.82         6.18 o                         
   2   7   8        104.76         99.80        11.06 o                         
   3   7   8          0.05          0.60         3.95 o                         
   4   7   8        709.48        669.84        38.24 o                         
   5   7   8          2.77         -3.67         8.84 o                         
   6   7   8          4.63         -1.32        23.53 o                         
   7   7   8         81.72         56.66        10.94 o                         
   8   7   8          2.77         10.04         7.09 o                         
  -7   8   8          9.59         -1.08         8.02 o                         
  -6   8   8         10.58          3.84         8.03 o                         
  -5   8   8         12.91          9.15        10.55 o                         
  -4   8   8        148.45        213.47        30.56 o                         
  -3   8   8        231.37        224.17        31.13 o                         
  -2   8   8         44.44         41.41        13.94 o                         
  -1   8   8       1169.38       1021.67        63.82 o                         
   0   8   8        849.84       1039.37        65.00 o                         
   1   8   8         98.46         90.44        20.40 o                         
   2   8   8        254.54        199.92        28.84 o                         
   3   8   8         40.71         36.20        13.95 o                         
   4   8   8         18.90         20.70        10.51 o                         
   5   8   8          0.00         28.28        12.82 o                         
   6   8   8         32.42         19.86        12.41 o                         
 -15   1   9         94.80        103.63        15.91 o                         
 -14   1   9         71.88         47.60        11.41 o                         
 -13   1   9         52.77         41.75         9.53 o                         
 -12   1   9         18.64         11.26         6.36 o                         
 -11   1   9         91.22         86.35        11.74 o                         
 -10   1   9        427.87        330.23        27.60 o                         
  -9   1   9        561.31        558.12        21.06 o                         
  -8   1   9          3.66          3.82         3.61 o                         
  -7   1   9         25.86         20.40         3.58 o                         
  -6   1   9        212.22        252.89        10.42 o                         
  -5   1   9        130.29        125.95         6.35 o                         
  -4   1   9        416.76        384.74        10.97 o                         
  -3   1   9        630.63        661.16        16.23 o                         
  -2   1   9         64.69         84.65        15.36 o                         
  -1   1   9        578.48        573.19        17.51 o                         
   0   1   9          1.03          0.65         3.70 o                         
   1   1   9       1391.04       1244.39        20.46 o                         
   2   1   9        151.18        113.56         7.71 o                         
   3   1   9        327.11        304.79        11.07 o                         
   4   1   9       3516.31       4107.45        63.32 o                         
   5   1   9         17.24          7.06         3.11 o                         
   6   1   9          8.61          7.27         2.34 o                         
   7   1   9        179.31        151.64        13.05 o                         
   8   1   9        198.66        224.62        17.90 o                         
   9   1   9        240.60        243.69        16.79 o                         
  10   1   9       1829.75       1761.02        47.52 o                         
  11   1   9         34.78         32.86         8.25 o                         
  12   1   9          3.75          6.46         5.82 o                         
  13   1   9          0.46          0.32        16.97 o                         
  14   1   9          0.01          5.94         9.88 o                         
 -14   2   9         14.84          8.78         7.62 o                         
 -13   2   9          3.06          4.01         6.27 o                         
 -12   2   9         42.07         30.27         7.70 o                         
 -11   2   9        157.17        171.16        23.28 o                         
 -10   2   9        398.46        354.28        21.69 o                         
  -9   2   9          5.53          9.05         5.25 o                         
  -8   2   9       2642.58       2692.15        42.24 o                         
  -7   2   9        712.41        695.29        20.04 o                         
  -6   2   9       1076.03       1169.88        21.56 o                         
  -5   2   9       3282.98       3535.77        44.51 o                         
  -4   2   9         10.07          9.67         1.92 o                         
  -3   2   9        930.53        891.84        31.75 o                         
  -2   2   9        566.70        554.54        43.25 o                         
  -1   2   9       1180.03       1152.52        15.32 o                         
   0   2   9         16.16         16.50         2.21 o                         
   1   2   9          9.04         12.76         1.89 o                         
   2   2   9        841.28        893.59        15.53 o                         
   3   2   9       1737.13       1731.56        22.77 o                         
   4   2   9       2816.48       2859.65        74.37 o                         
   5   2   9        974.67       1022.78        23.58 o                         
   6   2   9        579.38        564.33        18.50 o                         
   7   2   9        349.35        362.93        18.31 o                         
   8   2   9        146.27        144.66        12.61 o                         
   9   2   9        371.04        319.34        19.40 o                         
  10   2   9       1726.76       1641.51        45.66 o                         
  11   2   9         28.41         23.72         5.81 o                         
  12   2   9          2.62         10.67         5.80 o                         
  13   2   9        107.28        124.01        14.87 o                         
 -14   3   9         17.72         29.26        14.32 o                         
 -13   3   9          1.27         -3.69         9.51 o                         
 -12   3   9         40.10         25.19        11.18 o                         
 -11   3   9       1376.99       1391.42        69.95 o                         
 -10   3   9        415.04        397.03        26.96 o                         
  -9   3   9        159.28        183.57        15.63 o                         
  -8   3   9        278.58        262.27        17.12 o                         
  -7   3   9         12.55         11.50         3.85 o                         
  -6   3   9          0.09          0.26         3.18 o                         
  -5   3   9       1191.32       1197.16        29.98 o                         
  -4   3   9        330.43        326.78        18.96 o                         
  -3   3   9        153.65        164.12        10.80 o                         
  -2   3   9       1982.20       2037.30        42.53 o                         
  -1   3   9       7485.26       7235.15        65.11 o                         
   0   3   9        913.42       1051.56        15.32 o                         
   1   3   9        492.97        550.02        12.88 o                         
   2   3   9          0.67          2.04         1.75 o                         
   3   3   9       1213.95       1315.85        19.67 o                         
   4   3   9         76.25         85.19         7.53 o                         
   5   3   9       4666.63       5157.36        61.03 o                         
   6   3   9         68.17         76.91         8.24 o                         
   7   3   9         18.13         20.36         5.22 o                         
   8   3   9        284.27        288.50        17.52 o                         
   9   3   9       4586.04       4401.23        71.07 o                         
  10   3   9         94.39        119.97        13.20 o                         
  11   3   9          7.58          4.49         5.70 o                         
  12   3   9         23.15         32.82        10.79 o                         
  13   3   9         83.06        131.65        21.33 o                         
 -13   4   9         58.03         86.66        20.63 o                         
 -12   4   9         17.85          7.19         7.72 o                         
 -11   4   9        654.56        704.27        52.75 o                         
 -10   4   9         75.51         67.08        17.25 o                         
  -9   4   9         22.70         21.24        10.38 o                         
  -8   4   9         97.77        104.21         9.06 o                         
  -7   4   9        172.54        200.08        11.23 o                         
  -6   4   9        158.21        158.31         8.80 o                         
  -5   4   9         13.10         13.58         3.52 o                         
  -4   4   9         35.50         26.53         7.05 o                         
  -3   4   9        971.09       1115.20        27.06 o                         
  -2   4   9        193.97        186.24        11.37 o                         
  -1   4   9        235.27        220.01         7.77 o                         
   0   4   9          0.86          2.26         1.73 o                         
   1   4   9          1.31          2.66         2.07 o                         
   2   4   9        419.60        410.01        12.76 o                         
   3   4   9       1398.71       1427.36        25.28 o                         
   4   4   9        261.25        249.25        16.94 o                         
   5   4   9         40.84         36.66         4.55 o                         
   6   4   9          1.21          1.57         3.01 o                         
   7   4   9        171.98        177.28        12.61 o                         
   8   4   9         46.89         43.43         7.10 o                         
   9   4   9        423.51        422.82        21.82 o                         
  10   4   9        754.10        709.87        39.46 o                         
  11   4   9        274.17        327.19        31.85 o                         
  12   4   9        303.34        312.54        29.01 o                         
 -12   5   9         18.60         13.39         9.72 o                         
 -11   5   9        603.65        669.44        53.47 o                         
 -10   5   9         60.24         49.22        16.17 o                         
  -9   5   9          7.85          8.67         9.13 o                         
  -8   5   9        570.26        644.50        48.89 o                         
  -7   5   9         11.98          5.91         3.41 o                         
  -6   5   9        325.27        302.91        16.62 o                         
  -5   5   9         69.80         77.40         8.47 o                         
  -4   5   9         11.96          8.83         7.74 o                         
  -3   5   9        497.25        570.34        30.86 o                         
  -2   5   9        349.90        388.55        32.29 o                         
  -1   5   9         12.04         12.22         4.10 o                         
   0   5   9        190.11        215.07        10.22 o                         
   1   5   9        225.61        225.19        11.19 o                         
   2   5   9         90.01        105.79         6.76 o                         
   3   5   9         48.96         43.43         7.65 o                         
   4   5   9        888.63        944.10        28.78 o                         
   5   5   9        218.82        231.04        18.34 o                         
   6   5   9       1156.05       1175.31        42.52 o                         
   7   5   9         93.93        102.40        13.82 o                         
   8   5   9          3.36          6.23         5.74 o                         
   9   5   9        290.61        288.22        24.64 o                         
  10   5   9          2.06          6.38         6.70 o                         
  11   5   9        357.11        349.60        29.98 o                         
 -11   6   9        132.73        119.93        24.71 o                         
 -10   6   9          4.25         -0.67         8.86 o                         
  -9   6   9         33.28         47.06        15.61 o                         
  -8   6   9        658.12        700.43        53.20 o                         
  -7   6   9         76.96         61.88        17.12 o                         
  -6   6   9        180.84        215.05        29.31 o                         
  -5   6   9        370.08        391.25        39.07 o                         
  -4   6   9        335.35        338.86        36.02 o                         
  -3   6   9        311.97        385.44        40.21 o                         
  -2   6   9         87.34         76.81         4.90 o                         
  -1   6   9        329.51        294.35        11.05 o                         
   0   6   9        112.95        189.55        20.42 o                         
   1   6   9        358.77        376.97        15.04 o                         
   2   6   9          0.25          4.31         3.89 o                         
   3   6   9        577.60        614.99        49.33 o                         
   4   6   9         43.94         43.56         8.53 o                         
   5   6   9        112.02        114.68        13.55 o                         
   6   6   9          0.10         -3.12         5.35 o                         
   7   6   9         24.02         27.46         8.26 o                         
   8   6   9        125.63        100.60        14.84 o                         
   9   6   9          4.27          4.90        10.11 o                         
  10   6   9         46.92         49.74        11.59 o                         
  -9   7   9        101.78        113.64        24.37 o                         
  -8   7   9         51.91         36.78        14.74 o                         
  -7   7   9        266.74        239.76        32.63 o                         
  -6   7   9        119.57        155.96        26.42 o                         
  -5   7   9         29.84         19.70        10.98 o                         
  -4   7   9          0.02         15.55        10.39 o                         
  -3   7   9          2.25          2.26         7.13 o                         
  -2   7   9          0.58          6.99         8.27 o                         
  -1   7   9        204.54        175.22        17.10 o                         
   0   7   9         44.63         38.43         5.77 o                         
   1   7   9         10.60          4.61         4.04 o                         
   2   7   9         11.84         -0.57        13.63 o                         
   3   7   9         11.52         13.38         5.62 o                         
   4   7   9        167.26        211.24        18.00 o                         
   5   7   9         17.91          4.53        12.63 o                         
   6   7   9         20.97          7.55        10.47 o                         
   7   7   9         94.85         89.60        13.58 o                         
   8   7   9        107.82        103.91        15.47 o                         
  -7   8   9         15.79         21.71        12.51 o                         
  -6   8   9          8.06         16.17        10.29 o                         
  -5   8   9        146.83        151.24        26.50 o                         
  -4   8   9         29.87         16.79        10.50 o                         
  -3   8   9         11.58         20.27         9.95 o                         
  -2   8   9         16.81          4.31         7.28 o                         
  -1   8   9        602.67        543.82        48.45 o                         
   0   8   9         13.67         -1.45         7.09 o                         
   1   8   9        479.78        394.04        41.20 o                         
   2   8   9         16.41         -9.66         9.66 o                         
   3   8   9        133.62        118.23        22.42 o                         
   4   8   9         31.48         26.65        12.05 o                         
   5   8   9        147.59        134.54        26.90 o                         
   6   8   9          1.08         -3.14         6.95 o                         
 -15   0  10          5.25          6.54         9.55 o                         
 -14   0  10          0.00         -3.14         9.26 o                         
 -13   0  10        332.78        289.03        32.63 o                         
 -12   0  10          1.85          8.20         8.54 o                         
 -11   0  10        216.19        218.60        25.14 o                         
 -10   0  10        986.88        759.17        43.28 o                         
  -9   0  10        264.85        303.94        26.31 o                         
  -8   0  10        130.94        107.06        11.34 o                         
  -7   0  10        306.05        280.34        17.19 o                         
  -6   0  10       2383.46       3042.77        52.63 o                         
  -5   0  10       3220.84       3734.16        55.74 o                         
  -4   0  10        141.05        136.94        13.80 o                         
  -3   0  10       2851.99       3076.53        65.10 o                         
  -2   0  10       1131.44        954.25        40.38 o                         
  -1   0  10       1468.69       1463.02        50.90 o                         
   0   0  10        291.97        256.16        21.54 o                         
   1   0  10       2108.23       2092.91        62.36 o                         
   2   0  10       6401.71       6422.78       111.83 o                         
   3   0  10        548.38        508.55        21.80 o                         
   4   0  10        712.90        832.21        43.59 o                         
   5   0  10        574.06        620.51        39.04 o                         
   6   0  10        513.20        513.46        37.46 o                         
   7   0  10        584.54        645.53        43.93 o                         
   8   0  10       2702.60       2696.53        94.44 o                         
   9   0  10       2319.58       2078.24        87.28 o                         
  10   0  10        326.41        299.82        35.17 o                         
  11   0  10        733.50        743.08        57.99 o                         
  12   0  10          0.07         -2.75         8.49 o                         
  13   0  10        150.10        112.72        26.42 o                         
  14   0  10        567.46        651.21        63.31 o                         
 -15   1  10        220.25        231.43        23.18 o                         
 -14   1  10         49.85         71.19        13.19 o                         
 -13   1  10        121.61        127.70        15.74 o                         
 -12   1  10         31.14         30.19        15.64 o                         
 -11   1  10          8.05          6.65         4.84 o                         
 -10   1  10       3293.05       2916.71        60.51 o                         
  -9   1  10        334.21        353.25        16.92 o                         
  -8   1  10        879.38        813.75        23.85 o                         
  -7   1  10         12.74          5.37         2.57 o                         
  -6   1  10       1453.02       1531.31        26.09 o                         
  -5   1  10        977.53       1087.53        19.09 o                         
  -4   1  10        323.13        360.55        13.08 o                         
  -3   1  10       4592.73       4631.15        49.14 o                         
  -2   1  10        521.47        515.24        22.06 o                         
  -1   1  10       2843.74       2861.13        41.29 o                         
   0   1  10        618.03        550.51        18.21 o                         
   1   1  10        376.94        351.95        11.57 o                         
   2   1  10        230.56        222.76         9.58 o                         
   3   1  10        653.34        627.99        16.55 o                         
   4   1  10          1.54         -2.25         3.71 o                         
   5   1  10       1921.22       2220.62        41.88 o                         
   6   1  10        618.86        671.74        23.37 o                         
   7   1  10        787.55        798.42        27.97 o                         
   8   1  10        255.76        276.37        17.45 o                         
   9   1  10        337.74        291.86        19.01 o                         
  10   1  10        346.77        309.11        20.39 o                         
  11   1  10         29.14         24.22         8.87 o                         
  12   1  10         34.99         50.34        10.91 o                         
  13   1  10         37.63         42.12        12.08 o                         
 -14   2  10         22.03         36.13        11.44 o                         
 -13   2  10          9.14         10.84         6.85 o                         
 -12   2  10         27.49         18.98         7.07 o                         
 -11   2  10       1104.70        984.04        37.92 o                         
 -10   2  10        363.67        355.41        21.75 o                         
  -9   2  10         68.56         85.97         9.22 o                         
  -8   2  10       1030.98       1085.95        27.08 o                         
  -7   2  10        372.06        380.97        14.91 o                         
  -6   2  10        157.88        164.89         8.84 o                         
  -5   2  10         98.66         93.07         5.61 o                         
  -4   2  10        500.60        559.03        13.95 o                         
  -3   2  10        513.99        506.22        12.12 o                         
  -2   2  10        229.33        258.70        12.93 o                         
  -1   2  10          0.03          1.22         0.88 o                         
   0   2  10       1110.66       1146.94        19.90 o                         
   1   2  10        274.17        288.31         9.13 o                         
   2   2  10          2.09          1.13         1.60 o                         
   3   2  10       1135.60       1289.83        20.52 o                         
   4   2  10       4390.93       4577.83        56.13 o                         
   5   2  10       1300.64       1380.16        28.23 o                         
   6   2  10        213.02        198.83        13.30 o                         
   7   2  10        452.54        483.12        21.65 o                         
   8   2  10          3.78          1.04         4.16 o                         
   9   2  10         17.29         12.54         5.12 o                         
  10   2  10        281.47        287.14        19.71 o                         
  11   2  10        477.91        444.66        25.87 o                         
  12   2  10         56.17         60.07        10.68 o                         
  13   2  10         62.98         44.30         9.46 o                         
 -14   3  10        118.99        133.34        25.19 o                         
 -13   3  10          4.28        -10.84        10.84 o                         
 -12   3  10        122.51        132.69        23.42 o                         
 -11   3  10         18.65         29.58        12.42 o                         
 -10   3  10        223.63        212.38        27.43 o                         
  -9   3  10       1171.13       1128.68        37.88 o                         
  -8   3  10        953.33        893.01        31.77 o                         
  -7   3  10        366.81        343.87        15.62 o                         
  -6   3  10        154.71        144.34         9.32 o                         
  -5   3  10        370.07        336.35        14.18 o                         
  -4   3  10        438.59        476.07        23.90 o                         
  -3   3  10        367.26        355.10        16.08 o                         
  -2   3  10        349.88        335.42        15.05 o                         
  -1   3  10        226.63        236.93        12.63 o                         
   0   3  10       1124.59       1222.53        20.21 o                         
   1   3  10        133.29        141.65         6.87 o                         
   2   3  10       2091.37       2273.26        25.85 o                         
   3   3  10       1372.88       1442.50        21.54 o                         
   4   3  10        225.74        237.54        18.78 o                         
   5   3  10        132.10        139.82        10.76 o                         
   6   3  10        103.15        112.43        10.33 o                         
   7   3  10         19.93         11.34         4.34 o                         
   8   3  10         49.58         54.26         8.05 o                         
   9   3  10         34.40         40.61         9.41 o                         
  10   3  10         37.78         33.34         7.83 o                         
  11   3  10        752.31        752.52        33.27 o                         
  12   3  10         71.59         86.18        16.03 o                         
  13   3  10          8.40         14.82         9.06 o                         
 -13   4  10         19.18         23.71        14.04 o                         
 -12   4  10          8.97         22.53        10.25 o                         
 -11   4  10       1658.65       1718.39        81.88 o                         
 -10   4  10        118.04        104.57        20.86 o                         
  -9   4  10         20.04         17.07         9.45 o                         
  -8   4  10       1243.09       1296.08        34.81 o                         
  -7   4  10       1304.30       1304.04        32.74 o                         
  -6   4  10         78.46         92.74         6.68 o                         
  -5   4  10       1328.49       1425.14        41.39 o                         
  -4   4  10       2205.97       2250.13        51.41 o                         
  -3   4  10         90.20         85.07        12.52 o                         
  -2   4  10         11.25          9.79         4.85 o                         
  -1   4  10          6.84          1.77         3.65 o                         
   0   4  10         96.88        100.24         6.58 o                         
   1   4  10         88.37         73.57         5.64 o                         
   2   4  10        562.88        597.32        16.90 o                         
   3   4  10         73.18         59.56         5.77 o                         
   4   4  10        457.11        454.43        19.70 o                         
   5   4  10         43.78         52.14         6.18 o                         
   6   4  10          1.71         -0.33         3.20 o                         
   7   4  10        787.02        806.72        27.08 o                         
   8   4  10          3.41          4.00         3.92 o                         
   9   4  10          2.00          0.19         7.66 o                         
  10   4  10        331.59        372.24        32.26 o                         
  11   4  10        179.42        186.08        22.17 o                         
  12   4  10         15.76          9.66         7.40 o                         
 -12   5  10        233.23        250.75        33.90 o                         
 -11   5  10        373.18        389.17        41.76 o                         
 -10   5  10        128.92        121.64        23.13 o                         
  -9   5  10        233.34        230.05        31.08 o                         
  -8   5  10        360.99        373.08        38.37 o                         
  -7   5  10         43.77         41.58        14.80 o                         
  -6   5  10         92.04        107.01        19.36 o                         
  -5   5  10        241.40        263.43        16.36 o                         
  -4   5  10         10.45          8.00         7.91 o                         
  -3   5  10        474.45        487.41        25.99 o                         
  -2   5  10        887.37        948.46        37.82 o                         
  -1   5  10         40.15         38.63         3.80 o                         
   0   5  10         53.51         87.05         7.09 o                         
   1   5  10         50.79         39.32         5.08 o                         
   2   5  10          2.03          1.62         2.42 o                         
   3   5  10        173.23        165.23        13.90 o                         
   4   5  10        191.31        202.02        13.96 o                         
   5   5  10        137.43        150.92        15.14 o                         
   6   5  10         34.79         24.30         6.49 o                         
   7   5  10         64.54         82.01        12.50 o                         
   8   5  10        754.08        768.50        38.89 o                         
   9   5  10        217.33        229.99        22.51 o                         
  10   5  10        453.63        486.54        33.94 o                         
  11   5  10          2.55         12.82        17.97 o                         
 -11   6  10        157.06        178.53        29.96 o                         
 -10   6  10          8.46          8.11         8.16 o                         
  -9   6  10        607.25        618.43        51.33 o                         
  -8   6  10        277.61        287.11        34.67 o                         
  -7   6  10          3.28        -11.58        11.58 o                         
  -6   6  10        710.94        730.66        54.12 o                         
  -5   6  10        385.60        407.93        40.67 o                         
  -4   6  10        207.24        171.48        26.24 o                         
  -3   6  10        134.33        138.59        14.18 o                         
  -2   6  10         22.89         27.40         6.23 o                         
  -1   6  10          0.70          3.81         1.75 o                         
   0   6  10        496.12        486.96        29.56 o                         
   1   6  10         44.29         39.02         5.27 o                         
   2   6  10          4.09          2.54         4.38 o                         
   3   6  10         55.57         71.77         9.96 o                         
   4   6  10        324.44        304.24        20.86 o                         
   5   6  10        279.10        265.72        20.49 o                         
   6   6  10        141.18        117.61        14.54 o                         
   7   6  10          5.66          5.14         6.60 o                         
   8   6  10         71.84         43.76        23.86 o                         
   9   6  10        470.95        440.79        31.90 o                         
  10   6  10        376.59        364.29        30.22 o                         
  -9   7  10         36.11         52.92        16.92 o                         
  -8   7  10        143.33        141.44        25.79 o                         
  -7   7  10          0.19         19.28        14.12 o                         
  -6   7  10         56.24         55.04        16.34 o                         
  -5   7  10        255.56        243.86        33.02 o                         
  -4   7  10        544.01        458.97        43.83 o                         
  -3   7  10         11.15          7.77         8.81 o                         
  -2   7  10          4.74          1.98        10.67 o                         
  -1   7  10          0.02         -5.61         5.61 o                         
   0   7  10        370.78        417.04        29.19 o                         
   1   7  10        438.70        416.91        20.69 o                         
   2   7  10         68.58         68.09        11.90 o                         
   3   7  10          6.74          1.41         4.28 o                         
   4   7  10          1.97         11.87         5.30 o                         
   5   7  10         65.96         66.33        10.83 o                         
   6   7  10        246.16        192.29        19.14 o                         
   7   7  10          5.52        -12.78        13.31 o                         
   8   7  10          1.71         -7.94         7.94 o                         
  -6   8  10        176.56        194.63        30.22 o                         
  -5   8  10         16.65         22.06        10.64 o                         
  -4   8  10          0.36         13.96        12.17 o                         
  -3   8  10        112.05         95.94        21.36 o                         
  -2   8  10          9.32         -7.14        11.50 o                         
  -1   8  10          5.77         -2.14         8.09 o                         
   0   8  10        218.56        182.12        29.62 o                         
   1   8  10         68.32         57.86        15.28 o                         
   3   8  10          1.08         35.71        14.03 o                         
   4   8  10        310.59        296.41        38.29 o                         
   5   8  10          0.57         25.83        13.21 o                         
 -15   1  11         12.42         16.14        17.27 o                         
 -14   1  11         78.77         81.34        13.32 o                         
 -13   1  11          4.10          7.92         5.86 o                         
 -12   1  11          0.82         -9.52        10.17 o                         
 -11   1  11        778.76        730.25        41.83 o                         
 -10   1  11        936.25        862.12        33.06 o                         
  -9   1  11         23.43         20.46         4.36 o                         
  -8   1  11       1120.46       1091.04        27.90 o                         
  -7   1  11        253.22        258.15        14.75 o                         
  -6   1  11        808.46        871.59        20.07 o                         
  -5   1  11        314.36        322.40        13.29 o                         
  -4   1  11        429.50        499.23        15.99 o                         
  -3   1  11        590.58        594.51        15.44 o                         
  -2   1  11       1302.35       1266.37        35.89 o                         
  -1   1  11      10361.17      10413.73        82.49 o                         
   0   1  11          0.12          5.19         3.26 o                         
   1   1  11         74.33         54.78         5.16 o                         
   2   1  11         59.61         31.06         4.01 o                         
   3   1  11         93.27        118.76         9.49 o                         
   4   1  11       1448.02       1530.00        43.57 o                         
   5   1  11       2157.70       2346.43        56.13 o                         
   6   1  11         38.27         22.89         6.38 o                         
   7   1  11        660.50        669.07        32.93 o                         
   8   1  11          6.57         14.39         7.83 o                         
   9   1  11        670.35        650.94        35.46 o                         
  10   1  11         13.76          7.56        15.92 o                         
  11   1  11         37.25         29.64         9.15 o                         
  12   1  11         15.42         13.17         6.54 o                         
  13   1  11        104.97        130.25        31.49 o                         
 -14   2  11         70.90         82.88        13.58 o                         
 -13   2  11         54.99         30.28         8.56 o                         
 -12   2  11         34.95         24.49         7.25 o                         
 -11   2  11        381.36        351.46        22.87 o                         
 -10   2  11         60.08         70.79        10.29 o                         
  -9   2  11         34.47         24.73         5.12 o                         
  -8   2  11        188.17        168.32        10.88 o                         
  -7   2  11        364.17        370.55        14.69 o                         
  -6   2  11         28.19         29.23         3.79 o                         
  -5   2  11         16.86         22.32         2.98 o                         
  -4   2  11       1276.59       1303.48        21.56 o                         
  -3   2  11       4936.77       5038.16        43.39 o                         
  -2   2  11        154.46        129.10         5.97 o                         
  -1   2  11       1048.63       1127.93        17.29 o                         
   0   2  11        302.28        298.83        12.98 o                         
   1   2  11         86.56        109.18         6.02 o                         
   2   2  11        132.86        118.13         7.57 o                         
   3   2  11       3067.13       3198.15        50.76 o                         
   4   2  11        831.31        862.88        25.63 o                         
   5   2  11         89.25         90.81         7.84 o                         
   6   2  11        110.54        134.46        11.53 o                         
   7   2  11        254.61        236.46        15.66 o                         
   8   2  11       1051.98       1010.97        34.18 o                         
   9   2  11          9.54         -1.20         4.84 o                         
  10   2  11        147.96        153.73        23.04 o                         
  11   2  11         85.67         85.20        12.13 o                         
  12   2  11        352.59        434.27        31.29 o                         
  13   2  11         97.38        129.79        34.77 o                         
 -14   3  11         19.06          8.64         7.70 o                         
 -13   3  11         83.02         73.19        18.86 o                         
 -12   3  11          0.31         18.17        11.68 o                         
 -11   3  11         17.74         26.93        13.09 o                         
 -10   3  11        742.52        742.50        50.61 o                         
  -9   3  11        119.67        126.09        13.19 o                         
  -8   3  11        257.73        240.48        16.53 o                         
  -7   3  11        260.25        274.23        16.17 o                         
  -6   3  11         24.48         31.66         6.98 o                         
  -5   3  11       1589.24       1720.84        47.73 o                         
  -4   3  11        167.09        200.48        12.89 o                         
  -3   3  11          2.19          8.77         3.95 o                         
  -2   3  11        999.74        999.22        26.71 o                         
  -1   3  11         52.83         48.18         5.93 o                         
   0   3  11        177.99        188.61         8.21 o                         
   1   3  11       2814.89       3010.95        38.48 o                         
   2   3  11         66.90         82.65         5.30 o                         
   3   3  11        162.87        151.55         7.36 o                         
   4   3  11       2985.76       3266.11        49.53 o                         
   5   3  11          0.45          1.27         2.49 o                         
   6   3  11        125.75        116.76        10.67 o                         
   7   3  11        440.71        412.91        20.74 o                         
   8   3  11         84.49         78.72         9.90 o                         
   9   3  11          0.01         -2.59         5.01 o                         
  10   3  11        216.91        206.55        17.10 o                         
  11   3  11         31.25         24.64         6.98 o                         
  12   3  11         32.22         21.44        13.19 o                         
  13   3  11          6.14          9.03         6.48 o                         
 -13   4  11         84.24         78.03        18.85 o                         
 -12   4  11         14.84         -9.80         9.80 o                         
 -11   4  11        363.92        369.67        39.07 o                         
 -10   4  11        200.43        212.44        29.20 o                         
  -9   4  11        253.61        206.91        28.19 o                         
  -8   4  11          0.20          8.73         3.66 o                         
  -7   4  11        146.86        147.47         9.58 o                         
  -6   4  11         16.49         12.45         2.68 o                         
  -5   4  11       1026.67       1089.34        37.75 o                         
  -4   4  11        407.77        399.87        17.89 o                         
  -3   4  11          5.68         11.48         4.35 o                         
  -2   4  11        712.32        703.44        22.78 o                         
  -1   4  11       1241.48       1290.86        30.98 o                         
   0   4  11         53.16         62.47         4.59 o                         
   1   4  11        205.18        208.39        10.73 o                         
   2   4  11         62.76         47.09         4.83 o                         
   3   4  11        529.03        578.69        18.17 o                         
   4   4  11         44.35         39.19         5.70 o                         
   5   4  11         97.06        108.19         9.23 o                         
   6   4  11         29.01         24.10         4.90 o                         
   7   4  11         17.01         14.83         4.78 o                         
   8   4  11        444.68        441.83        22.06 o                         
   9   4  11         46.92         39.43         7.60 o                         
  10   4  11        372.50        359.94        29.26 o                         
  11   4  11        413.15        409.03        32.58 o                         
  12   4  11         20.68         21.85        16.10 o                         
 -12   5  11         35.01         41.04        15.73 o                         
 -11   5  11        705.20        675.27        54.51 o                         
 -10   5  11         12.48          9.78        11.79 o                         
  -9   5  11          7.63          7.48         8.32 o                         
  -8   5  11        856.62        936.05        60.20 o                         
  -7   5  11        225.03        208.67        28.96 o                         
  -6   5  11        977.27       1043.67        38.17 o                         
  -5   5  11         25.61         30.34        10.66 o                         
  -4   5  11         35.92         37.34         5.64 o                         
  -3   5  11         22.93         21.39         7.20 o                         
  -2   5  11         35.17         32.50         6.66 o                         
  -1   5  11        656.16        628.24        29.16 o                         
   0   5  11        385.43        431.15        14.70 o                         
   1   5  11        529.13        587.01        26.26 o                         
   2   5  11          4.14          2.19         2.50 o                         
   3   5  11         40.20         42.72         5.28 o                         
   4   5  11          1.16          1.79         3.31 o                         
   5   5  11         69.28         49.69         8.90 o                         
   6   5  11        398.41        408.45        26.09 o                         
   7   5  11         39.00         45.99        10.23 o                         
   8   5  11          0.21          2.67         5.32 o                         
   9   5  11        637.53        623.51        37.42 o                         
  10   5  11         58.63         39.82        11.23 o                         
  11   5  11         39.77         28.41        11.42 o                         
 -11   6  11         36.04         42.33        18.00 o                         
 -10   6  11        340.16        344.50        40.19 o                         
  -9   6  11         42.95         48.17        16.37 o                         
  -8   6  11          0.35         29.94        13.91 o                         
  -7   6  11         15.77          8.38         9.08 o                         
  -6   6  11         57.41         73.39        18.55 o                         
  -5   6  11        284.96        300.10        36.15 o                         
  -4   6  11         17.49         19.26        10.24 o                         
  -3   6  11          1.74         11.09         9.42 o                         
  -2   6  11        248.98        238.75        21.89 o                         
  -1   6  11          2.85          2.51         1.36 o                         
   0   6  11         55.13         61.68         6.00 o                         
   1   6  11        212.07        232.31        12.43 o                         
   2   6  11        255.31        247.70        16.64 o                         
   3   6  11          2.53         -0.20         6.47 o                         
   4   6  11         75.96         84.02        11.54 o                         
   5   6  11          1.13          0.65         7.23 o                         
   6   6  11         98.34         84.72        12.61 o                         
   7   6  11         37.44         42.15         9.96 o                         
   8   6  11         29.96         22.17         7.88 o                         
   9   6  11         17.96         29.94        10.29 o                         
  10   6  11        161.85        159.80        39.06 o                         
  -9   7  11         13.26         -0.22         7.36 o                         
  -8   7  11          6.70         20.40        14.16 o                         
  -7   7  11        187.85        205.08        31.47 o                         
  -6   7  11          0.16         -2.66         7.43 o                         
  -5   7  11         66.79         56.19        15.64 o                         
  -4   7  11         43.64         37.82        15.32 o                         
  -3   7  11          1.89         -1.43         9.34 o                         
  -2   7  11         22.14         15.42         6.26 o                         
  -1   7  11        350.24        353.19        26.36 o                         
   0   7  11        199.92        199.58        22.21 o                         
   1   7  11        150.38        191.93        27.52 o                         
   2   7  11         17.71         14.08         5.45 o                         
   3   7  11        290.85        305.42        20.52 o                         
   4   7  11          2.79         -1.21         7.06 o                         
   5   7  11         69.63         90.16        12.90 o                         
   6   7  11        468.16        454.16        30.41 o                         
   7   7  11         77.31         60.52        11.60 o                         
   8   7  11          7.78         14.40         6.61 o                         
  -6   8  11         13.05          7.38         7.61 o                         
  -5   8  11          0.52          1.30        11.01 o                         
  -4   8  11          7.24          2.28         7.36 o                         
  -3   8  11         53.62         36.79        14.25 o                         
  -2   8  11        238.67        213.01        31.74 o                         
  -1   8  11          0.40        -15.91        15.91 o                         
   0   8  11        304.80        286.88        38.22 o                         
   1   8  11        190.13        191.89        31.32 o                         
   2   8  11         10.35         24.41        11.65 o                         
   3   8  11        167.96        138.89        25.91 o                         
   4   8  11         96.90         67.34        19.21 o                         
   5   8  11          6.53          9.07         7.20 o                         
 -15   0  12        201.39        272.08        35.33 o                         
 -14   0  12        180.04        223.15        29.94 o                         
 -13   0  12        175.83        169.22        24.78 o                         
 -12   0  12         51.24         28.92        12.55 o                         
 -11   0  12        717.54        624.98        41.79 o                         
 -10   0  12          3.11          2.72         5.44 o                         
  -9   0  12         37.37         28.49         9.76 o                         
  -8   0  12        535.53        533.78        25.63 o                         
  -7   0  12        745.07        838.39        30.31 o                         
  -6   0  12       4257.41       4459.69        66.81 o                         
  -5   0  12        132.59         46.99        64.95 o                         
  -4   0  12        356.62        377.53        24.85 o                         
  -3   0  12       2397.10       2398.08        62.98 o                         
  -2   0  12       2540.93       2722.29        74.65 o                         
  -1   0  12       8154.26       7941.51       130.90 o                         
   0   0  12        290.99        292.33        25.84 o                         
   1   0  12        146.00        193.83        21.02 o                         
   2   0  12        415.47        392.79        20.59 o                         
   3   0  12       5206.01       6252.32       235.97 o                         
   4   0  12       9800.88      10440.16       167.13 o                         
   5   0  12        947.55       1017.88        54.12 o                         
   6   0  12         59.47         64.24        15.67 o                         
   7   0  12       1881.99       2005.01        82.61 o                         
   8   0  12       1131.98       1179.10        65.90 o                         
   9   0  12        291.45        239.08        31.14 o                         
  10   0  12         44.55         43.76        15.16 o                         
  11   0  12        391.70        364.91        42.27 o                         
  12   0  12        263.80        279.70        39.29 o                         
  13   0  12          3.98         -3.42        10.78 o                         
 -14   1  12          3.28         14.06        11.69 o                         
 -13   1  12          8.15         12.11         6.16 o                         
 -12   1  12         85.18         75.56        11.68 o                         
 -11   1  12         54.59         40.50         8.18 o                         
 -10   1  12        516.03        437.38        23.78 o                         
  -9   1  12        135.92        124.67        10.33 o                         
  -8   1  12        908.31        923.46        25.78 o                         
  -7   1  12        285.97        298.20        12.75 o                         
  -6   1  12        533.60        558.41        18.03 o                         
  -5   1  12       1126.99       1012.25        33.96 o                         
  -4   1  12        289.34        313.59        13.16 o                         
  -3   1  12        689.81        675.74        19.40 o                         
  -2   1  12        207.45        246.55        17.07 o                         
  -1   1  12       6641.95       6638.95        68.86 o                         
   0   1  12        487.98        466.29        18.31 o                         
   1   1  12       3412.96       3481.83        50.15 o                         
   2   1  12       3409.07       3769.33        63.74 o                         
   3   1  12       1241.91       1388.99        26.55 o                         
   4   1  12        495.34        592.79        36.41 o                         
   5   1  12       2483.15       2956.82        65.25 o                         
   6   1  12        315.48        304.89        22.11 o                         
   7   1  12         70.40         60.13        10.96 o                         
   8   1  12         83.54         82.79        13.05 o                         
   9   1  12        194.58        144.67        23.38 o                         
  10   1  12        148.22        145.66        18.39 o                         
  11   1  12        114.54         91.75        15.24 o                         
  12   1  12         48.52         50.90        25.40 o                         
  13   1  12        233.58        230.94        27.08 o                         
 -14   2  12        132.80        126.26        16.64 o                         
 -13   2  12         13.11          1.20         7.70 o                         
 -12   2  12         53.98         27.02         7.68 o                         
 -11   2  12        381.42        342.15        22.86 o                         
 -10   2  12        680.56        601.89        27.97 o                         
  -9   2  12         83.36         86.95         8.43 o                         
  -8   2  12        598.90        603.66        23.06 o                         
  -7   2  12          9.01         10.31         3.22 o                         
  -6   2  12        642.30        692.87        18.44 o                         
  -5   2  12       3221.02       3397.67        44.09 o                         
  -4   2  12       4246.86       4390.59        40.79 o                         
  -3   2  12         48.54         57.33         7.30 o                         
  -2   2  12        771.81        781.25        24.35 o                         
  -1   2  12       3134.91       3399.10        54.72 o                         
   0   2  12        483.93        534.05        13.58 o                         
   1   2  12         23.85         12.58         3.06 o                         
   2   2  12         72.91         65.91         5.75 o                         
   3   2  12       3037.91       3390.12        46.82 o                         
   4   2  12          9.46         11.16         3.44 o                         
   5   2  12         16.53          8.36         3.78 o                         
   6   2  12         15.55         18.99         5.97 o                         
   7   2  12        197.04        175.76        15.94 o                         
   8   2  12        189.57        158.44        13.81 o                         
   9   2  12        682.39        634.15        28.95 o                         
  10   2  12          3.53          6.30         6.20 o                         
  11   2  12        180.87        159.82        17.51 o                         
  12   2  12         16.34         14.33        12.34 o                         
  13   2  12        514.41        608.15        42.38 o                         
 -14   3  12         41.58         61.05        17.93 o                         
 -13   3  12          2.16        -11.93        11.93 o                         
 -12   3  12          2.17          9.31         9.50 o                         
 -11   3  12         57.02         85.69        19.80 o                         
 -10   3  12        706.72        719.90        31.73 o                         
  -9   3  12       1268.09       1234.45        31.10 o                         
  -8   3  12        139.08        132.64         9.59 o                         
  -7   3  12        132.57        122.01        10.92 o                         
  -6   3  12        533.56        511.33        24.69 o                         
  -5   3  12         20.31         30.53         7.31 o                         
  -4   3  12       1248.07       1278.13        50.20 o                         
  -3   3  12       2195.51       2453.38        63.51 o                         
  -2   3  12          8.32         10.17         3.36 o                         
  -1   3  12        416.99        384.11        17.90 o                         
   0   3  12         49.98        109.57         9.29 o                         
   1   3  12         35.71         43.25         4.59 o                         
   2   3  12          2.29          2.99         1.98 o                         
   3   3  12          7.29          2.82         1.80 o                         
   4   3  12         91.30        108.75         7.68 o                         
   5   3  12        209.00        220.83        11.85 o                         
   6   3  12          0.80          1.88         3.97 o                         
   7   3  12       1603.26       1566.75        46.18 o                         
   8   3  12       1375.64       1319.89        39.78 o                         
   9   3  12        170.65        189.75        18.35 o                         
  10   3  12        134.72        121.23        18.93 o                         
  11   3  12         28.15         21.38         6.66 o                         
  12   3  12         16.36         16.91        13.69 o                         
 -13   4  12         36.12         42.58        15.83 o                         
 -12   4  12         52.85        101.65        22.33 o                         
 -11   4  12         39.36         48.47        16.03 o                         
 -10   4  12        196.75        192.56        28.52 o                         
  -9   4  12       1014.18       1065.55        62.70 o                         
  -8   4  12        921.10        897.05        29.81 o                         
  -7   4  12          4.91          6.44         3.30 o                         
  -6   4  12        750.03        788.56        34.93 o                         
  -5   4  12        436.58        436.46        44.78 o                         
  -4   4  12        865.05        945.79        28.80 o                         
  -3   4  12        200.34        199.98        13.44 o                         
  -2   4  12        161.97        176.93        12.08 o                         
  -1   4  12        487.30        524.97        26.60 o                         
   0   4  12          4.74         40.11         8.45 o                         
   1   4  12          0.28          0.65         2.27 o                         
   2   4  12         13.43         20.79         3.46 o                         
   3   4  12         13.32          2.91         2.57 o                         
   4   4  12          1.10          6.78         3.59 o                         
   5   4  12          0.48          0.75         2.94 o                         
   6   4  12        507.20        527.82        22.07 o                         
   7   4  12         66.51         78.60         9.46 o                         
   8   4  12         12.58         11.64         7.04 o                         
   9   4  12        766.25        707.36        30.15 o                         
  10   4  12        234.25        243.61        24.55 o                         
  11   4  12          0.50         -7.54         7.54 o                         
  12   4  12        229.19        247.78        27.68 o                         
 -12   5  12         28.66          5.50         7.95 o                         
 -11   5  12         13.54         10.68         8.57 o                         
 -10   5  12          9.46         17.15        13.15 o                         
  -9   5  12        169.99        180.57        27.72 o                         
  -8   5  12         49.14         64.45        17.24 o                         
  -7   5  12        206.28        191.08        27.72 o                         
  -6   5  12          2.35          2.89         4.51 o                         
  -5   5  12         76.98         79.03        10.46 o                         
  -4   5  12        576.55        614.94        22.51 o                         
  -3   5  12        179.44        168.23        14.21 o                         
  -2   5  12        173.17        176.76        14.22 o                         
  -1   5  12        495.90        559.74        28.70 o                         
   0   5  12         26.18         21.88         3.76 o                         
   1   5  12         11.58          5.88         2.96 o                         
   2   5  12         81.19         82.90         6.55 o                         
   3   5  12        199.84        195.11        10.67 o                         
   4   5  12        328.48        339.21        17.74 o                         
   5   5  12        148.85        161.80        16.45 o                         
   6   5  12          0.17         -5.00         8.97 o                         
   7   5  12        220.21        216.82        20.59 o                         
   8   5  12         33.80         37.20         9.57 o                         
   9   5  12         55.45         51.64        12.33 o                         
  10   5  12        502.32        485.65        34.94 o                         
  11   5  12        252.05        253.78        27.01 o                         
 -11   6  12        273.73        295.92        37.98 o                         
 -10   6  12         81.38         98.30        23.26 o                         
  -9   6  12         20.09         15.17        11.10 o                         
  -8   6  12        452.10        418.12        43.99 o                         
  -7   6  12        730.43        801.42        58.98 o                         
  -6   6  12        168.35        170.23        27.91 o                         
  -5   6  12          8.42         17.67        10.40 o                         
  -4   6  12          4.95         -4.02        10.50 o                         
  -3   6  12        302.61        319.05        41.56 o                         
  -2   6  12        354.18        363.46        20.76 o                         
  -1   6  12        144.23        142.89        15.34 o                         
   0   6  12        111.80        141.12        16.81 o                         
   1   6  12          0.09         -3.36         3.36 o                         
   2   6  12          3.81          2.04         4.70 o                         
   3   6  12        215.25        253.45        18.36 o                         
   4   6  12       1095.43       1159.63        41.23 o                         
   5   6  12         56.05         66.01        10.75 o                         
   6   6  12         28.61         32.87        14.19 o                         
   7   6  12         89.67         96.01        14.36 o                         
   8   6  12         21.49          4.03         9.26 o                         
   9   6  12         47.61         36.75        14.18 o                         
  -9   7  12         63.00         63.66        18.87 o                         
  -8   7  12        695.90        739.39        59.73 o                         
  -7   7  12        133.69        102.47        22.61 o                         
  -6   7  12          3.12         -3.55        11.11 o                         
  -5   7  12         44.53         54.17        16.73 o                         
  -4   7  12          7.83         11.56        10.52 o                         
  -3   7  12          2.16          7.61        11.07 o                         
  -2   7  12        716.50        820.43        39.50 o                         
  -1   7  12        251.39        284.41        25.90 o                         
   0   7  12         77.18         67.36        18.42 o                         
   1   7  12        167.18        156.38        26.91 o                         
   2   7  12        321.38        288.57        36.70 o                         
   3   7  12         48.69         42.40         8.10 o                         
   4   7  12          0.02          5.43         4.46 o                         
   5   7  12        529.84        498.48        35.55 o                         
   6   7  12         96.32         94.95        14.27 o                         
   7   7  12          4.69         -6.71         6.71 o                         
   8   7  12        101.79        111.71        23.75 o                         
  -6   8  12         40.54         17.45        12.55 o                         
  -5   8  12        111.18         98.27        21.75 o                         
  -4   8  12         17.56         51.80        17.86 o                         
  -3   8  12         18.50         19.17        12.59 o                         
  -2   8  12          8.69         -8.76         9.25 o                         
  -1   8  12        109.37         70.28        19.30 o                         
   0   8  12        733.27        865.28        66.39 o                         
   1   8  12          2.53          0.78         7.45 o                         
   2   8  12          1.37         29.12        13.55 o                         
   3   8  12        113.16         84.44        20.13 o                         
   4   8  12         25.93         65.37        19.36 o                         
   5   8  12         23.86         56.19        18.32 o                         
 -14   1  13          5.88          0.32         8.86 o                         
 -13   1  13         17.31         13.96         5.96 o                         
 -12   1  13         29.62         30.42         7.54 o                         
 -11   1  13        116.44         86.53        11.83 o                         
 -10   1  13         80.07         71.98        13.78 o                         
  -9   1  13          1.23          6.40         3.49 o                         
  -8   1  13        110.40        116.42         9.49 o                         
  -7   1  13         42.83         42.28         5.46 o                         
  -6   1  13        149.91        153.85        11.72 o                         
  -5   1  13        575.32        665.86        23.15 o                         
  -4   1  13        557.30        568.48        18.57 o                         
  -3   1  13       1920.60       2007.26        35.19 o                         
  -2   1  13       7941.46       8345.92        80.43 o                         
  -1   1  13       5238.47       5629.58        66.08 o                         
   0   1  13        483.87        399.08        27.86 o                         
   1   1  13       3112.68       3213.49        59.41 o                         
   2   1  13          5.43          1.73         2.93 o                         
   3   1  13       1250.75       1221.83        37.27 o                         
   4   1  13       3384.07       3625.94        55.39 o                         
   5   1  13       1935.25       2171.86        45.48 o                         
   6   1  13         23.61          7.45         7.11 o                         
   7   1  13         67.33         55.89        10.83 o                         
   8   1  13        167.90        143.75        17.47 o                         
   9   1  13         27.28         16.20         7.61 o                         
  10   1  13         95.30        116.11        20.99 o                         
  11   1  13         21.79         30.99         9.92 o                         
  12   1  13         25.00         47.64        12.12 o                         
  13   1  13         45.43         33.30        10.82 o                         
 -14   2  13         39.00         45.69        10.64 o                         
 -13   2  13         10.37          6.09         5.29 o                         
 -12   2  13          5.96          9.80         5.06 o                         
 -11   2  13        722.79        609.46        29.76 o                         
 -10   2  13        151.90        140.92        13.92 o                         
  -9   2  13        766.33        748.59        24.25 o                         
  -8   2  13        990.49        997.48        27.17 o                         
  -7   2  13          6.28          1.35         2.63 o                         
  -6   2  13       1447.30       1459.14        32.46 o                         
  -5   2  13         29.26         29.59         4.37 o                         
  -4   2  13        646.59        682.72        14.55 o                         
  -3   2  13         59.74         59.49         4.68 o                         
  -2   2  13         76.98         86.24         8.87 o                         
  -1   2  13         28.44         26.42         3.58 o                         
   0   2  13        101.62         95.79         5.88 o                         
   1   2  13        157.96        145.47         8.21 o                         
   2   2  13        345.12        411.11        14.25 o                         
   3   2  13        495.24        467.15        16.18 o                         
   4   2  13       2127.97       2291.41        50.51 o                         
   5   2  13        944.04       1006.36        29.96 o                         
   6   2  13       1253.29       1227.24        35.81 o                         
   7   2  13        123.86        136.71        13.11 o                         
   8   2  13         69.19         66.37         9.49 o                         
   9   2  13         85.38         81.62        11.08 o                         
  10   2  13          4.34         -7.46         7.46 o                         
  11   2  13        281.43        261.16        26.36 o                         
  12   2  13          1.00          6.02         7.18 o                         
  13   2  13         62.02         70.11        15.20 o                         
 -14   3  13        228.82        209.22        31.41 o                         
 -13   3  13         25.36         32.34        13.12 o                         
 -12   3  13          4.85         13.83         9.89 o                         
 -11   3  13        733.50        735.82        33.77 o                         
 -10   3  13       1633.58       1441.80        44.71 o                         
  -9   3  13        107.02         73.92         7.86 o                         
  -8   3  13        132.38        118.92         9.05 o                         
  -7   3  13       1231.85       1185.98        27.99 o                         
  -6   3  13       2344.26        777.91      1188.52 o                         
  -5   3  13          3.78         -2.40         6.03 o                         
  -4   3  13         30.58         45.75         6.84 o                         
  -3   3  13        157.01        123.16        10.55 o                         
  -2   3  13        495.20        489.43        20.48 o                         
  -1   3  13         81.84        105.55         5.42 o                         
   0   3  13          8.76          3.46         3.19 o                         
   1   3  13         35.84         37.41         4.37 o                         
   2   3  13         76.32         81.47         6.51 o                         
   3   3  13         68.98         53.74         8.75 o                         
   4   3  13        305.83        318.31        13.55 o                         
   5   3  13        171.06        203.57        12.79 o                         
   6   3  13        335.26        289.47        17.50 o                         
   7   3  13          2.49          0.80         4.21 o                         
   8   3  13          0.43         -4.80         4.80 o                         
   9   3  13          0.01         -2.99         7.15 o                         
  10   3  13        216.82        202.11        17.91 o                         
  11   3  13        101.86        111.50        14.23 o                         
  12   3  13         60.37         76.07        19.46 o                         
 -13   4  13          1.36         -4.51         9.73 o                         
 -12   4  13          6.55          1.27         8.13 o                         
 -11   4  13        696.02        749.66        56.11 o                         
 -10   4  13        209.30        222.32        31.09 o                         
  -9   4  13         42.95         30.78        13.47 o                         
  -8   4  13         17.07         13.52         4.65 o                         
  -7   4  13         88.95         11.45        39.48 o                         
  -6   4  13       1349.18       1147.53       183.05 o                         
  -5   4  13        779.19        786.74        34.76 o                         
  -4   4  13          2.74          4.87         4.40 o                         
  -3   4  13         80.54         85.07         7.99 o                         
  -2   4  13          1.99          4.08         2.69 o                         
  -1   4  13        477.52        498.51        26.86 o                         
   0   4  13         63.47         68.30        10.03 o                         
   1   4  13         52.86         52.89         6.34 o                         
   2   4  13         11.70          9.61         2.76 o                         
   3   4  13          0.57         -1.63         2.13 o                         
   4   4  13       3210.71       3342.67       105.10 o                         
   5   4  13         28.04         24.31         5.97 o                         
   6   4  13          6.13         18.69         4.93 o                         
   7   4  13         19.04         16.73         4.81 o                         
   8   4  13        630.72        694.01        28.92 o                         
   9   4  13         74.52         79.34        10.93 o                         
  10   4  13         98.95        128.05        18.26 o                         
  11   4  13         24.71         22.95        10.13 o                         
 -12   5  13        136.60        156.28        28.11 o                         
 -11   5  13          0.66          1.81        10.45 o                         
 -10   5  13        951.58        971.15        65.41 o                         
  -9   5  13         56.64         71.73        19.18 o                         
  -8   5  13        218.86        207.02        30.57 o                         
  -7   5  13        312.83        299.35        35.70 o                         
  -6   5  13         43.44         58.16         9.15 o                         
  -5   5  13        180.30        188.64        16.56 o                         
  -4   5  13          6.46          3.06         3.21 o                         
  -3   5  13        468.86        444.79        44.70 o                         
  -2   5  13        246.89        274.21        20.71 o                         
  -1   5  13        156.73        163.68        16.22 o                         
   0   5  13          4.09         10.99         8.55 o                         
   1   5  13        207.85        219.17        11.97 o                         
   2   5  13         45.46         50.87         5.38 o                         
   3   5  13        111.29        116.97         8.89 o                         
   4   5  13          5.28          1.21         5.28 o                         
   5   5  13        417.97        427.78        26.08 o                         
   6   5  13        135.05        162.74        17.42 o                         
   7   5  13        582.90        542.63        32.49 o                         
   8   5  13         12.03          2.33        14.85 o                         
   9   5  13         31.43          6.72        20.25 o                         
  10   5  13          0.28         -7.62         7.62 o                         
 -11   6  13         55.46         64.64        19.68 o                         
 -10   6  13        254.23        293.98        37.65 o                         
  -9   6  13         24.34         16.60        10.25 o                         
  -8   6  13        111.89        130.73        25.81 o                         
  -7   6  13        148.34        157.69        27.14 o                         
  -6   6  13         56.34         42.89        16.55 o                         
  -5   6  13         46.71         37.57        13.60 o                         
  -4   6  13        108.41        111.94        13.69 o                         
  -3   6  13         18.72         23.97         7.36 o                         
  -2   6  13         45.49         35.90         7.94 o                         
  -1   6  13         10.65         12.26         5.63 o                         
   0   6  13         11.55         -1.91         5.02 o                         
   1   6  13         20.61         19.94        12.37 o                         
   2   6  13        114.02        122.44        12.09 o                         
   3   6  13        102.91        127.90        13.32 o                         
   4   6  13        239.99        229.82        19.01 o                         
   5   6  13          0.16         10.86         5.67 o                         
   6   6  13          1.71          6.27        10.19 o                         
   7   6  13          1.83          7.49         6.86 o                         
   8   6  13        511.17        479.17        53.80 o                         
   9   6  13         38.38         35.08        10.38 o                         
  -9   7  13         91.72         97.30        22.40 o                         
  -8   7  13          2.19          6.18         9.16 o                         
  -7   7  13         21.40         18.30        10.77 o                         
  -6   7  13        122.57        152.81        28.20 o                         
  -5   7  13         84.19         80.94        21.37 o                         
  -4   7  13          0.05         -9.47        13.19 o                         
  -3   7  13         12.77         16.32         8.13 o                         
  -2   7  13          5.76         -4.57        25.95 o                         
  -1   7  13        116.82        113.95        16.15 o                         
   0   7  13        238.67        228.11        30.37 o                         
   1   7  13         77.42         63.32        17.51 o                         
   2   7  13        394.61        415.93        43.56 o                         
   3   7  13          1.78          6.84         8.69 o                         
   4   7  13         34.96         33.34         8.04 o                         
   5   7  13        123.34        122.07        16.56 o                         
   6   7  13          9.00          9.83         5.98 o                         
   7   7  13         17.62         12.92         7.33 o                         
  -6   8  13          4.62         27.33        14.83 o                         
  -5   8  13        176.63        175.35        29.90 o                         
  -4   8  13        251.44        238.35        35.20 o                         
  -3   8  13         11.68         -4.22         8.93 o                         
  -2   8  13         17.15          7.63         8.78 o                         
  -1   8  13         17.42         11.71        10.56 o                         
   0   8  13         14.18         33.54        13.08 o                         
   1   8  13          2.59          0.49        10.62 o                         
   2   8  13         47.15         69.94        18.96 o                         
   3   8  13          7.64          9.33        14.80 o                         
   4   8  13         50.97         79.57        21.04 o                         
 -14   0  14         11.95         -3.51        10.78 o                         
 -13   0  14         14.27         17.70        11.42 o                         
 -12   0  14        204.67        198.48        25.36 o                         
 -11   0  14       3824.69       3202.13        94.52 o                         
 -10   0  14        355.30        330.91        29.15 o                         
  -9   0  14        547.32        504.74        34.62 o                         
  -8   0  14       2980.87       2994.88        62.01 o                         
  -7   0  14         87.70        235.72        22.75 o                         
  -6   0  14         57.72         55.40        10.73 o                         
  -5   0  14       4082.27       4173.21        88.49 o                         
  -4   0  14      18039.48      18483.42       187.06 o                         
  -3   0  14        811.77        892.09        46.18 o                         
  -2   0  14       3058.72       2986.64        85.29 o                         
  -1   0  14       5587.96       6047.29       121.57 o                         
   0   0  14       1403.30       1607.16        64.61 o                         
   1   0  14         65.83         41.51        12.10 o                         
   2   0  14       3887.62       4312.05        92.92 o                         
   3   0  14       8930.27       9829.35       111.62 o                         
   4   0  14       2465.58       2876.26        93.92 o                         
   5   0  14         16.68         46.82        14.49 o                         
   6   0  14        450.99        358.12        36.17 o                         
   7   0  14       1917.37       1958.81        86.39 o                         
   8   0  14        398.22        410.88        41.53 o                         
   9   0  14        263.31        146.33        25.64 o                         
  10   0  14        785.27        825.42        63.35 o                         
  11   0  14         16.05         16.54        10.08 o                         
  12   0  14         11.63          0.27         9.64 o                         
  13   0  14       1775.83       2092.51       115.21 o                         
 -14   1  14         63.08         82.09        13.36 o                         
 -13   1  14         70.83         45.68        18.12 o                         
 -12   1  14         13.86         13.39         8.78 o                         
 -11   1  14        374.98        343.55        22.24 o                         
 -10   1  14         13.13          6.30         4.18 o                         
  -9   1  14       2029.85       1870.61        39.84 o                         
  -8   1  14         48.74         44.49         6.26 o                         
  -7   1  14        256.54        245.51        12.08 o                         
  -6   1  14       1675.81       1601.69        37.90 o                         
  -5   1  14        931.54        909.43        28.09 o                         
  -4   1  14        132.65        167.33        14.75 o                         
  -3   1  14       1921.10       2124.27        60.01 o                         
  -2   1  14        471.80        540.39        21.55 o                         
  -1   1  14       1247.44       1322.73        33.48 o                         
   0   1  14          0.37          4.54         3.93 o                         
   1   1  14       2481.04       2627.07        47.42 o                         
   2   1  14       1738.86       1886.12        32.34 o                         
   3   1  14         71.31         69.04         8.21 o                         
   4   1  14        321.36        342.11        17.74 o                         
   5   1  14        135.03        149.71        12.29 o                         
   6   1  14          0.07          2.47         5.32 o                         
   7   1  14        435.23        343.61        30.43 o                         
   8   1  14       1810.94       1724.79        59.85 o                         
   9   1  14          2.77         -8.32         8.32 o                         
  10   1  14          1.17         -1.73        13.42 o                         
  11   1  14         45.92         31.99        11.33 o                         
  12   1  14        105.58        124.20        19.45 o                         
  13   1  14        164.82        202.17        37.27 o                         
 -14   2  14         21.35         23.37         8.20 o                         
 -13   2  14         40.59         17.87         7.54 o                         
 -12   2  14        116.63        136.59        15.22 o                         
 -11   2  14         12.12         13.50         6.61 o                         
 -10   2  14         10.19          4.65         3.83 o                         
  -9   2  14        427.40        387.88        17.71 o                         
  -8   2  14        822.94        843.64        29.69 o                         
  -7   2  14         91.78        116.66         8.50 o                         
  -6   2  14         25.38         19.32         4.51 o                         
  -5   2  14        137.48        127.95         9.14 o                         
  -4   2  14        477.06        515.73        14.11 o                         
  -3   2  14        802.32        886.20        18.80 o                         
  -2   2  14       1641.76       1660.89        38.59 o                         
  -1   2  14        127.52        138.43         7.82 o                         
   0   2  14          2.13          3.58         1.92 o                         
   1   2  14        131.79        102.42         7.33 o                         
   2   2  14         26.18         26.89         5.43 o                         
   3   2  14        637.84        681.73        24.60 o                         
   4   2  14         29.26         42.45         6.39 o                         
   5   2  14          4.68          6.88         3.65 o                         
   6   2  14        613.79        604.54        32.93 o                         
   7   2  14        634.10        667.99        36.12 o                         
   8   2  14        875.99        854.93        42.72 o                         
   9   2  14          0.11         -2.69         6.51 o                         
  10   2  14        150.31        154.83        20.60 o                         
  11   2  14          0.40        -12.44        12.44 o                         
  12   2  14         25.83         31.30        12.78 o                         
  13   2  14         84.58         83.86        17.15 o                         
 -14   3  14          2.37          6.48        11.91 o                         
 -13   3  14         22.86         17.26        10.07 o                         
 -12   3  14          0.44          3.60         8.04 o                         
 -11   3  14         46.89         51.52        10.11 o                         
 -10   3  14         45.87         39.68         8.32 o                         
  -9   3  14          3.75          5.62         3.17 o                         
  -8   3  14        104.76         94.75         8.21 o                         
  -7   3  14        144.75        124.47        10.44 o                         
  -6   3  14        339.98        299.88        17.67 o                         
  -5   3  14        512.44        151.78       220.12 o                         
  -4   3  14        387.06        382.60        19.57 o                         
  -3   3  14        184.36        145.80        14.07 o                         
  -2   3  14         70.85         84.69        11.70 o                         
  -1   3  14       1335.22       1372.11        21.57 o                         
   0   3  14       1095.36       1080.93        22.99 o                         
   1   3  14        181.04        180.78         9.39 o                         
   2   3  14        262.45        285.56        12.33 o                         
   3   3  14        153.67        193.28        13.09 o                         
   4   3  14         76.46         89.36         7.62 o                         
   5   3  14        100.71        138.29        12.31 o                         
   6   3  14         40.28         56.60         8.14 o                         
   7   3  14        111.94        102.19        11.56 o                         
   8   3  14         34.59         29.18         8.68 o                         
   9   3  14          4.83          6.63         5.02 o                         
  10   3  14         83.01         85.89        11.85 o                         
  11   3  14         48.18         54.78        12.84 o                         
  12   3  14          0.15         -6.41        11.44 o                         
 -13   4  14         50.35         76.31        20.18 o                         
 -12   4  14         23.59         41.60        14.44 o                         
 -11   4  14          5.57          7.57         7.92 o                         
 -10   4  14          3.57         -1.72         8.06 o                         
  -9   4  14          5.92         -0.24         7.67 o                         
  -8   4  14        205.57        208.23        28.57 o                         
  -7   4  14        140.24        146.47        16.49 o                         
  -6   4  14        351.15        112.23       179.89 o                         
  -5   4  14        104.18         15.27        58.66 o                         
  -4   4  14        167.43        171.83        26.09 o                         
  -3   4  14        283.19        284.95        17.76 o                         
  -2   4  14        103.62        124.52        14.62 o                         
  -1   4  14         70.21         87.79        12.08 o                         
   0   4  14        127.25        134.49         9.22 o                         
   1   4  14        210.46        196.05        11.83 o                         
   2   4  14        465.79        445.72        15.20 o                         
   3   4  14         68.03         65.59         9.82 o                         
   4   4  14        754.52        827.60        21.45 o                         
   5   4  14         58.13         65.46         8.47 o                         
   6   4  14         10.05          5.69         4.57 o                         
   7   4  14          7.12          3.17         4.65 o                         
   8   4  14        171.99        166.80        14.86 o                         
   9   4  14        216.40        216.32        22.75 o                         
  10   4  14         14.91        -11.13        19.82 o                         
  11   4  14         24.27          0.57         9.24 o                         
 -12   5  14          7.51         -3.75         8.69 o                         
 -11   5  14        207.25        245.32        34.71 o                         
 -10   5  14        706.46        786.55        59.43 o                         
  -9   5  14        729.12        733.29        57.04 o                         
  -8   5  14        791.89        827.09        59.93 o                         
  -7   5  14         27.03         23.18        12.62 o                         
  -6   5  14          0.09          0.17        10.53 o                         
  -5   5  14         49.48         27.19        19.20 o                         
  -4   5  14         82.61         70.94        11.89 o                         
  -3   5  14        107.60        120.39        15.35 o                         
  -2   5  14         49.65         71.71        11.67 o                         
  -1   5  14         79.30        111.15        14.37 o                         
   0   5  14         19.52         20.61         7.11 o                         
   1   5  14         21.38         23.88         5.11 o                         
   2   5  14       1183.18       1300.84        39.52 o                         
   3   5  14        630.51        673.09        21.91 o                         
   4   5  14          4.68          4.65         4.16 o                         
   5   5  14          4.88          2.78         9.62 o                         
   6   5  14        222.81        207.56        19.72 o                         
   7   5  14        235.74        219.95        21.81 o                         
   8   5  14        413.37        389.55        29.83 o                         
   9   5  14        129.11        133.58        18.12 o                         
  10   5  14        154.76        152.96        20.33 o                         
 -10   6  14          1.38         -3.30         7.82 o                         
  -9   6  14         39.82         23.14        13.35 o                         
  -8   6  14         60.49         99.33        22.32 o                         
  -7   6  14        279.42        316.72        39.48 o                         
  -6   6  14         34.07         21.48        13.52 o                         
  -5   6  14         27.72         29.50        15.11 o                         
  -4   6  14          2.11         -0.73         4.13 o                         
  -3   6  14        113.41        123.46        19.15 o                         
  -2   6  14          7.27         -2.12         6.20 o                         
  -1   6  14        461.12        510.26        38.70 o                         
   0   6  14        184.17        233.57        20.80 o                         
   1   6  14         15.91          9.25         5.58 o                         
   2   6  14         14.35          5.85         4.81 o                         
   3   6  14        110.28         95.67        12.02 o                         
   4   6  14        457.96        457.24        26.95 o                         
   5   6  14         49.90         42.83         9.38 o                         
   6   6  14        620.43        575.49        33.85 o                         
   7   6  14        545.68        588.43        35.69 o                         
   8   6  14         33.46         36.28        10.85 o                         
   9   6  14        337.43        294.64        33.03 o                         
  -9   7  14         28.91         67.99        20.13 o                         
  -8   7  14         17.34          8.77        10.75 o                         
  -7   7  14        302.27        382.46        44.73 o                         
  -6   7  14          0.30          0.92        10.64 o                         
  -5   7  14        244.62        291.64        38.94 o                         
  -4   7  14        115.26        103.61        23.08 o                         
  -3   7  14        190.29        154.42        28.59 o                         
  -2   7  14          0.05         -1.89         6.04 o                         
  -1   7  14        122.49        131.48        34.34 o                         
   0   7  14          0.12         58.28        16.89 o                         
   1   7  14         69.11         64.73        18.63 o                         
   2   7  14         39.14         24.97        14.30 o                         
   3   7  14         91.93         53.16        18.14 o                         
   4   7  14        327.42        294.96        39.84 o                         
   5   7  14        127.50        123.61        15.42 o                         
   6   7  14          9.43          8.83         6.06 o                         
   7   7  14        722.84        733.03        40.59 o                         
  -5   8  14          2.59         -5.61         9.41 o                         
  -4   8  14         13.37         21.34        11.99 o                         
  -3   8  14         78.43         52.18        16.31 o                         
  -2   8  14        155.03        124.43        26.53 o                         
  -1   8  14         27.21         34.26        14.23 o                         
   0   8  14          0.06         16.89        12.57 o                         
   2   8  14        148.33        146.63        27.70 o                         
   3   8  14          7.55          3.71         8.65 o                         
   4   8  14         25.02         10.89        10.04 o                         
 -14   1  15        106.22        102.81        14.81 o                         
 -13   1  15          1.48         -1.44         4.69 o                         
 -12   1  15         19.92         14.89         6.00 o                         
 -11   1  15        149.80        121.68        13.92 o                         
 -10   1  15         18.31          4.76         5.14 o                         
  -9   1  15         57.80         57.16         7.11 o                         
  -8   1  15        166.64        165.41        11.64 o                         
  -7   1  15       2547.85       2489.75        70.99 o                         
  -6   1  15        770.75        834.83        44.70 o                         
  -5   1  15        172.80        202.50        13.79 o                         
  -4   1  15        106.58         60.98         7.97 o                         
  -3   1  15        978.03        431.23       519.40 o                         
  -2   1  15        707.28        766.28        61.16 o                         
  -1   1  15        229.84        298.36        16.68 o                         
   0   1  15        392.52        409.40        21.21 o                         
   1   1  15       1666.27       1769.86        62.75 o                         
   2   1  15        181.04        232.90        11.93 o                         
   3   1  15        733.27        785.36        27.27 o                         
   4   1  15       1963.47       2104.62        45.30 o                         
   5   1  15         10.11          8.99         5.25 o                         
   6   1  15        767.48        743.53        37.50 o                         
   7   1  15         31.48         23.19         7.57 o                         
   8   1  15        795.94        715.01        40.03 o                         
   9   1  15         89.25         60.61        12.72 o                         
  10   1  15         65.19         72.96        19.32 o                         
  11   1  15         61.48         80.32        15.71 o                         
  12   1  15         27.71         49.29        13.49 o                         
  13   1  15          0.95         -1.90         8.60 o                         
 -14   2  15          0.00          2.84         5.37 o                         
 -13   2  15         45.54         49.79        10.62 o                         
 -12   2  15         59.77         60.73        23.58 o                         
 -11   2  15         12.80          5.63         6.24 o                         
 -10   2  15        432.71        431.54        23.77 o                         
  -9   2  15        135.99        140.22        10.96 o                         
  -8   2  15        231.14        198.73        12.08 o                         
  -7   2  15         44.22         36.54         5.47 o                         
  -6   2  15       3378.91       3370.92        51.71 o                         
  -5   2  15        306.77        309.99        13.13 o                         
  -4   2  15       1045.67       1057.28        21.51 o                         
  -3   2  15       1694.95       1797.68        31.12 o                         
  -2   2  15          1.13          7.75         3.39 o                         
  -1   2  15       5012.79       5186.69        90.30 o                         
   0   2  15        645.68        680.58        20.96 o                         
   1   2  15          6.98          9.80         2.98 o                         
   2   2  15        545.99        600.22        18.50 o                         
   3   2  15       1217.26       1340.02        35.59 o                         
   4   2  15        958.11       1055.64        31.85 o                         
   5   2  15          0.17          0.53         5.68 o                         
   6   2  15         39.31         51.83        11.07 o                         
   7   2  15        367.74        359.49        27.41 o                         
   8   2  15          0.03         -6.80         6.80 o                         
   9   2  15        184.93        171.37        23.57 o                         
  10   2  15        157.79        165.70        21.69 o                         
  11   2  15         93.72        104.11        18.11 o                         
  12   2  15        169.09        179.55        24.64 o                         
 -13   3  15          0.04         -7.15        11.11 o                         
 -12   3  15         63.77         82.23        14.84 o                         
 -11   3  15        210.93        206.05        17.82 o                         
 -10   3  15         28.09         21.23         7.25 o                         
  -9   3  15        175.71        155.36        11.26 o                         
  -8   3  15        933.56        795.95        28.04 o                         
  -7   3  15        140.75        161.34        11.36 o                         
  -6   3  15        784.63        787.19        21.34 o                         
  -5   3  15        186.26        133.38        15.17 o                         
  -4   3  15        147.26        144.97        12.47 o                         
  -3   3  15        149.79        162.03        15.92 o                         
  -2   3  15       2911.09       3340.92        71.35 o                         
  -1   3  15       3332.88       3681.34        74.50 o                         
   0   3  15          5.08         24.57         7.97 o                         
   1   3  15        114.81        103.14         7.38 o                         
   2   3  15         28.89         34.26         7.02 o                         
   3   3  15        669.55        740.89        26.48 o                         
   4   3  15         73.50         77.07         8.89 o                         
   5   3  15       1123.73       1228.07        46.71 o                         
   6   3  15         97.76         95.47        11.00 o                         
   7   3  15          0.02         -2.86         4.53 o                         
   8   3  15         49.62         33.14         7.46 o                         
   9   3  15         39.24         46.26        10.82 o                         
  10   3  15          3.37         -3.59         5.84 o                         
  11   3  15          0.72          5.59         9.28 o                         
  12   3  15         59.83        106.91        30.68 o                         
 -13   4  15        125.70        143.15        27.36 o                         
 -12   4  15         34.67         39.04        14.75 o                         
 -11   4  15          3.13          5.09         9.44 o                         
 -10   4  15          4.66         -0.06         7.49 o                         
  -9   4  15        123.07        116.84        23.01 o                         
  -8   4  15         45.39         38.58        14.63 o                         
  -7   4  15          3.61         15.99        11.76 o                         
  -6   4  15       2317.69       2353.59        96.50 o                         
  -5   4  15         96.50         64.00        29.02 o                         
  -4   4  15        194.45        199.97        43.84 o                         
  -3   4  15          9.67          7.96         3.39 o                         
  -2   4  15       1680.54       1745.18        53.38 o                         
  -1   4  15        563.79        625.75        32.22 o                         
   0   4  15        767.28        774.96        21.71 o                         
   1   4  15         13.85         20.65         6.66 o                         
   2   4  15         10.44         11.38         3.85 o                         
   3   4  15        247.09        242.26        12.03 o                         
   4   4  15        982.61       1068.78        22.66 o                         
   5   4  15        205.84        219.15        15.12 o                         
   6   4  15        327.88        352.91        20.05 o                         
   7   4  15         48.37         54.71         9.28 o                         
   8   4  15         78.79         87.67        11.43 o                         
   9   4  15        163.56        135.70        19.06 o                         
  10   4  15        109.52        116.39        17.60 o                         
  11   4  15          7.78         -9.78         9.78 o                         
 -12   5  15         13.70          5.49         9.72 o                         
 -11   5  15         91.83         94.45        22.07 o                         
 -10   5  15        336.45        373.46        42.38 o                         
  -9   5  15         97.89        112.69        24.10 o                         
  -8   5  15        576.60        664.65        55.14 o                         
  -7   5  15        798.71        863.62        61.96 o                         
  -6   5  15        168.99         91.72        67.18 o                         
  -5   5  15        694.38        385.21       292.86 o                         
  -4   5  15         13.04         12.87         8.83 o                         
  -3   5  15        314.37        336.73        25.93 o                         
  -2   5  15        349.22        411.79        26.89 o                         
  -1   5  15         15.28         20.42        11.78 o                         
   0   5  15          3.39          2.69         5.21 o                         
   1   5  15         72.89         64.84         9.17 o                         
   2   5  15        149.69        175.45        12.69 o                         
   3   5  15         26.10         24.18         4.53 o                         
   4   5  15         13.79          8.26         5.27 o                         
   5   5  15         65.17         45.10         9.32 o                         
   6   5  15        227.80        255.44        22.43 o                         
   7   5  15          4.37          2.93         5.06 o                         
   8   5  15         25.21         21.24         8.42 o                         
   9   5  15        115.21        142.25        19.33 o                         
  10   5  15         30.89         38.54        10.92 o                         
 -10   6  15         51.89         84.38        21.56 o                         
  -9   6  15        296.91        351.60        42.04 o                         
  -8   6  15        196.70        247.32        34.77 o                         
  -7   6  15        501.31        584.58        53.82 o                         
  -6   6  15         49.86         54.38        19.80 o                         
  -5   6  15        532.59        584.72        53.91 o                         
  -4   6  15        115.71        125.65        32.23 o                         
  -3   6  15         58.94         47.00        10.49 o                         
  -2   6  15        150.61        122.18        16.82 o                         
  -1   6  15          7.11         18.57        14.56 o                         
   0   6  15        134.74        163.76        27.04 o                         
   1   6  15        201.77        214.00        31.12 o                         
   2   6  15          4.48         10.36         4.22 o                         
   3   6  15         29.96         56.26         9.43 o                         
   4   6  15        233.03        245.79        20.30 o                         
   5   6  15          0.33         -0.99         6.42 o                         
   6   6  15        202.34        191.73        20.02 o                         
   7   6  15        557.12        572.65        36.11 o                         
   8   6  15         35.28         26.42        10.64 o                         
   9   6  15         39.51         40.56        15.48 o                         
  -8   7  15          0.05         -5.85         9.67 o                         
  -7   7  15         94.12        122.44        27.93 o                         
  -6   7  15        227.00        249.04        36.86 o                         
  -5   7  15         10.33         14.83         9.89 o                         
  -4   7  15        129.63        106.42        24.08 o                         
  -3   7  15          3.37        -13.16        13.16 o                         
  -2   7  15          0.33         -8.00         8.00 o                         
  -1   7  15         54.05         38.07        19.04 o                         
   0   7  15         60.57         52.56        16.68 o                         
   1   7  15        145.32        129.06        25.27 o                         
   2   7  15         12.77          2.36         7.78 o                         
   3   7  15          9.00         -3.39         8.87 o                         
   4   7  15         18.45         11.66         9.52 o                         
   5   7  15         47.84         53.03        19.23 o                         
   6   7  15          3.80         15.36        14.54 o                         
   7   7  15         27.07         30.21         9.80 o                         
  -5   8  15         25.07         33.99        15.60 o                         
  -4   8  15         30.61         32.76        16.86 o                         
  -3   8  15         31.75         27.40        14.05 o                         
  -2   8  15          0.53          5.10         9.54 o                         
  -1   8  15        148.42         93.16        24.21 o                         
   0   8  15          3.06        -11.03        11.03 o                         
   2   8  15        496.89        508.14        51.91 o                         
   3   8  15        146.50        115.19        25.79 o                         
   4   8  15         62.14         52.37        18.57 o                         
 -14   0  16          0.85         -7.32         7.32 o                         
 -13   0  16          0.53         17.39         8.56 o                         
 -12   0  16        242.06        297.66        30.87 o                         
 -11   0  16        104.09         80.85        15.63 o                         
 -10   0  16         87.16         89.45        15.47 o                         
  -9   0  16       1142.64       1069.24        51.11 o                         
  -8   0  16        842.45        973.39        47.08 o                         
  -7   0  16         12.98         12.94         7.98 o                         
  -6   0  16       4541.32       4840.71        89.45 o                         
  -5   0  16        876.29        832.33        42.05 o                         
  -4   0  16         12.31         44.63        11.33 o                         
  -3   0  16          4.72         -0.78         6.26 o                         
  -2   0  16        136.52        104.34        17.66 o                         
  -1   0  16       4527.37       4485.49       113.08 o                         
   0   0  16         58.84        112.17        20.45 o                         
   1   0  16        474.44        422.49        35.96 o                         
   2   0  16        267.24        201.66        17.30 o                         
   3   0  16          1.25         -5.27         5.27 o                         
   4   0  16       2514.40       2878.50        51.20 o                         
   5   0  16       1375.47       1281.58        69.20 o                         
   6   0  16       1546.61       1430.77        75.36 o                         
   7   0  16         17.00         10.34        10.72 o                         
   8   0  16        695.56        547.25        50.55 o                         
   9   0  16          6.35          6.75         9.22 o                         
  10   0  16          4.13         -7.96         9.63 o                         
  11   0  16         71.39         63.98        20.10 o                         
  12   0  16        157.52        156.01        32.86 o                         
 -14   1  16         74.51         67.27        12.50 o                         
 -13   1  16         22.86          8.36        12.13 o                         
 -12   1  16         19.68         18.73         7.23 o                         
 -11   1  16        420.99        394.72        24.16 o                         
 -10   1  16        221.91        179.36        16.88 o                         
  -9   1  16        117.73         93.93        11.20 o                         
  -8   1  16        123.80        104.43        11.42 o                         
  -7   1  16       2927.44       2926.89        55.12 o                         
  -6   1  16         14.02         26.19         5.48 o                         
  -5   1  16          7.98          4.46         3.32 o                         
  -4   1  16       1455.26       1526.89        33.64 o                         
  -3   1  16        597.86        359.87       185.34 o                         
  -2   1  16       1121.66       1191.57        40.77 o                         
  -1   1  16        517.49        583.26        24.35 o                         
   0   1  16       1024.86       1048.89        51.07 o                         
   1   1  16        139.88        180.09        13.71 o                         
   2   1  16         27.23         26.26         4.92 o                         
   3   1  16         62.79         28.57         6.13 o                         
   4   1  16         91.88         94.22        10.23 o                         
   5   1  16          1.22          8.03         5.76 o                         
   6   1  16         13.46          4.03         6.71 o                         
   7   1  16        199.93        193.10        20.77 o                         
   8   1  16         57.96         69.70        14.11 o                         
   9   1  16          2.42         10.25         6.90 o                         
  10   1  16         37.06         27.97        10.86 o                         
  11   1  16        176.51        192.73        26.15 o                         
  12   1  16          2.59         -3.38         7.93 o                         
 -14   2  16         45.52         59.62        11.75 o                         
 -13   2  16          1.08          8.90         5.97 o                         
 -12   2  16        127.43        118.48        14.10 o                         
 -11   2  16        900.30        868.17        35.34 o                         
 -10   2  16         13.67         15.31         4.92 o                         
  -9   2  16         62.55         57.27         7.08 o                         
  -8   2  16       1472.45       1499.90        45.17 o                         
  -7   2  16         31.14         38.05         5.86 o                         
  -6   2  16       2823.98       2814.56        47.47 o                         
  -5   2  16        577.14        598.24        20.83 o                         
  -4   2  16       1227.50       1253.36        24.54 o                         
  -3   2  16        101.47         90.88         8.16 o                         
  -2   2  16        113.16        142.96        15.28 o                         
  -1   2  16        245.50        266.61        18.21 o                         
   0   2  16        302.85        298.33        12.61 o                         
   1   2  16        167.50        186.84        10.37 o                         
   2   2  16        318.74        368.69        15.03 o                         
   3   2  16       2296.28       2424.79        49.66 o                         
   4   2  16       3928.30       4336.13        66.45 o                         
   5   2  16        102.30         91.54        13.61 o                         
   6   2  16        530.36        518.15        32.49 o                         
   7   2  16        535.98        533.14        34.17 o                         
   8   2  16        148.89        165.79        21.60 o                         
   9   2  16         29.44         16.50        16.39 o                         
  10   2  16        103.89        116.37        18.48 o                         
  11   2  16         11.31          5.44        18.92 o                         
  12   2  16         65.04         57.89        14.04 o                         
 -13   3  16          5.69          2.25         8.44 o                         
 -12   3  16          1.95        -10.89        10.89 o                         
 -11   3  16         55.92         67.68        10.44 o                         
 -10   3  16         93.87         96.94        14.16 o                         
  -9   3  16       2350.58       2346.68        51.22 o                         
  -8   3  16       1104.45       1047.36        31.67 o                         
  -7   3  16        138.83        148.40        15.00 o                         
  -6   3  16         15.89          9.80         6.31 o                         
  -5   3  16         22.66         15.91         4.21 o                         
  -4   3  16         42.05         36.22         9.16 o                         
  -3   3  16        388.20        411.30        25.65 o                         
  -2   3  16        438.24        462.56        16.26 o                         
  -1   3  16        179.04        168.27         8.60 o                         
   0   3  16        303.71        299.85        13.11 o                         
   1   3  16        647.26        688.05        17.66 o                         
   2   3  16       5605.18       5887.55        95.02 o                         
   3   3  16        709.41        762.27        27.99 o                         
   4   3  16        144.15        148.95        12.52 o                         
   5   3  16         16.51         21.90         8.09 o                         
   6   3  16        325.18        334.55        26.25 o                         
   7   3  16         34.06         17.77        13.66 o                         
   8   3  16       1043.83       1152.80        52.06 o                         
   9   3  16         31.67         46.17        11.31 o                         
  10   3  16         10.18         16.56        13.38 o                         
  11   3  16         11.29         40.49        20.85 o                         
  12   3  16         57.28        147.29        33.92 o                         
 -13   4  16         14.33         14.97        12.59 o                         
 -12   4  16         86.55         97.02        23.73 o                         
 -11   4  16         33.82         65.15        19.10 o                         
 -10   4  16         21.53         12.74         8.61 o                         
  -9   4  16          8.67         14.11        11.46 o                         
  -8   4  16         95.91         99.44        21.16 o                         
  -7   4  16        595.11        616.03        50.52 o                         
  -6   4  16        829.79        843.51        59.63 o                         
  -5   4  16          0.21        -15.05        15.05 o                         
  -4   4  16         14.58         36.89        10.21 o                         
  -3   4  16        685.67        709.85        34.76 o                         
  -2   4  16        305.02        309.80        23.15 o                         
  -1   4  16         34.56         25.10        11.50 o                         
   0   4  16        659.84        750.91        19.49 o                         
   1   4  16          1.67          5.76         3.03 o                         
   2   4  16        306.21        352.32        17.20 o                         
   3   4  16         43.50         64.13         8.14 o                         
   4   4  16        610.95        653.99        20.68 o                         
   5   4  16         83.10         92.14        12.06 o                         
   6   4  16       1061.33       1074.68        35.89 o                         
   7   4  16       2693.41       2789.37        60.37 o                         
   8   4  16        702.55        708.40        34.16 o                         
   9   4  16         24.56         10.09        12.75 o                         
  10   4  16         61.71         73.96        23.99 o                         
  11   4  16        101.99        105.59        29.69 o                         
 -12   5  16          5.92          4.43         9.82 o                         
 -11   5  16         20.81         27.66        15.31 o                         
 -10   5  16         44.73         43.21        16.79 o                         
  -9   5  16          0.00         -3.67        11.39 o                         
  -8   5  16        230.63        232.80        33.64 o                         
  -7   5  16        235.32        228.07        33.47 o                         
  -6   5  16         34.25         27.83        14.69 o                         
  -5   5  16         44.09         60.22        19.77 o                         
  -4   5  16         35.35         54.71        10.91 o                         
  -3   5  16        291.84        293.85        24.91 o                         
  -2   5  16        631.14        699.31        54.75 o                         
  -1   5  16        639.82        661.16        35.49 o                         
   0   5  16        232.09        230.65        20.90 o                         
   1   5  16         78.02         87.17        10.50 o                         
   2   5  16         41.96         53.30         7.36 o                         
   3   5  16          2.24         -4.55         4.55 o                         
   4   5  16        144.69        159.69        21.44 o                         
   5   5  16        523.42        567.29        35.33 o                         
   6   5  16         29.81         32.81         9.36 o                         
   7   5  16         98.05         87.52        14.11 o                         
   8   5  16        150.08        176.14        21.50 o                         
   9   5  16          5.01          0.26         6.27 o                         
  10   5  16          9.16         -5.10         7.04 o                         
 -10   6  16         44.43         31.73        13.63 o                         
  -9   6  16          2.03         -1.32         8.09 o                         
  -8   6  16         18.86          2.00        13.22 o                         
  -7   6  16         14.07         31.07        14.59 o                         
  -6   6  16         85.56         78.96        22.64 o                         
  -5   6  16          2.53          6.31        11.14 o                         
  -4   6  16         37.90         17.80         7.63 o                         
  -3   6  16         12.82          7.26         7.39 o                         
  -2   6  16         60.25         33.85        16.20 o                         
  -1   6  16        581.83        596.87        50.25 o                         
   0   6  16         86.20        118.02        23.93 o                         
   1   6  16          1.76          6.20         8.76 o                         
   2   6  16        154.19        142.24        26.73 o                         
   3   6  16        287.70        321.87        26.65 o                         
   4   6  16          1.29         -2.48         5.82 o                         
   5   6  16         28.30          9.99        18.65 o                         
   6   6  16         18.07         -0.17         6.32 o                         
   7   6  16          0.00         -2.15         5.32 o                         
   8   6  16        477.11        477.83        34.95 o                         
  -8   7  16         39.20         50.34        19.11 o                         
  -7   7  16       1045.34       1216.44        81.60 o                         
  -6   7  16         15.84         30.09        17.76 o                         
  -5   7  16         11.35         14.71        14.04 o                         
  -4   7  16          0.52         -7.88        10.40 o                         
  -3   7  16        114.98        119.79        25.87 o                         
  -2   7  16        213.13        210.55        23.42 o                         
  -1   7  16         45.16         48.80        12.74 o                         
   0   7  16        162.35        171.42        28.20 o                         
   1   7  16          0.01         -0.08         7.94 o                         
   2   7  16         11.62         -3.45         8.68 o                         
   3   7  16         12.32         26.24        16.49 o                         
   4   7  16        220.34        233.65        37.10 o                         
   5   7  16          3.47        -13.07        13.07 o                         
   6   7  16         20.97         11.07        11.38 o                         
  -5   8  16        108.83        119.37        27.18 o                         
  -4   8  16         12.11         -7.45         9.97 o                         
  -3   8  16          2.67         -9.60        10.33 o                         
  -2   8  16          2.62          2.68        10.86 o                         
  -1   8  16         57.56         47.72        18.40 o                         
   0   8  16          3.58          9.90        12.73 o                         
   3   8  16        100.90        105.00        25.16 o                         
 -14   1  17        241.27        298.33        24.34 o                         
 -13   1  17          0.44          0.97         4.41 o                         
 -12   1  17         51.74         93.84        12.80 o                         
 -11   1  17        344.09        311.59        21.58 o                         
 -10   1  17          0.47         -1.41         3.83 o                         
  -9   1  17         61.20         50.73        10.44 o                         
  -8   1  17       2503.93       2325.11        51.52 o                         
  -7   1  17       2971.72       2871.36        65.57 o                         
  -6   1  17       1394.31       1438.68        35.57 o                         
  -5   1  17        458.75        404.33        20.69 o                         
  -4   1  17          2.62         -3.57         3.57 o                         
  -3   1  17         40.66         31.43        11.43 o                         
  -2   1  17        205.85        294.74        21.90 o                         
  -1   1  17        386.61        484.20        22.28 o                         
   0   1  17          0.80          0.59         3.74 o                         
   1   1  17         26.05         21.88         5.71 o                         
   2   1  17         25.73         53.56         7.75 o                         
   3   1  17       1582.21       1558.40        40.86 o                         
   4   1  17        187.74        225.84        12.99 o                         
   5   1  17         45.34         50.20        10.86 o                         
   6   1  17       1187.68       1038.38        46.71 o                         
   7   1  17        177.80        185.20        20.99 o                         
   8   1  17        268.89        289.55        26.80 o                         
   9   1  17        449.16        488.22        35.98 o                         
  10   1  17          1.19         -4.69        16.27 o                         
  11   1  17        143.11        131.03        20.72 o                         
  12   1  17        115.23        129.64        21.65 o                         
 -14   2  17         71.28         76.93        19.91 o                         
 -13   2  17         63.40         58.27        10.46 o                         
 -12   2  17        116.23        118.01        14.12 o                         
 -11   2  17        157.09        121.66        13.65 o                         
 -10   2  17          7.17          5.89         4.19 o                         
  -9   2  17         38.73         37.15         7.25 o                         
  -8   2  17         79.60         78.50         9.60 o                         
  -7   2  17        118.31         95.93        14.42 o                         
  -6   2  17        513.68        467.14        18.10 o                         
  -5   2  17         27.73         34.64         5.91 o                         
  -4   2  17        237.68        225.41        10.99 o                         
  -3   2  17        770.62        796.31        23.51 o                         
  -2   2  17       1222.90       1325.20        86.66 o                         
  -1   2  17          6.95          4.09         4.39 o                         
   0   2  17        919.41        930.72        30.72 o                         
   1   2  17         41.73         46.75         5.58 o                         
   2   2  17        270.77        298.01        15.51 o                         
   3   2  17          0.02          0.09         4.20 o                         
   4   2  17         24.23         21.40         4.60 o                         
   5   2  17         21.38          8.06         6.27 o                         
   6   2  17         92.41         88.48        21.49 o                         
   7   2  17        137.83        129.68        41.97 o                         
   8   2  17          0.05         -6.32        11.67 o                         
   9   2  17        216.67        158.59        20.81 o                         
  10   2  17         12.05          9.67         8.78 o                         
  11   2  17         89.29        116.77        18.90 o                         
  12   2  17         36.50         52.77        21.71 o                         
 -13   3  17        139.40        140.52        26.24 o                         
 -12   3  17          6.12          8.50        10.49 o                         
 -11   3  17          8.38          8.63         4.66 o                         
 -10   3  17          2.19          3.03         3.74 o                         
  -9   3  17          1.95          3.12         4.35 o                         
  -8   3  17        159.40        140.70        11.72 o                         
  -7   3  17        186.82        180.93        10.75 o                         
  -6   3  17         88.80        102.56        13.51 o                         
  -5   3  17        995.14        891.63        90.44 o                         
  -4   3  17         78.32        103.02        14.77 o                         
  -3   3  17          5.76         11.91         5.47 o                         
  -2   3  17        576.20        539.13        14.12 o                         
  -1   3  17        130.35        122.91         7.83 o                         
   0   3  17        445.53        480.65        15.62 o                         
   1   3  17          2.69         14.76         3.26 o                         
   2   3  17         22.36         31.35         5.20 o                         
   3   3  17        450.95        514.21        35.92 o                         
   4   3  17         49.36         48.77         6.36 o                         
   5   3  17        675.63        689.89        37.16 o                         
   6   3  17        200.36        226.02        22.68 o                         
   7   3  17         33.94         25.93         8.81 o                         
   8   3  17        134.19        105.20        17.08 o                         
   9   3  17         14.66         23.33         9.03 o                         
  10   3  17        103.09         85.38        23.89 o                         
  11   3  17          2.96         17.92        14.26 o                         
 -12   4  17          7.37         20.53        11.77 o                         
 -11   4  17         42.77         27.71        15.25 o                         
 -10   4  17        186.50        190.00        29.28 o                         
  -9   4  17        303.90        324.35        37.86 o                         
  -8   4  17         19.15          6.84         8.55 o                         
  -7   4  17       1041.02       1067.32        46.67 o                         
  -6   4  17         54.47         43.10        15.56 o                         
  -5   4  17        382.25        404.99        42.91 o                         
  -4   4  17        753.51        806.23        39.78 o                         
  -3   4  17        261.63        250.43        30.40 o                         
  -2   4  17         42.73         60.35        15.45 o                         
  -1   4  17         45.66         38.97         4.03 o                         
   0   4  17        158.18        161.18        10.26 o                         
   1   4  17         39.76         41.80         5.85 o                         
   2   4  17        345.43        344.75        17.99 o                         
   3   4  17        338.43        363.34        19.38 o                         
   4   4  17        150.42        146.85        10.70 o                         
   5   4  17          1.13         -1.96         5.75 o                         
   6   4  17        110.69         96.30        14.06 o                         
   7   4  17        108.87        124.11        21.23 o                         
   8   4  17        271.42        320.75        43.00 o                         
   9   4  17        180.56        192.65        38.24 o                         
  10   4  17          5.13          6.89        13.50 o                         
  11   4  17          5.23         34.35        19.39 o                         
 -11   5  17          5.29         -4.03         8.77 o                         
 -10   5  17        129.99        122.83        25.38 o                         
  -9   5  17       1157.13       1217.16        76.88 o                         
  -8   5  17          5.42          7.93        10.37 o                         
  -7   5  17         93.81         98.48        23.45 o                         
  -6   5  17        269.15        270.02        36.97 o                         
  -5   5  17          3.82         -9.83        13.10 o                         
  -4   5  17          0.01          4.21         7.72 o                         
  -3   5  17          6.40          7.70         8.49 o                         
  -2   5  17        206.56        244.41        20.53 o                         
  -1   5  17       1309.17       1456.12       129.16 o                         
   0   5  17         74.06        102.90        18.76 o                         
   1   5  17          0.31         -5.00         5.00 o                         
   2   5  17        426.88        498.06        41.82 o                         
   3   5  17        185.77        205.75        19.94 o                         
   4   5  17        359.42        392.47        46.35 o                         
   5   5  17        173.67        223.06        36.09 o                         
   6   5  17         27.79         19.77        13.27 o                         
   7   5  17        297.86        287.94        26.22 o                         
   8   5  17         65.74         47.84        13.01 o                         
   9   5  17          0.22         27.54        15.73 o                         
  10   5  17         16.11         -2.68        11.89 o                         
 -10   6  17          0.07         34.34        14.92 o                         
  -9   6  17          1.31          7.54         8.45 o                         
  -8   6  17        370.98        384.51        44.71 o                         
  -7   6  17         34.51         33.08        17.92 o                         
  -6   6  17          3.84          7.00         8.25 o                         
  -5   6  17         99.05         89.75        21.94 o                         
  -4   6  17         41.71         30.31         9.25 o                         
  -3   6  17        237.92        220.11        22.70 o                         
  -2   6  17        218.20        204.03        23.06 o                         
  -1   6  17         83.88        107.92        23.01 o                         
   0   6  17          7.30          5.64         9.52 o                         
   1   6  17        506.18        572.67        52.60 o                         
   2   6  17         37.36         49.82        17.04 o                         
   3   6  17         43.80         49.14        18.54 o                         
   4   6  17        225.43        244.60        37.81 o                         
   5   6  17          3.32         -6.52         6.52 o                         
   6   6  17          2.28          5.50         8.33 o                         
   7   6  17         22.61          9.25        15.96 o                         
   8   6  17          2.60         -9.34         9.34 o                         
  -8   7  17        261.39        332.51        43.83 o                         
  -7   7  17          0.17          8.02        15.15 o                         
  -6   7  17        255.64        285.49        40.09 o                         
  -5   7  17          0.52          1.05         9.96 o                         
  -4   7  17         24.13         19.67        11.97 o                         
  -3   7  17          3.99          4.51        13.42 o                         
  -2   7  17         45.94         44.39        12.34 o                         
  -1   7  17        409.08        445.15        34.58 o                         
   0   7  17        181.30        129.61        25.94 o                         
   1   7  17         13.07         17.89         9.45 o                         
   2   7  17         23.66         25.04        13.52 o                         
   3   7  17        131.31         95.80        23.94 o                         
   4   7  17         55.54         31.77        19.05 o                         
   5   7  17         26.77         22.56        14.34 o                         
   6   7  17         21.98          6.73        11.68 o                         
  -4   8  17         52.76         22.57        13.92 o                         
  -3   8  17         36.87         39.09        16.63 o                         
  -2   8  17         93.08         52.50        18.08 o                         
  -1   8  17          2.49         -0.39         7.33 o                         
   0   8  17        123.25        108.96        27.40 o                         
 -14   0  18          0.42         11.16        11.03 o                         
 -13   0  18         29.25         23.99         9.90 o                         
 -12   0  18         50.46         57.47        14.67 o                         
 -11   0  18         13.33          1.84         6.74 o                         
 -10   0  18        611.78        613.35        41.31 o                         
  -9   0  18         93.86        145.27        19.93 o                         
  -8   0  18       1089.24       1062.45        50.64 o                         
  -7   0  18         14.25         20.73         7.83 o                         
  -6   0  18      11832.67      11157.54       162.27 o                         
  -5   0  18         88.31         87.06        14.53 o                         
  -4   0  18         62.83         31.21         9.67 o                         
  -3   0  18        422.48        367.15        34.76 o                         
  -2   0  18       2356.16       2469.95        87.18 o                         
  -1   0  18        339.57        355.84        34.64 o                         
   0   0  18       3923.16       4072.80       117.10 o                         
   1   0  18          0.10         -7.65         9.05 o                         
   2   0  18        856.19        896.98        97.84 o                         
   3   0  18       1033.37       1264.55        45.88 o                         
   4   0  18       3846.54       4088.79       126.18 o                         
   5   0  18        285.57        264.37        33.68 o                         
   6   0  18        377.81        355.27        39.78 o                         
   7   0  18        618.35        602.37        53.69 o                         
   8   0  18         81.08        108.66        25.20 o                         
   9   0  18        106.55        124.96        27.38 o                         
  10   0  18          4.52         10.87        11.65 o                         
  11   0  18         18.87          1.27        11.49 o                         
  12   0  18          2.81         -5.70        10.26 o                         
 -14   1  18         20.97         18.16         7.02 o                         
 -13   1  18        124.16        123.14        15.18 o                         
 -12   1  18         31.20         18.22         7.10 o                         
 -11   1  18         22.96         22.17         6.86 o                         
 -10   1  18         31.67         20.48         9.15 o                         
  -9   1  18        440.41        450.99        23.69 o                         
  -8   1  18       3979.74       3651.99        65.19 o                         
  -7   1  18       2797.36       2814.06        78.25 o                         
  -6   1  18        867.82        814.07        58.81 o                         
  -5   1  18        617.77        614.91        23.05 o                         
  -4   1  18         53.35         47.17         6.47 o                         
  -3   1  18        169.08        187.72        25.23 o                         
  -2   1  18       1514.79       1726.32        65.32 o                         
  -1   1  18         58.65         64.08        10.01 o                         
   0   1  18          0.19          6.90         3.88 o                         
   1   1  18        656.41        647.30        27.14 o                         
   2   1  18       1912.59       2005.61        47.83 o                         
   3   1  18       3140.31       3269.31        60.96 o                         
   4   1  18         98.94         99.39        11.07 o                         
   5   1  18          5.47          2.85         7.74 o                         
   6   1  18        341.91        291.64        25.64 o                         
   7   1  18         26.60          3.49         6.85 o                         
   8   1  18          1.11          8.45         9.96 o                         
   9   1  18        137.85        170.99        22.76 o                         
  10   1  18         16.85          1.94         7.18 o                         
  11   1  18        157.51        143.98        40.35 o                         
  12   1  18          3.12          5.84         7.25 o                         
 -14   2  18        170.22        234.84        33.36 o                         
 -13   2  18          1.03         -5.07        11.52 o                         
 -12   2  18        153.41        159.63        16.16 o                         
 -11   2  18         46.64         65.67        10.20 o                         
 -10   2  18          2.17         -3.72         4.18 o                         
  -9   2  18         63.36         62.71        20.08 o                         
  -8   2  18         95.71         75.67        12.07 o                         
  -7   2  18        506.56        517.76        23.51 o                         
  -6   2  18        457.08        440.47        37.27 o                         
  -5   2  18        260.78        282.59        14.09 o                         
  -4   2  18         44.12         40.71         5.64 o                         
  -3   2  18         63.14         75.61        12.15 o                         
  -2   2  18          2.05          2.86         4.64 o                         
  -1   2  18        891.50       1001.45        33.26 o                         
   0   2  18        499.78        523.83        16.46 o                         
   1   2  18          3.56          5.31         2.87 o                         
   2   2  18        206.81        185.80        14.93 o                         
   3   2  18          0.37         -0.61         3.74 o                         
   4   2  18         26.57         30.16         5.29 o                         
   5   2  18        359.19        321.60        26.43 o                         
   6   2  18       1861.42       1888.04        65.04 o                         
   7   2  18       1124.18       1079.96        62.06 o                         
   8   2  18        365.29        383.68        31.88 o                         
   9   2  18        100.14         71.49        15.27 o                         
  10   2  18         11.83         -5.23        17.16 o                         
  11   2  18         17.78         22.28        10.23 o                         
  12   2  18        116.08        147.14        23.29 o                         
 -13   3  18         59.82         96.80        21.73 o                         
 -12   3  18          0.80        -11.85        11.85 o                         
 -11   3  18        284.47        319.05        21.89 o                         
 -10   3  18         85.10         85.32        10.91 o                         
  -9   3  18          0.74          2.12         3.62 o                         
  -8   3  18         16.65         12.91         4.37 o                         
  -7   3  18        862.85        837.47        24.76 o                         
  -6   3  18        223.47        275.77        17.85 o                         
  -5   3  18        631.82        577.73        36.18 o                         
  -4   3  18        820.35        844.77        39.81 o                         
  -3   3  18        673.01        619.39        43.57 o                         
  -2   3  18        136.85        143.17         7.67 o                         
  -1   3  18        232.51        258.34        10.92 o                         
   0   3  18        212.65        215.80        12.13 o                         
   1   3  18        114.59        122.34         8.67 o                         
   2   3  18        229.86        253.92        17.18 o                         
   3   3  18        226.55        281.76        18.20 o                         
   4   3  18         31.76         29.43         6.75 o                         
   5   3  18        748.29        758.20        40.08 o                         
   6   3  18         20.40         25.34         9.93 o                         
   7   3  18       1599.68       1731.82        68.96 o                         
   8   3  18        341.81        426.93        33.60 o                         
   9   3  18          0.11         -6.06        18.29 o                         
  10   3  18          0.19         -8.63         8.63 o                         
  11   3  18         53.66         84.52        27.97 o                         
 -12   4  18         89.47         98.43        23.34 o                         
 -11   4  18        745.76        892.38        63.97 o                         
 -10   4  18         19.43         27.45        14.03 o                         
  -9   4  18         85.70        102.27        23.22 o                         
  -8   4  18        190.28        198.44        29.84 o                         
  -7   4  18        236.41        236.32        33.26 o                         
  -6   4  18        176.96        179.86        19.85 o                         
  -5   4  18         12.27          9.51         5.27 o                         
  -4   4  18        667.14        646.39        28.90 o                         
  -3   4  18         17.76         10.86         9.91 o                         
  -2   4  18        273.69        300.84        19.38 o                         
  -1   4  18        674.85        760.91        71.16 o                         
   0   4  18        408.14        457.23        17.29 o                         
   1   4  18          0.05         -1.40         3.70 o                         
   2   4  18       1939.12       2147.93        63.61 o                         
   3   4  18       1952.96       2130.86        48.41 o                         
   4   4  18        158.98        159.26        13.21 o                         
   5   4  18          0.31          2.76         7.97 o                         
   6   4  18        433.50        413.70        30.15 o                         
   7   4  18        124.32        140.95        32.06 o                         
   8   4  18        129.75        127.98        18.93 o                         
   9   4  18         73.86         82.64        25.33 o                         
  10   4  18        161.96        179.70        38.66 o                         
 -11   5  18        354.42        415.52        46.54 o                         
 -10   5  18          1.20         -0.08         8.40 o                         
  -9   5  18        472.77        505.05        51.13 o                         
  -8   5  18         12.48         12.77        12.96 o                         
  -7   5  18       1130.72       1217.75        78.28 o                         
  -6   5  18         43.07         53.68        17.74 o                         
  -5   5  18        492.88        558.17        54.16 o                         
  -4   5  18          0.38          6.45         4.82 o                         
  -3   5  18        296.08        336.25        28.08 o                         
  -2   5  18         45.35         64.38        16.56 o                         
  -1   5  18        387.64        417.93        30.05 o                         
   0   5  18        335.45        364.72        16.41 o                         
   1   5  18        120.19        130.16        11.06 o                         
   2   5  18       1172.97       1318.41        62.63 o                         
   3   5  18         94.77        102.08        23.69 o                         
   4   5  18        573.89        554.36        55.50 o                         
   5   5  18         62.25         42.69        17.70 o                         
   6   5  18         40.36         35.07        19.47 o                         
   7   5  18         56.18         57.64        21.14 o                         
   8   5  18        495.45        408.26        53.86 o                         
   9   5  18        106.53         82.24        26.94 o                         
 -10   6  18          8.96         -1.92        12.71 o                         
  -9   6  18         11.08         11.80        11.54 o                         
  -8   6  18         31.11         12.20        13.36 o                         
  -7   6  18        157.80        202.29        33.82 o                         
  -6   6  18       1234.09       1408.99        87.72 o                         
  -5   6  18        312.73        374.07        45.85 o                         
  -4   6  18         38.19         32.07         9.09 o                         
  -3   6  18        104.39        110.38        16.56 o                         
  -2   6  18         29.52         48.08        15.39 o                         
  -1   6  18        454.43        417.44        44.03 o                         
   0   6  18         41.22         26.98        14.01 o                         
   1   6  18          1.09         13.44        11.20 o                         
   2   6  18         97.98         94.40        23.05 o                         
   3   6  18        106.21        143.48        29.98 o                         
   4   6  18       1331.86       1384.12        89.83 o                         
   5   6  18        243.61        244.17        39.30 o                         
   6   6  18          7.34        -15.65        15.65 o                         
   7   6  18        447.89        400.64        53.11 o                         
   8   6  18        302.20        273.84        43.89 o                         
  -8   7  18        286.90        307.27        42.42 o                         
  -7   7  18        519.39        610.08        60.15 o                         
  -6   7  18          5.47         11.86        11.95 o                         
  -5   7  18        702.63        852.02        70.72 o                         
  -4   7  18         53.69         45.60        18.13 o                         
  -3   7  18          3.31        -16.34        16.34 o                         
  -2   7  18         13.54         16.50         7.61 o                         
  -1   7  18        155.19        150.75        27.29 o                         
   0   7  18        242.85        273.33        37.03 o                         
   1   7  18         36.38         45.28        15.73 o                         
   2   7  18         25.21         42.65        16.87 o                         
   3   7  18         78.89         42.91        16.00 o                         
   4   7  18         95.15         81.60        23.35 o                         
   5   7  18          8.95         23.65        14.39 o                         
   6   7  18         42.34         48.16        19.94 o                         
  -4   8  18          5.72        -11.68        11.81 o                         
  -3   8  18         48.62         84.23        24.61 o                         
  -2   8  18         80.50        108.47        25.93 o                         
  -1   8  18         34.23         29.66        13.24 o                         
   0   8  18          9.32         62.35        21.69 o                         
 -14   1  19          2.20         13.17         6.58 o                         
 -13   1  19         33.77         35.50         8.68 o                         
 -12   1  19        222.30        274.81        21.46 o                         
 -11   1  19         55.33         59.01        10.14 o                         
 -10   1  19         15.01          8.62         4.72 o                         
  -9   1  19          6.62          2.85         4.25 o                         
  -8   1  19       2793.40       2632.50        56.33 o                         
  -7   1  19         71.53         62.38         8.96 o                         
  -6   1  19        874.62        906.95        32.48 o                         
  -5   1  19         56.63         33.89         7.26 o                         
  -4   1  19         20.13         19.42         9.07 o                         
  -3   1  19        909.94        919.80        39.97 o                         
  -2   1  19        535.80        625.19        26.99 o                         
  -1   1  19         40.38         42.28         7.47 o                         
   0   1  19         58.64         73.63        10.04 o                         
   1   1  19        909.10        831.11        52.15 o                         
   2   1  19         55.52         51.79         8.80 o                         
   3   1  19       2157.83       2293.00        42.43 o                         
   4   1  19        275.81        290.79        31.37 o                         
   5   1  19        630.44        617.62        37.25 o                         
   6   1  19          0.06          0.85         7.79 o                         
   7   1  19        296.34        300.13        27.85 o                         
   8   1  19          4.75         -1.52         7.68 o                         
   9   1  19         85.18         66.45        13.82 o                         
  10   1  19          0.00          5.85        16.44 o                         
  11   1  19         52.53         76.27        50.09 o                         
  12   1  19         35.39         46.85        12.35 o                         
 -13   2  19         77.04         77.90        15.14 o                         
 -12   2  19          6.64         -0.93         4.71 o                         
 -11   2  19         16.79         42.87         9.03 o                         
 -10   2  19         41.45         26.16         7.32 o                         
  -9   2  19         34.42         27.00         6.61 o                         
  -8   2  19          1.13          2.94         3.56 o                         
  -7   2  19       1446.49       1500.86        45.42 o                         
  -6   2  19       1914.10       1899.60        41.76 o                         
  -5   2  19        250.05        280.34        16.21 o                         
  -4   2  19         12.08          3.74         3.56 o                         
  -3   2  19          3.82          1.53         4.29 o                         
  -2   2  19          0.20          0.99         6.49 o                         
  -1   2  19       1704.75       1814.69        39.93 o                         
   0   2  19         12.93         22.10         3.54 o                         
   1   2  19         18.47         19.17         3.77 o                         
   2   2  19        304.21        321.02        20.46 o                         
   3   2  19        205.23        234.97        17.34 o                         
   4   2  19        907.27        938.23        34.01 o                         
   5   2  19        111.23         99.88        16.21 o                         
   6   2  19        604.14        593.53        37.60 o                         
   7   2  19        570.68        545.88        37.34 o                         
   8   2  19        494.29        509.58        37.24 o                         
   9   2  19         14.24          9.80         9.13 o                         
  10   2  19         38.97         59.59        14.42 o                         
  11   2  19         20.53         29.09        10.17 o                         
 -13   3  19         84.45         81.60        20.63 o                         
 -12   3  19         18.93         17.45        11.56 o                         
 -11   3  19          0.37         -4.01         8.29 o                         
 -10   3  19        353.17        348.48        24.86 o                         
  -9   3  19        126.91        107.73        11.21 o                         
  -8   3  19        126.39        124.62        11.13 o                         
  -7   3  19       9100.03       9026.02        79.73 o                         
  -6   3  19          0.24         -3.43         3.43 o                         
  -5   3  19        119.55         97.95         8.04 o                         
  -4   3  19         13.34         12.34         3.21 o                         
  -3   3  19         95.86        100.45         5.98 o                         
  -2   3  19        173.53        194.15        14.83 o                         
  -1   3  19        705.96        829.19        23.50 o                         
   0   3  19        305.39        342.58        14.08 o                         
   1   3  19          8.47          5.71         2.99 o                         
   2   3  19         48.19         45.25         8.09 o                         
   3   3  19         41.71         54.12         8.71 o                         
   4   3  19        907.92        914.47        33.43 o                         
   5   3  19        199.04        212.49        22.54 o                         
   6   3  19         54.84         52.24        11.79 o                         
   7   3  19         91.55         84.93        15.56 o                         
   8   3  19        331.70        286.58        28.49 o                         
   9   3  19        103.84        110.51        18.47 o                         
  10   3  19        109.50        116.41        31.28 o                         
  11   3  19          0.12         -5.25        12.01 o                         
 -12   4  19          0.16         10.06        12.37 o                         
 -11   4  19         13.83         24.30        14.26 o                         
 -10   4  19          0.01         11.38        10.16 o                         
  -9   4  19         97.30        108.71        24.52 o                         
  -8   4  19       1363.19       1415.21        80.82 o                         
  -7   4  19          2.25         -0.76        10.90 o                         
  -6   4  19        309.29        299.71        38.34 o                         
  -5   4  19        391.23        397.27        29.24 o                         
  -4   4  19          5.14          3.41         8.28 o                         
  -3   4  19        127.79        151.88        25.02 o                         
  -2   4  19         51.77         51.96        14.68 o                         
  -1   4  19        652.47        713.46        18.23 o                         
   0   4  19         31.41         35.92         5.66 o                         
   1   4  19        417.04        467.74        27.68 o                         
   2   4  19        174.91        203.37        15.90 o                         
   3   4  19        321.18        363.36        20.84 o                         
   4   4  19       1166.09       1313.17        43.35 o                         
   5   4  19        614.34        671.36        37.89 o                         
   6   4  19        680.89        682.71        39.55 o                         
   7   4  19         27.75         44.23        12.18 o                         
   8   4  19          5.65          1.16         6.42 o                         
   9   4  19        167.35        196.76        38.44 o                         
  10   4  19          8.01          4.63        11.54 o                         
 -11   5  19        288.37        288.29        40.07 o                         
 -10   5  19          3.85          1.02         9.33 o                         
  -9   5  19         59.92         76.44        22.67 o                         
  -8   5  19         23.50          8.89         8.12 o                         
  -7   5  19       1153.61       1204.30        79.20 o                         
  -6   5  19        578.62        565.83        54.84 o                         
  -5   5  19        226.06        268.48        25.06 o                         
  -4   5  19        244.03        252.80        24.70 o                         
  -3   5  19        273.29        322.67        28.19 o                         
  -2   5  19        283.50        274.93        35.19 o                         
  -1   5  19         60.79         60.90        17.97 o                         
   0   5  19        740.90        735.84        32.52 o                         
   1   5  19         30.85         37.10         6.72 o                         
   2   5  19         85.13         93.13        14.07 o                         
   3   5  19         50.82         46.38        17.82 o                         
   4   5  19          5.18         25.75        13.38 o                         
   5   5  19         41.50         41.70        16.48 o                         
   6   5  19         51.08         70.82        24.03 o                         
   7   5  19         36.24         26.90        16.43 o                         
   8   5  19         28.93        -18.18        18.18 o                         
   9   5  19         44.18         39.69        16.56 o                         
 -10   6  19          2.89         10.34        11.55 o                         
  -9   6  19        103.07        110.58        25.61 o                         
  -8   6  19         20.29         17.41        15.01 o                         
  -7   6  19         88.30         93.61        23.71 o                         
  -6   6  19         36.17         46.02        17.68 o                         
  -5   6  19        252.02        286.73        42.51 o                         
  -4   6  19         38.83         28.83        33.19 o                         
  -3   6  19          1.65         -8.58         8.58 o                         
  -2   6  19          2.64         11.49         9.66 o                         
  -1   6  19         24.30         20.82        13.03 o                         
   0   6  19        199.96        222.52        33.40 o                         
   1   6  19         76.88         72.27        20.85 o                         
   2   6  19        398.98        447.94        50.42 o                         
   3   6  19        148.28        106.91        27.83 o                         
   4   6  19        414.32        373.37        48.34 o                         
   5   6  19        315.51        388.49        49.40 o                         
   6   6  19        643.88        687.64        69.17 o                         
   7   6  19         41.46         33.14        18.83 o                         
  -7   7  19         14.14         -2.88         9.55 o                         
  -6   7  19        381.73        492.43        55.65 o                         
  -5   7  19        626.11        686.52        65.93 o                         
  -4   7  19         11.18          4.13        16.17 o                         
  -3   7  19         67.28         78.32        23.95 o                         
  -2   7  19        177.04        211.39        25.15 o                         
  -1   7  19          8.26          8.31        12.66 o                         
   0   7  19         39.12         29.40        13.46 o                         
   1   7  19         27.64         24.24        15.68 o                         
   2   7  19         50.34         52.12        21.74 o                         
   3   7  19         46.50         20.60         8.05 o                         
   4   7  19          0.06         -6.59        10.86 o                         
   5   7  19        156.02        151.59        33.14 o                         
  -3   8  19        291.94        306.53        44.46 o                         
  -2   8  19          5.44        -10.44        19.55 o                         
  -1   8  19        193.66        216.19        40.63 o                         
   0   8  19        265.37        328.95        49.66 o                         
 -14   0  20        547.70        739.35        53.82 o                         
 -13   0  20         20.62         23.15        10.79 o                         
 -12   0  20        266.53        305.58        31.83 o                         
 -11   0  20        114.43        156.64        22.36 o                         
 -10   0  20         82.95         60.30        13.11 o                         
  -9   0  20        122.13        103.02        17.27 o                         
  -8   0  20         39.99         70.48        14.18 o                         
  -7   0  20       3283.71       3425.26        93.68 o                         
  -6   0  20        502.82        519.95        37.08 o                         
  -5   0  20         31.20         62.80        14.06 o                         
  -3   0  20        511.11        502.25        41.45 o                         
  -2   0  20         20.97         37.93        12.96 o                         
  -1   0  20         76.90         45.94        13.96 o                         
   0   0  20        679.64        814.58        56.22 o                         
   1   0  20        181.06        176.75        18.66 o                         
   2   0  20         36.48         22.12        11.20 o                         
   3   0  20         27.59         24.15        14.35 o                         
   4   0  20        422.00        430.47        44.34 o                         
   5   0  20          0.38         17.17        13.45 o                         
   6   0  20       2727.58       2559.70       111.69 o                         
   7   0  20       4608.94       4356.92       150.17 o                         
   8   0  20        122.18         78.53        22.04 o                         
   9   0  20        352.71        254.34        39.42 o                         
  10   0  20          0.00         23.73        14.24 o                         
  11   0  20          1.16          4.55        11.85 o                         
  12   0  20          3.81          2.73        11.83 o                         
 -14   1  20         91.64        108.69        15.02 o                         
 -13   1  20         14.54         33.80        14.60 o                         
 -12   1  20          3.56         14.37         6.69 o                         
 -11   1  20         54.35         49.86         9.49 o                         
 -10   1  20          1.27          3.50         4.66 o                         
  -9   1  20        326.27        299.04        20.15 o                         
  -8   1  20        185.51        159.64        14.67 o                         
  -7   1  20          1.40          1.33         4.48 o                         
  -6   1  20        400.93        470.81        43.99 o                         
  -5   1  20        891.61        924.85        34.41 o                         
  -4   1  20        130.40        120.04        13.07 o                         
  -3   1  20        655.94        678.14        35.72 o                         
  -2   1  20        265.78        220.49        17.90 o                         
  -1   1  20          9.62         22.48         6.29 o                         
   0   1  20        545.09        549.83        26.32 o                         
   1   1  20       1274.67       1271.72        40.77 o                         
   2   1  20         52.58         28.74         6.69 o                         
   3   1  20        949.95        944.43        32.39 o                         
   4   1  20        737.09        728.20        39.95 o                         
   5   1  20        762.69        779.37        42.59 o                         
   6   1  20        273.90        209.55        23.23 o                         
   7   1  20       1949.16       1902.36        93.18 o                         
   8   1  20        352.51        439.93        35.61 o                         
   9   1  20         65.76         70.92        16.06 o                         
  10   1  20         12.94         -8.30        19.15 o                         
  11   1  20         56.07         63.13        16.14 o                         
 -13   2  20         13.95         18.78        12.78 o                         
 -12   2  20        118.62        147.08        15.74 o                         
 -11   2  20         67.93         80.14        11.25 o                         
 -10   2  20        242.64        269.94        26.15 o                         
  -9   2  20          0.30          0.46         3.50 o                         
  -8   2  20          6.01          8.16         9.80 o                         
  -7   2  20        225.98        203.44        15.57 o                         
  -6   2  20       3209.39       3326.89        57.01 o                         
  -5   2  20         90.29         84.62         9.86 o                         
  -4   2  20         75.56         65.72         8.73 o                         
  -3   2  20          8.09         12.86         9.60 o                         
  -2   2  20       1603.69       1638.40        79.61 o                         
  -1   2  20       2033.34       2090.67        76.61 o                         
   0   2  20         78.37        102.59         8.72 o                         
   1   2  20        190.31        185.00        15.25 o                         
   2   2  20        146.28        174.10        23.30 o                         
   3   2  20        718.70        756.05        24.65 o                         
   4   2  20         57.12         85.02        15.57 o                         
   5   2  20          0.09          8.09         6.77 o                         
   6   2  20        247.06        208.29        22.86 o                         
   7   2  20        196.57        191.19        23.20 o                         
   8   2  20        120.65         91.34        16.65 o                         
   9   2  20        441.22        479.98        48.84 o                         
  10   2  20        109.73        113.67        20.27 o                         
  11   2  20         40.63         53.72        15.11 o                         
 -13   3  20         34.88         27.94        12.61 o                         
 -12   3  20         16.63         16.37        11.19 o                         
 -11   3  20        485.04        592.25        51.44 o                         
 -10   3  20         40.04         31.71         7.11 o                         
  -9   3  20         25.93         24.14         5.90 o                         
  -8   3  20       1243.46       1245.22        33.27 o                         
  -7   3  20        552.37        483.39        21.14 o                         
  -6   3  20        181.62        169.05        18.82 o                         
  -5   3  20        243.79        253.53         9.76 o                         
  -4   3  20        141.37        159.45        16.62 o                         
  -3   3  20         29.74         27.13         3.02 o                         
  -2   3  20        111.56        129.88         9.01 o                         
  -1   3  20        315.98        364.49        15.41 o                         
   0   3  20         15.61         16.81         5.66 o                         
   1   3  20        351.92        378.86        16.10 o                         
   2   3  20        421.12        403.01        20.73 o                         
   3   3  20         17.88         38.91         8.79 o                         
   4   3  20        643.17        625.32        28.36 o                         
   5   3  20         75.15         63.54        12.79 o                         
   6   3  20         34.00         16.05         9.16 o                         
   7   3  20          1.68         -7.14         7.14 o                         
   8   3  20          0.30          1.36        28.68 o                         
   9   3  20        247.28        284.17        29.42 o                         
  10   3  20        381.29        428.11        37.51 o                         
  11   3  20        198.54        287.26        48.47 o                         
 -12   4  20         31.91         29.82        15.08 o                         
 -11   4  20         99.32        120.33        27.22 o                         
 -10   4  20          0.48          6.00        11.66 o                         
  -9   4  20        114.74         81.15        20.15 o                         
  -8   4  20         19.97         33.31        16.71 o                         
  -7   4  20        160.21        146.66        27.77 o                         
  -6   4  20          0.10         14.90        14.10 o                         
  -5   4  20       1120.37       1155.91        56.65 o                         
  -4   4  20        245.66        253.69        24.62 o                         
  -3   4  20         19.94         14.81        10.17 o                         
  -2   4  20         68.80         64.09        18.42 o                         
  -1   4  20          0.18          4.69         6.08 o                         
   0   4  20          4.66         21.52         4.50 o                         
   1   4  20         22.86         19.45         4.99 o                         
   2   4  20        349.46        374.57        22.12 o                         
   3   4  20        401.09        431.45        23.31 o                         
   4   4  20        677.01        729.04        29.66 o                         
   5   4  20         14.99          8.06         9.19 o                         
   6   4  20         25.15         14.28         7.27 o                         
   7   4  20         28.09         29.03        17.74 o                         
   8   4  20        230.82        222.15        40.94 o                         
   9   4  20          8.30         -6.01        11.81 o                         
  10   4  20          0.50          0.49        11.77 o                         
 -11   5  20         90.10         83.12        21.81 o                         
 -10   5  20         10.39          5.95         8.45 o                         
  -9   5  20          7.33         19.57        15.80 o                         
  -8   5  20          3.98         17.16        11.62 o                         
  -7   5  20        495.80        615.78        58.99 o                         
  -6   5  20         14.46         16.94        13.40 o                         
  -5   5  20        665.65        692.04        40.52 o                         
  -4   5  20          0.98          4.25         7.62 o                         
  -3   5  20          4.17         -3.85         8.06 o                         
  -2   5  20         92.04        134.24        25.18 o                         
  -1   5  20        141.20        160.77        28.58 o                         
   0   5  20        721.64        744.89        60.03 o                         
   1   5  20          6.28         11.75        11.99 o                         
   2   5  20          0.67          5.92         9.68 o                         
   3   5  20        560.36        644.01        59.83 o                         
   4   5  20        286.69        280.20        41.23 o                         
   5   5  20         11.16        -16.28        16.28 o                         
   6   5  20        191.72        229.71        40.36 o                         
   7   5  20         31.92         48.23        22.42 o                         
   8   5  20        112.33        160.03        36.72 o                         
   9   5  20         32.43         52.92        21.63 o                         
  -9   6  20          0.00        -12.74        12.74 o                         
  -8   6  20        264.28        246.04        39.02 o                         
  -7   6  20        763.62        955.31        74.62 o                         
  -6   6  20        123.64        138.52        29.95 o                         
  -5   6  20        394.40        417.06        50.91 o                         
  -4   6  20        209.91        258.61        26.23 o                         
  -3   6  20        142.96        178.34        22.27 o                         
  -2   6  20         35.91         12.98         8.72 o                         
  -1   6  20          0.49         16.73        11.68 o                         
   0   6  20         92.82        105.51        25.25 o                         
   1   6  20         80.97         95.24        24.07 o                         
   2   6  20       1001.62        984.25        74.89 o                         
   3   6  20       1306.17       1268.65        87.81 o                         
   4   6  20        177.52        178.75        33.59 o                         
   5   6  20          2.25          9.49        11.95 o                         
   6   6  20          0.00         -6.34         8.70 o                         
   7   6  20         37.84         16.23        13.49 o                         
  -7   7  20          2.25        -12.20        12.20 o                         
  -6   7  20        496.93        614.84        62.49 o                         
  -5   7  20        540.85        619.58        64.58 o                         
  -4   7  20         28.70         15.14        12.55 o                         
  -3   7  20         57.84         46.48        17.79 o                         
  -2   7  20        165.24        223.92        25.53 o                         
  -1   7  20         92.48        122.85        26.58 o                         
   0   7  20        203.46        218.04        36.37 o                         
   1   7  20         13.80         -5.53         9.83 o                         
   2   7  20       1740.06       1771.44       103.79 o                         
   3   7  20          9.33          7.75         8.64 o                         
   4   7  20          0.52        -13.48        13.48 o                         
   5   7  20        207.19        111.88        28.59 o                         
 -13   1  21        236.90        243.33        24.53 o                         
 -12   1  21         88.47        113.64        14.57 o                         
 -11   1  21         34.42         50.77        10.98 o                         
 -10   1  21        173.93        183.75        16.61 o                         
  -9   1  21        238.27        241.17        18.29 o                         
  -8   1  21         89.33         77.36        10.17 o                         
  -7   1  21       3951.18       3687.50        68.86 o                         
  -6   1  21         32.05         31.69         7.18 o                         
  -5   1  21        320.78        324.82        20.99 o                         
  -4   1  21          3.14          0.56         5.09 o                         
  -3   1  21        624.45        617.34        48.36 o                         
  -2   1  21          0.73          6.56         7.33 o                         
  -1   1  21        873.54        859.36        40.55 o                         
   0   1  21         72.33         78.66        13.21 o                         
   1   1  21        774.93        765.24        39.67 o                         
   2   1  21        206.64        174.56        19.37 o                         
   3   1  21        274.92        324.96        27.04 o                         
   4   1  21         21.77         41.38        11.51 o                         
   5   1  21       1301.32       1178.72        53.80 o                         
   6   1  21        659.72        675.28        42.12 o                         
   7   1  21          4.22          6.15         8.06 o                         
   8   1  21         34.49         10.70         8.95 o                         
   9   1  21          8.01         -2.47         7.72 o                         
  10   1  21         48.56         67.30        18.16 o                         
  11   1  21         17.47         29.44        15.23 o                         
 -13   2  21         70.89         68.61        18.55 o                         
 -12   2  21        103.72        123.48        14.69 o                         
 -11   2  21          5.71          0.97         4.53 o                         
 -10   2  21         67.71         73.36        15.81 o                         
  -9   2  21        389.15        349.13        21.00 o                         
  -8   2  21       1452.92       1413.64        40.35 o                         
  -7   2  21         95.99        102.81        11.22 o                         
  -6   2  21        190.47        160.14        23.00 o                         
  -5   2  21        346.85        342.27        19.13 o                         
  -4   2  21        250.90        257.31        24.83 o                         
  -3   2  21        128.88        130.86        22.44 o                         
  -2   2  21         46.90         57.72        16.13 o                         
  -1   2  21         16.98          8.79         7.22 o                         
   0   2  21          0.04          1.16         3.40 o                         
   1   2  21        113.49        113.15        23.42 o                         
   2   2  21       1570.22       1573.98        57.73 o                         
   3   2  21        707.31        743.22        28.86 o                         
   4   2  21       1900.67       1844.87       146.22 o                         
   5   2  21        753.12        707.45        41.79 o                         
   6   2  21        653.55        603.91        41.17 o                         
   7   2  21        648.85        659.23        43.22 o                         
   8   2  21          0.98         -9.72         9.72 o                         
   9   2  21          0.06        -10.69        10.69 o                         
  10   2  21         11.28          0.45         9.18 o                         
  11   2  21          2.12         -3.19         9.14 o                         
 -13   3  21          0.06          6.42        10.13 o                         
 -12   3  21         21.48         35.74        14.36 o                         
 -11   3  21        341.08        361.11        41.25 o                         
 -10   3  21          3.82         -3.58         7.50 o                         
  -9   3  21          0.05          8.98         4.09 o                         
  -8   3  21       1576.81       1640.86        58.02 o                         
  -7   3  21        919.76        898.20        29.88 o                         
  -6   3  21        589.54        569.87        20.76 o                         
  -5   3  21       2395.36       2466.81        56.21 o                         
  -4   3  21         65.21         60.41         5.60 o                         
  -3   3  21         74.51         86.64         7.46 o                         
  -2   3  21        224.24        265.55        13.61 o                         
  -1   3  21        217.23        185.14        20.62 o                         
   0   3  21         80.32         75.24         7.75 o                         
   1   3  21         13.37         14.31         3.94 o                         
   2   3  21         90.27         91.09        11.58 o                         
   3   3  21       5563.32       5641.23        77.25 o                         
   4   3  21          4.56         10.80         7.94 o                         
   5   3  21          0.33          4.00         6.57 o                         
   6   3  21        483.62        522.24        37.43 o                         
   7   3  21         57.53         42.62        11.43 o                         
   8   3  21          1.61         -6.29         7.76 o                         
   9   3  21         30.02         27.01        11.78 o                         
  10   3  21          1.16         18.62        10.10 o                         
 -12   4  21         32.26         45.67        17.42 o                         
 -11   4  21          3.48          7.05        11.73 o                         
 -10   4  21         49.59         54.64        17.22 o                         
  -9   4  21          6.16         13.96        11.33 o                         
  -8   4  21         80.36        102.57        25.05 o                         
  -7   4  21        149.77        183.29        32.09 o                         
  -6   4  21        476.08        488.06        50.79 o                         
  -5   4  21         80.78         78.96        14.28 o                         
  -4   4  21          1.55          5.38         7.47 o                         
  -3   4  21         21.29         14.55        11.88 o                         
  -2   4  21         45.38         54.87        17.71 o                         
  -1   4  21         10.61          7.86         2.56 o                         
   0   4  21        429.60        435.22        19.64 o                         
   1   4  21       1313.08       1356.17        38.83 o                         
   2   4  21        401.66        430.58        24.21 o                         
   3   4  21        317.87        354.37        17.11 o                         
   4   4  21        566.00        583.80        36.21 o                         
   5   4  21        551.66        568.50        36.77 o                         
   6   4  21        144.25        145.93        19.73 o                         
   7   4  21          0.86         -8.86         8.86 o                         
   8   4  21          1.67         -0.34        10.41 o                         
   9   4  21         52.50         56.27        22.93 o                         
 -11   5  21         34.83         29.40        15.03 o                         
 -10   5  21        217.00        246.26        37.81 o                         
  -9   5  21          3.49         24.22        14.60 o                         
  -8   5  21         91.97         77.54        21.71 o                         
  -7   5  21       2538.42       2845.93       123.88 o                         
  -6   5  21        693.00        857.78        70.67 o                         
  -5   5  21       1342.54       1427.75        59.14 o                         
  -4   5  21         20.90         31.66        10.00 o                         
  -3   5  21          1.53          1.42         7.11 o                         
  -2   5  21         26.91         31.94        13.57 o                         
  -1   5  21        228.54        242.39        35.10 o                         
   0   5  21          9.85         -9.23         9.94 o                         
   1   5  21        131.46        147.09        28.34 o                         
   2   5  21        283.02        293.97        41.21 o                         
   3   5  21         24.57         20.19        13.41 o                         
   4   5  21          0.81          9.69        14.07 o                         
   5   5  21        518.73        410.23        52.23 o                         
   6   5  21        201.59        201.63        38.69 o                         
   7   5  21        127.71        157.87        36.26 o                         
   8   5  21        362.80        323.40        51.09 o                         
  -9   6  21          0.91          1.19         8.76 o                         
  -8   6  21          0.00         20.02        12.64 o                         
  -7   6  21        156.87        201.17        35.71 o                         
  -6   6  21         21.94        -11.14        12.64 o                         
  -5   6  21         30.38         29.01        14.05 o                         
  -4   6  21        121.81        131.99        19.99 o                         
  -3   6  21          7.49          4.52         9.71 o                         
  -2   6  21         50.73         60.54        19.68 o                         
  -1   6  21       1287.07       1375.65        84.36 o                         
   0   6  21       1034.77       1090.48        76.60 o                         
   1   6  21         20.60         13.26         8.68 o                         
   2   6  21        155.26        191.79        35.67 o                         
   3   6  21         10.70         16.14        11.91 o                         
   4   6  21        132.89        107.70        27.73 o                         
   5   6  21        141.93        162.56        34.74 o                         
   6   6  21        503.44        557.76        64.85 o                         
   7   6  21         13.84         40.41        21.81 o                         
  -7   7  21        123.73        211.71        38.28 o                         
  -6   7  21        163.02        218.43        38.29 o                         
  -5   7  21          8.36          8.21        13.62 o                         
  -4   7  21        386.25        422.52        55.06 o                         
  -3   7  21        428.70        350.42        50.26 o                         
  -2   7  21        356.56        450.38        37.13 o                         
  -1   7  21          0.01         -4.60         9.56 o                         
   0   7  21       1045.14       1064.09        78.00 o                         
   1   7  21         24.27         16.64        12.53 o                         
   2   7  21         40.54         23.24        14.72 o                         
   3   7  21          0.03         11.36         8.26 o                         
   4   7  21          1.19        -14.62        14.62 o                         
 -13   0  22        568.08        640.20        47.87 o                         
 -12   0  22        719.74        993.81        58.11 o                         
 -11   0  22         67.92         87.85        17.40 o                         
 -10   0  22         55.74         61.13        15.09 o                         
  -9   0  22         58.86         60.58        13.49 o                         
  -8   0  22       1303.64       1162.04        57.46 o                         
  -7   0  22        616.30        596.04        41.03 o                         
  -6   0  22       2741.50       2865.22        90.49 o                         
  -5   0  22        842.42        865.72        50.76 o                         
  -3   0  22          0.53         -2.37         6.72 o                         
  -2   0  22       2802.68       2579.72        99.93 o                         
  -1   0  22       2353.92       2520.78       100.84 o                         
   0   0  22        153.64        301.45        36.80 o                         
   1   0  22          2.95         -4.40         8.65 o                         
   2   0  22       3776.58       3576.89       124.72 o                         
   3   0  22          8.42          7.38         8.44 o                         
   4   0  22       1128.12       1011.11        69.95 o                         
   5   0  22        405.71        377.62        44.32 o                         
   6   0  22        111.14        126.23        26.08 o                         
   7   0  22        115.98        122.69        26.91 o                         
   8   0  22        513.20        428.63        50.84 o                         
   9   0  22        571.05        554.48        60.05 o                         
  10   0  22        643.45        749.14        72.39 o                         
  11   0  22         95.88        170.63        37.40 o                         
 -13   1  22         13.53          8.35         6.27 o                         
 -12   1  22          4.01          0.88         4.58 o                         
 -11   1  22       1027.24       1115.79        70.63 o                         
 -10   1  22        325.54        328.32        21.99 o                         
  -9   1  22         18.66         11.24         5.22 o                         
  -8   1  22         10.47          5.07         8.12 o                         
  -7   1  22       7147.89       6515.45        93.16 o                         
  -6   1  22        455.55        470.69        25.47 o                         
  -5   1  22        284.11        242.91        19.09 o                         
  -4   1  22        554.38        517.26        27.98 o                         
  -3   1  22         21.56         26.66         9.69 o                         
  -2   1  22        554.51        537.75        32.65 o                         
  -1   1  22        384.28        422.81        29.56 o                         
   0   1  22        302.29        291.14        32.57 o                         
   1   1  22        566.62        511.47        33.40 o                         
   2   1  22         24.00         20.46         5.70 o                         
   3   1  22       1391.62       1298.50        60.85 o                         
   4   1  22       1548.75       1385.59        57.93 o                         
   5   1  22          8.92          3.71         6.67 o                         
   6   1  22        127.59        131.72        19.22 o                         
   7   1  22        693.97        630.05        42.60 o                         
   8   1  22        304.06        220.60        26.24 o                         
   9   1  22        155.50        161.46        23.63 o                         
  10   1  22        159.58        172.46        25.41 o                         
  11   1  22        197.06        251.17        36.80 o                         
 -13   2  22        100.57        103.11        22.15 o                         
 -12   2  22        194.07        221.55        31.45 o                         
 -11   2  22         37.99         23.94        11.65 o                         
 -10   2  22         39.81         22.43        11.89 o                         
  -9   2  22         58.63         40.70        12.42 o                         
  -8   2  22        189.21        179.22        23.77 o                         
  -7   2  22       1982.24       2014.67        47.87 o                         
  -6   2  22        700.60        659.60        27.24 o                         
  -5   2  22        675.09        691.87        28.16 o                         
  -4   2  22          0.46          0.22         4.31 o                         
  -3   2  22        493.26        447.06        43.47 o                         
  -2   2  22          4.08          3.98         9.64 o                         
  -1   2  22        215.52        221.34        21.50 o                         
   0   2  22         37.25         30.66        10.35 o                         
   1   2  22        266.35        247.66        23.19 o                         
   2   2  22         17.99         24.35         9.29 o                         
   3   2  22       1576.26       1567.26        60.90 o                         
   4   2  22       1614.31       1533.88        61.46 o                         
   5   2  22        175.25        149.08        22.55 o                         
   6   2  22        306.29        281.50        28.09 o                         
   7   2  22       1135.74       1097.30        56.41 o                         
   8   2  22        240.97        213.25        26.08 o                         
   9   2  22          0.00        -11.13        11.13 o                         
  10   2  22         49.21         37.24        12.87 o                         
  11   2  22          1.98         -2.72         8.37 o                         
 -12   3  22         14.94         28.49        15.12 o                         
 -11   3  22          1.94         15.65        10.57 o                         
 -10   3  22         44.23         56.03        18.31 o                         
  -9   3  22        668.16        657.25        54.25 o                         
  -8   3  22         27.73         19.55         5.21 o                         
  -7   3  22         24.24         18.25         4.18 o                         
  -6   3  22         69.73         91.25         9.35 o                         
  -5   3  22       1006.61       1003.10        21.88 o                         
  -4   3  22        457.77        479.43        28.66 o                         
  -3   3  22          0.29          1.91         1.72 o                         
  -2   3  22         14.37         14.38         3.78 o                         
  -1   3  22         46.33         43.68         6.99 o                         
   0   3  22          2.50          2.48         3.03 o                         
   1   3  22        288.48        280.73        24.76 o                         
   2   3  22        131.63        140.62        18.57 o                         
   3   3  22          9.14         14.58        11.61 o                         
   4   3  22          2.58         11.94         9.16 o                         
   5   3  22         21.39         49.14        13.43 o                         
   6   3  22         57.99         37.61        11.88 o                         
   7   3  22         74.08        108.12        25.95 o                         
   8   3  22        197.69        158.19        22.40 o                         
   9   3  22        115.08         95.01        32.27 o                         
  10   3  22        187.82        206.31        41.65 o                         
 -12   4  22         25.78         37.14        15.51 o                         
 -11   4  22        155.41        213.40        34.30 o                         
 -10   4  22          3.76         -0.08         7.90 o                         
  -9   4  22         66.19         70.25        21.07 o                         
  -8   4  22        387.92        367.30        43.94 o                         
  -7   4  22       1323.97       1322.88        82.47 o                         
  -6   4  22        989.44       1141.77        77.82 o                         
  -5   4  22        326.76        340.64        29.39 o                         
  -4   4  22        119.61        125.14        18.26 o                         
  -3   4  22         20.12          2.87         8.38 o                         
  -2   4  22          0.22         -2.01         9.80 o                         
  -1   4  22        672.17        697.50        34.24 o                         
   0   4  22         99.20        104.62        10.00 o                         
   1   4  22         46.26         43.33        11.03 o                         
   2   4  22        217.18        201.82        21.49 o                         
   3   4  22        911.03        962.30        46.34 o                         
   4   4  22        281.34        289.80        26.49 o                         
   5   4  22         24.56         11.92        13.24 o                         
   6   4  22          0.85          6.80         9.79 o                         
   7   4  22        328.84        350.54        31.71 o                         
   8   4  22         80.60         76.24        26.66 o                         
   9   4  22         16.45         19.80        12.83 o                         
 -10   5  22          0.29          3.09        10.09 o                         
  -9   5  22        174.31        218.21        36.22 o                         
  -8   5  22        550.48        631.77        60.19 o                         
  -7   5  22         96.85        156.75        32.75 o                         
  -6   5  22       2211.88       2440.43       120.72 o                         
  -5   5  22        163.54        196.85        23.24 o                         
  -4   5  22         38.82         42.23        10.09 o                         
  -3   5  22        106.96         87.62        21.38 o                         
  -2   5  22         75.85         55.87        17.73 o                         
  -1   5  22        210.94        210.30        33.12 o                         
   0   5  22        127.70        119.92        26.10 o                         
   1   5  22          4.72         -1.27        10.58 o                         
   2   5  22       1029.50        992.05        76.43 o                         
   3   5  22        395.95        432.77        51.99 o                         
   4   5  22         10.54         20.07         9.61 o                         
   5   5  22        301.55        280.20        43.96 o                         
   6   5  22          8.32         22.83        15.44 o                         
   7   5  22          0.00         11.40        12.55 o                         
   8   5  22          0.18          7.11        12.75 o                         
  -9   6  22          4.95         31.64        15.98 o                         
  -8   6  22        181.38        227.90        38.47 o                         
  -7   6  22        182.87        238.44        39.73 o                         
  -6   6  22         62.20         56.43        20.97 o                         
  -5   6  22         62.59         69.63        12.78 o                         
  -4   6  22        238.21        246.99        26.48 o                         
  -3   6  22         14.87          0.46        13.67 o                         
  -2   6  22        202.30        205.19        32.83 o                         
  -1   6  22        813.54        910.51        70.75 o                         
   0   6  22        413.28        404.47        49.05 o                         
   1   6  22         36.75         12.62        13.38 o                         
   2   6  22         49.04         25.76        15.75 o                         
   3   6  22        457.36        456.75        55.08 o                         
   4   6  22        138.74        134.12        31.23 o                         
   5   6  22          8.70        -13.20        13.20 o                         
   6   6  22          0.71         22.91        15.93 o                         
  -6   7  22         83.79         83.58        28.02 o                         
  -5   7  22        189.20        258.75        42.72 o                         
  -4   7  22          9.72         14.15        10.19 o                         
  -3   7  22        140.36        121.17        32.08 o                         
  -2   7  22          4.37        -11.45        11.45 o                         
  -1   7  22          0.20          6.40         9.10 o                         
   0   7  22         64.69         56.52        19.09 o                         
   1   7  22         53.29         30.54        14.32 o                         
   2   7  22         55.86         46.91        21.25 o                         
   3   7  22         53.41         50.03        19.15 o                         
   4   7  22          0.12         14.07        10.14 o                         
 -13   1  23        186.93        206.32        22.70 o                         
 -12   1  23         11.72          7.89        11.90 o                         
 -11   1  23          0.22          5.67         8.59 o                         
 -10   1  23        163.45        174.77        16.95 o                         
  -9   1  23        415.31        398.14        31.59 o                         
  -8   1  23          1.17          2.64         4.73 o                         
  -7   1  23        971.31        890.00        36.26 o                         
  -6   1  23          3.32          3.88         4.85 o                         
  -5   1  23        436.82        415.79        25.70 o                         
  -4   1  23        228.25        190.80        29.47 o                         
  -3   1  23         18.51          7.58         6.90 o                         
  -2   1  23          1.57         -1.90         6.56 o                         
  -1   1  23        281.06        259.28        23.43 o                         
   0   1  23        124.07        107.29        16.07 o                         
   1   1  23          2.19          6.10         6.36 o                         
   2   1  23          6.37         24.37         9.88 o                         
   3   1  23       3192.76       3079.46        86.28 o                         
   4   1  23        285.21        269.87        40.76 o                         
   5   1  23        246.36        217.89        24.43 o                         
   6   1  23        114.08        107.39        17.91 o                         
   7   1  23        428.36        389.60        34.39 o                         
   8   1  23          1.43         -6.82         8.47 o                         
   9   1  23         14.38         18.29        11.09 o                         
  10   1  23        103.56        119.67        21.58 o                         
  11   1  23        268.57        325.99        35.56 o                         
 -13   2  23          5.58         32.13        13.67 o                         
 -12   2  23        376.36        511.53        47.60 o                         
 -11   2  23          4.16          2.91         4.21 o                         
 -10   2  23        224.13        269.10        19.51 o                         
  -9   2  23        122.81        115.91        22.49 o                         
  -8   2  23        644.88        651.61        28.01 o                         
  -7   2  23        269.62        279.44        20.49 o                         
  -6   2  23         20.91         16.53         5.63 o                         
  -5   2  23         12.25         14.96         4.49 o                         
  -4   2  23          0.00         -0.80         4.42 o                         
  -3   2  23        494.98        431.51        43.75 o                         
  -2   2  23         55.85         53.82        16.64 o                         
  -1   2  23        331.81        365.10        27.92 o                         
   0   2  23        326.78        289.49        25.17 o                         
   1   2  23       1259.83       1235.47        75.28 o                         
   2   2  23         55.09         95.81        11.70 o                         
   3   2  23          2.36          6.09         8.18 o                         
   4   2  23         78.72         91.74        19.02 o                         
   5   2  23         84.01         73.07        14.81 o                         
   6   2  23        648.66        621.41        42.09 o                         
   7   2  23         23.23         37.76        26.27 o                         
   8   2  23         84.27         84.89        18.52 o                         
   9   2  23         20.04         -8.38        17.83 o                         
  10   2  23          0.04          4.54         7.56 o                         
 -12   3  23         27.09         35.61        15.42 o                         
 -11   3  23        115.16        125.25        24.68 o                         
 -10   3  23         73.47         59.55        18.31 o                         
  -9   3  23         12.81         11.60        10.93 o                         
  -8   3  23        277.80        283.01        15.95 o                         
  -7   3  23         73.49         71.38         7.70 o                         
  -6   3  23       3053.59       3167.88        44.73 o                         
  -5   3  23       1136.48       1146.26        31.76 o                         
  -4   3  23        267.46        266.10        14.18 o                         
  -3   3  23        318.31        333.90        12.84 o                         
  -2   3  23          1.87          5.86         7.65 o                         
  -1   3  23        392.55        427.90        20.42 o                         
   0   3  23        120.85        118.38        10.41 o                         
   1   3  23       1457.27       1543.37        58.35 o                         
   2   3  23       2098.09       2040.16        68.81 o                         
   3   3  23        358.58        351.75        40.96 o                         
   4   3  23        972.23        987.85        50.17 o                         
   5   3  23       1704.79       1729.88        68.35 o                         
   6   3  23         12.77          7.15        13.26 o                         
   7   3  23        547.71        575.19        42.19 o                         
   8   3  23         30.85         18.79        10.69 o                         
   9   3  23        151.02        191.29        26.14 o                         
  10   3  23         44.04         81.13        30.17 o                         
 -11   4  23        150.57        185.89        31.75 o                         
 -10   4  23        170.54        196.38        33.12 o                         
  -9   4  23         68.12         68.30        18.46 o                         
  -8   4  23         31.49         26.45        15.39 o                         
  -7   4  23        749.56        698.41        61.26 o                         
  -6   4  23          7.19         -4.56        14.41 o                         
  -5   4  23         12.63         19.72         7.25 o                         
  -4   4  23       1082.18       1065.58        52.61 o                         
  -3   4  23        530.89        586.41        52.94 o                         
  -2   4  23         58.03         51.76         5.92 o                         
  -1   4  23        617.10        618.83        21.20 o                         
   0   4  23       1491.51       1571.57        39.05 o                         
   1   4  23         74.18          2.75        25.49 o                         
   2   4  23       1041.36       1087.71        49.56 o                         
   3   4  23        178.50        193.85        29.59 o                         
   4   4  23         64.55         39.93        11.01 o                         
   5   4  23        163.60        182.53        42.43 o                         
   6   4  23        519.26        525.00        59.72 o                         
   7   4  23        346.42        414.28        34.53 o                         
   8   4  23         11.21         33.31        17.85 o                         
   9   4  23        130.01        127.72        32.49 o                         
 -10   5  23         55.20         72.76        21.18 o                         
  -9   5  23        157.60        104.37        27.03 o                         
  -8   5  23        481.82        612.20        59.75 o                         
  -7   5  23         80.47         91.48        25.47 o                         
  -6   5  23        774.84        962.13        77.22 o                         
  -5   5  23        166.59        156.22        20.83 o                         
  -4   5  23        186.71        198.92        45.49 o                         
  -3   5  23        280.36        248.63        35.15 o                         
  -2   5  23        473.91        473.70        50.50 o                         
  -1   5  23        170.31        168.89        31.28 o                         
   0   5  23        555.62        529.19        54.60 o                         
   1   5  23         70.30         72.13        22.86 o                         
   2   5  23        479.42        470.45        54.42 o                         
   3   5  23       1126.69       1049.53        82.30 o                         
   4   5  23         14.76          8.47        12.10 o                         
   5   5  23         81.81         47.00        21.11 o                         
   6   5  23        204.62        256.74        43.77 o                         
   7   5  23          0.81         11.33        13.26 o                         
   8   5  23         41.05         40.01        19.71 o                         
  -8   6  23         23.88         19.32        16.19 o                         
  -7   6  23          4.92         30.34        15.66 o                         
  -6   6  23        374.53        448.27        54.76 o                         
  -5   6  23        265.04        308.00        29.97 o                         
  -4   6  23         34.77         23.17        18.33 o                         
  -3   6  23         81.48         75.41        23.81 o                         
  -2   6  23        113.03        104.57        25.35 o                         
  -1   6  23        168.07        176.49        32.94 o                         
   0   6  23          0.56         -4.99        11.95 o                         
   1   6  23         45.90         80.38        25.36 o                         
   2   6  23        119.93         87.14        24.81 o                         
   3   6  23         25.85         29.86        18.05 o                         
   4   6  23        163.40        153.11        34.21 o                         
   5   6  23        547.72        594.33        67.04 o                         
   6   6  23          2.46         10.86        12.02 o                         
  -5   7  23         27.89         -9.51        13.51 o                         
  -4   7  23         39.13         45.97        18.36 o                         
  -3   7  23          0.56          3.74        18.71 o                         
  -2   7  23          1.57         12.74        13.28 o                         
  -1   7  23        123.07        113.62        27.00 o                         
   0   7  23          1.14         15.75        15.80 o                         
   1   7  23         78.94         66.03        20.84 o                         
   2   7  23          3.61        -11.74        12.40 o                         
   3   7  23         35.37         78.32        23.29 o                         
 -13   0  24        128.38        174.06        25.86 o                         
 -12   0  24         20.88         40.83        13.59 o                         
 -11   0  24        149.03        157.94        23.06 o                         
 -10   0  24          7.41        -10.51        10.51 o                         
  -9   0  24       1310.77       1240.41        61.57 o                         
  -8   0  24         56.19         32.44        11.09 o                         
  -7   0  24       1903.67       1769.93        73.86 o                         
  -6   0  24        327.06        297.85        31.26 o                         
  -5   0  24       1219.95       1227.73        63.52 o                         
  -4   0  24        737.01        693.93        54.15 o                         
  -3   0  24       1456.23       1280.86        73.90 o                         
  -2   0  24         94.19        109.11        23.54 o                         
  -1   0  24         56.76         43.63        16.34 o                         
   0   0  24        187.85        311.62        39.02 o                         
   1   0  24       3444.79       3306.53       125.52 o                         
   2   0  24        255.65        183.10        31.04 o                         
   3   0  24       5950.10       5665.59       167.61 o                         
   4   0  24       2586.96       2544.31       115.82 o                         
   5   0  24        477.40        442.37        50.36 o                         
   6   0  24         21.22         40.70        16.96 o                         
   7   0  24        417.14        429.86        52.39 o                         
   8   0  24        374.54        316.84        46.45 o                         
   9   0  24         89.63        112.62        27.77 o                         
  10   0  24         20.71          7.68        12.46 o                         
 -13   1  24          3.85         16.24         7.49 o                         
 -12   1  24          0.08         -5.30         5.30 o                         
 -11   1  24         61.07         86.23        12.33 o                         
 -10   1  24         36.24         28.54         7.49 o                         
  -9   1  24        240.01        238.04        19.30 o                         
  -8   1  24        120.74        101.06        12.95 o                         
  -7   1  24       2176.31       2044.18        55.02 o                         
  -6   1  24        481.95        420.21        31.70 o                         
  -5   1  24       3185.36       3132.39       103.11 o                         
  -4   1  24        690.87        643.53        52.45 o                         
  -3   1  24        250.74        227.97        22.48 o                         
  -2   1  24          0.11         -6.94         7.08 o                         
  -1   1  24         41.10         55.62        11.66 o                         
   0   1  24          3.84          0.40         7.69 o                         
   1   1  24        149.69        151.09        19.49 o                         
   2   1  24       1249.16       1228.86        54.98 o                         
   3   1  24       3736.37       3524.15       179.74 o                         
   4   1  24         28.41         18.64         9.45 o                         
   5   1  24        725.00        733.03        45.36 o                         
   6   1  24        102.08         80.77        19.75 o                         
   7   1  24        165.30        169.35        26.33 o                         
   8   1  24         97.94         47.69        16.14 o                         
   9   1  24        111.88         78.22        17.69 o                         
  10   1  24        120.32        169.03        25.96 o                         
 -13   2  24         45.90         29.40        15.71 o                         
 -12   2  24        352.77        425.15        43.75 o                         
 -11   2  24        385.38        435.96        43.67 o                         
 -10   2  24         35.58         53.90         9.41 o                         
  -9   2  24          3.65          6.46         5.28 o                         
  -8   2  24         46.89         36.56         7.67 o                         
  -7   2  24       2639.17       2746.69       167.32 o                         
  -6   2  24       1976.10       2044.38        65.73 o                         
  -5   2  24         12.77          5.32         4.17 o                         
  -4   2  24         44.27         24.97        10.15 o                         
  -3   2  24         21.46         25.27        14.87 o                         
  -2   2  24        326.22        337.14        39.20 o                         
  -1   2  24        912.04        864.13        44.23 o                         
   0   2  24         58.29         55.28        12.76 o                         
   1   2  24         17.44         29.72        11.24 o                         
   2   2  24       4490.28       4365.95       103.31 o                         
   3   2  24         50.50         56.29        16.81 o                         
   4   2  24         93.88        103.07        18.00 o                         
   5   2  24        432.64        462.23        37.58 o                         
   6   2  24          8.11          5.55        10.68 o                         
   7   2  24         21.35         17.99        13.67 o                         
   8   2  24         22.82          5.40         7.29 o                         
   9   2  24        114.25        117.50        21.72 o                         
  10   2  24        194.93        181.10        36.93 o                         
 -12   3  24         38.72         16.89        12.20 o                         
 -11   3  24        279.79        304.72        39.20 o                         
 -10   3  24         96.85        124.16        25.80 o                         
  -9   3  24         56.28        111.65        24.50 o                         
  -8   3  24          0.58          0.15        10.81 o                         
  -7   3  24       1165.21       1136.08        58.95 o                         
  -6   3  24       1282.98       1215.94        69.18 o                         
  -5   3  24         73.45         65.21         6.44 o                         
  -4   3  24        138.68        145.84        11.31 o                         
  -3   3  24         87.13        102.94         8.41 o                         
  -2   3  24       1755.94       1883.04        66.50 o                         
  -1   3  24         38.28         24.80         5.75 o                         
   0   3  24        565.38        594.02        36.79 o                         
   1   3  24          8.09          7.61         7.09 o                         
   2   3  24        352.58        363.72        20.36 o                         
   3   3  24         59.02        128.19        20.88 o                         
   4   3  24         92.67         87.33        22.16 o                         
   5   3  24         41.80         63.39        31.75 o                         
   6   3  24         58.55         43.62        12.97 o                         
   7   3  24        509.10        546.58        41.26 o                         
   8   3  24        164.40        185.28        25.19 o                         
   9   3  24          0.94         18.17        10.70 o                         
 -11   4  24         38.07         43.43        20.37 o                         
 -10   4  24          3.03         -2.78        11.63 o                         
  -9   4  24        288.97        263.56        38.02 o                         
  -8   4  24         20.76         12.95        14.28 o                         
  -7   4  24         25.10         27.29        13.31 o                         
  -6   4  24        170.96        164.82        32.71 o                         
  -5   4  24         35.22         28.89        10.48 o                         
  -4   4  24         13.57         30.61        10.59 o                         
  -3   4  24         23.87         34.75        14.39 o                         
  -2   4  24        449.25        391.07        44.99 o                         
  -1   4  24       2385.03       2285.50       109.80 o                         
   0   4  24        309.21        292.32        40.77 o                         
   1   4  24         14.44         20.98        14.93 o                         
   2   4  24         25.60         32.27        10.56 o                         
   3   4  24        363.13        409.52        31.96 o                         
   4   4  24          0.26          7.50        17.74 o                         
   5   4  24        210.68        219.98        24.89 o                         
   6   4  24        130.11        116.46        19.41 o                         
   7   4  24        170.65        184.34        24.17 o                         
   8   4  24         30.92         33.91        17.62 o                         
 -10   5  24         19.30         15.37         9.97 o                         
  -9   5  24        298.52        325.81        44.66 o                         
  -8   5  24         75.36         42.60        19.56 o                         
  -7   5  24        512.22        562.68        59.45 o                         
  -6   5  24         80.14        113.74        28.76 o                         
  -5   5  24        115.14        126.91        31.56 o                         
  -4   5  24        181.79        182.36        22.78 o                         
  -3   5  24         28.18         35.22        15.49 o                         
  -2   5  24         17.78          8.72         7.88 o                         
  -1   5  24        202.18        213.85        34.96 o                         
   0   5  24         91.37         72.65        21.70 o                         
   1   5  24         35.50         42.71        19.07 o                         
   2   5  24        157.62        199.47        36.35 o                         
   3   5  24         34.77         79.64        24.95 o                         
   4   5  24        636.76        681.68        69.86 o                         
   5   5  24         52.85         27.70        16.85 o                         
   6   5  24        111.01        120.15        32.84 o                         
   7   5  24        362.76        314.59        50.18 o                         
  -8   6  24         41.62         43.59        18.55 o                         
  -7   6  24         99.09        121.25        31.06 o                         
  -6   6  24         56.95         80.12        24.66 o                         
  -5   6  24        260.67        298.42        46.81 o                         
  -4   6  24        149.46        144.62        21.32 o                         
  -3   6  24         37.57         37.85        12.38 o                         
  -2   6  24        344.66        403.81        48.25 o                         
  -1   6  24        351.29        425.50        52.11 o                         
   0   6  24          0.25         -4.26         9.45 o                         
   1   6  24        381.17        393.99        50.22 o                         
   2   6  24        440.13        516.57        59.12 o                         
   3   6  24        596.77        590.89        65.89 o                         
   4   6  24         59.99         50.69        20.99 o                         
   5   6  24          0.55        -15.02        15.02 o                         
  -5   7  24          0.88        -20.05        20.05 o                         
  -4   7  24          1.00         23.09        16.79 o                         
  -3   7  24         25.30        -22.26        22.26 o                         
  -2   7  24         26.56         19.78         9.21 o                         
  -1   7  24          3.30          2.42         9.74 o                         
   0   7  24         57.42         40.83        17.54 o                         
   1   7  24         57.76         68.26        22.84 o                         
   2   7  24          1.83        -14.46        14.46 o                         
 -13   1  25         71.39        115.52        22.13 o                         
 -12   1  25          0.46          5.76         8.01 o                         
 -11   1  25         75.96         76.08        13.63 o                         
 -10   1  25         75.66         78.00        11.76 o                         
  -9   1  25         95.95         86.85        12.39 o                         
  -8   1  25         30.18         21.67         7.05 o                         
  -7   1  25         57.94         49.96        10.09 o                         
  -6   1  25       1653.97       1543.51        49.77 o                         
  -5   1  25        119.17        106.74        14.80 o                         
  -4   1  25        110.69         92.25        22.94 o                         
  -3   1  25        190.45        186.56        20.79 o                         
  -2   1  25         46.10         71.76        14.21 o                         
  -1   1  25        272.61        282.02        25.67 o                         
   0   1  25         16.98         15.50         9.87 o                         
   1   1  25        275.57        262.77        25.71 o                         
   2   1  25        951.15        911.42        48.74 o                         
   3   1  25       4395.90       4182.82       104.95 o                         
   4   1  25         19.43         23.20        18.08 o                         
   5   1  25        718.89        688.69        47.98 o                         
   6   1  25          7.91          4.63        20.58 o                         
   7   1  25         23.86          9.03        15.42 o                         
   8   1  25          0.14          4.86         7.72 o                         
   9   1  25         66.78         88.66        20.51 o                         
  10   1  25         55.47         56.09        16.82 o                         
 -12   2  25         74.40         97.04        22.11 o                         
 -11   2  25        204.35        203.11        30.85 o                         
 -10   2  25          5.94         -1.00         5.56 o                         
  -9   2  25        349.83        331.32        21.39 o                         
  -8   2  25       1244.41       1342.29        41.40 o                         
  -7   2  25        387.92        320.16        39.00 o                         
  -6   2  25          0.00         -4.88         4.95 o                         
  -5   2  25          5.98          3.15         4.35 o                         
  -4   2  25        103.91         98.03        13.04 o                         
  -3   2  25        993.03        851.72        63.89 o                         
  -2   2  25          1.73         10.41         8.97 o                         
  -1   2  25       2505.94       2259.19        72.57 o                         
   0   2  25        991.23        969.75        52.16 o                         
   1   2  25        786.74        771.10        47.51 o                         
   2   2  25        128.23        152.27        20.69 o                         
   3   2  25       2465.24       2445.48        80.58 o                         
   4   2  25       1257.21       1246.77        59.38 o                         
   5   2  25          0.58          7.60         9.62 o                         
   6   2  25         36.60         21.47        19.04 o                         
   7   2  25          0.05         10.19         8.80 o                         
   8   2  25         98.21         86.98        18.05 o                         
   9   2  25         79.11         85.61        18.15 o                         
  10   2  25         44.25        108.39        25.90 o                         
 -12   3  25         36.10         31.10        15.59 o                         
 -11   3  25          0.03         10.40        12.86 o                         
 -10   3  25         25.96         20.70        12.55 o                         
  -9   3  25         34.96         20.60        11.54 o                         
  -8   3  25        127.09        128.71        25.97 o                         
  -7   3  25       2612.98       2634.63       115.98 o                         
  -6   3  25        626.61        595.87        21.11 o                         
  -5   3  25          1.58          5.59         6.51 o                         
  -4   3  25         38.45         36.84         9.94 o                         
  -3   3  25         21.06         12.37         9.03 o                         
  -2   3  25        328.09        289.59        17.34 o                         
  -1   3  25          0.51         -2.28         3.02 o                         
   0   3  25        178.12        166.40        20.57 o                         
   1   3  25         19.02         19.11         9.09 o                         
   2   3  25         16.50          2.63         6.74 o                         
   3   3  25         25.39         25.79        11.98 o                         
   4   3  25         24.43         10.49         7.59 o                         
   5   3  25         85.70         88.26        19.38 o                         
   6   3  25         82.28         60.58        16.37 o                         
   7   3  25          0.19         -8.98         8.98 o                         
   8   3  25         63.37         28.79        17.60 o                         
   9   3  25          1.42        -11.32        11.32 o                         
 -11   4  25         89.93        108.39        26.13 o                         
 -10   4  25          1.15        -10.18        13.45 o                         
  -9   4  25          2.62         -1.68        12.51 o                         
  -8   4  25        152.42        159.16        31.13 o                         
  -7   4  25        133.32        143.00        28.96 o                         
  -6   4  25        371.25        369.80        47.49 o                         
  -5   4  25        624.58        572.22        39.64 o                         
  -4   4  25         23.26         35.14        14.44 o                         
  -3   4  25         16.53         -4.13         9.22 o                         
  -2   4  25        332.06        296.44        41.09 o                         
  -1   4  25         82.00         74.42        22.39 o                         
   0   4  25         77.39        103.50        25.38 o                         
   1   4  25         54.80         54.19        19.07 o                         
   2   4  25        318.37        344.73        29.81 o                         
   3   4  25       1089.95       1118.49        53.66 o                         
   4   4  25          7.21          7.17         8.65 o                         
   5   4  25        263.86        298.52        29.49 o                         
   6   4  25        106.80        116.25        25.33 o                         
   7   4  25         37.77         76.31        26.56 o                         
   8   4  25         19.40         36.02        20.14 o                         
  -9   5  25         41.91         37.30        18.80 o                         
  -8   5  25        145.88        202.75        35.73 o                         
  -7   5  25        555.30        595.63        62.57 o                         
  -6   5  25        162.52        204.54        36.02 o                         
  -5   5  25         93.06         90.52        16.85 o                         
  -4   5  25        111.38         80.65        15.62 o                         
  -3   5  25        258.77        300.81        41.33 o                         
  -2   5  25         68.40         56.20        18.99 o                         
  -1   5  25         29.87         28.57        15.35 o                         
   0   5  25         10.82          9.53        12.16 o                         
   1   5  25        586.27        542.73        58.72 o                         
   2   5  25        138.38        147.68        32.45 o                         
   3   5  25       1597.37       1716.63       108.61 o                         
   4   5  25         18.61         12.80        15.06 o                         
   5   5  25          0.35         -8.28        12.63 o                         
   6   5  25          1.10         -4.09        10.98 o                         
   7   5  25         20.89        -13.62        14.20 o                         
  -8   6  25         17.62         14.75        11.73 o                         
  -7   6  25          2.25         -1.17        13.79 o                         
  -6   6  25        169.31        226.44        39.77 o                         
  -5   6  25         90.78         83.75        15.14 o                         
  -4   6  25        206.46        245.95        28.72 o                         
  -3   6  25        208.41        184.02        33.24 o                         
  -2   6  25         23.40         49.13        18.01 o                         
  -1   6  25         86.67        106.59        25.75 o                         
   0   6  25        410.87        396.99        51.13 o                         
   1   6  25        238.25        206.84        37.52 o                         
   2   6  25          0.82         21.36        15.54 o                         
   3   6  25        328.78        418.26        55.57 o                         
   4   6  25          2.11        -16.78        16.78 o                         
   5   6  25          0.55         -3.51         9.85 o                         
  -4   7  25         16.18        -22.04        22.04 o                         
  -3   7  25          9.57         17.03        14.88 o                         
  -2   7  25        134.87        142.41        22.60 o                         
  -1   7  25         63.85         57.31        18.84 o                         
   0   7  25          9.68          5.92        11.13 o                         
   1   7  25         20.48         28.65        15.68 o                         
 -13   0  26        299.23        362.30        37.56 o                         
 -12   0  26         97.61        116.17        21.44 o                         
 -11   0  26       2221.62       2592.22        93.71 o                         
 -10   0  26        121.65        164.64        24.16 o                         
  -9   0  26         22.18         24.92        10.83 o                         
  -8   0  26        355.28        310.88        32.50 o                         
  -7   0  26       5139.07       4661.13       124.12 o                         
  -6   0  26       1975.60       1776.65        79.39 o                         
  -5   0  26        498.05        474.00        41.44 o                         
  -4   0  26         39.21         10.45         9.86 o                         
  -3   0  26        179.00        190.74        31.08 o                         
  -2   0  26          2.64         -0.92         9.41 o                         
  -1   0  26       1733.67       1440.31        83.93 o                         
   0   0  26        427.23        443.77        47.77 o                         
   1   0  26        525.51        455.24        49.26 o                         
   2   0  26       5683.26       5529.98       171.23 o                         
   3   0  26       1311.02       1266.76        83.79 o                         
   4   0  26        155.28        110.07        25.31 o                         
   5   0  26        815.42        799.76        69.59 o                         
   6   0  26          0.02         -0.59        12.82 o                         
   7   0  26          0.59          4.61        10.39 o                         
   8   0  26         33.13         45.93        17.99 o                         
   9   0  26        195.12        215.11        41.69 o                         
  10   0  26          4.65         22.83        17.57 o                         
 -12   1  26          8.69          3.88         5.75 o                         
 -11   1  26          6.02          6.84         7.76 o                         
 -10   1  26         16.48         14.25         6.50 o                         
  -9   1  26        272.74        267.83        35.95 o                         
  -8   1  26         69.66         44.75        12.96 o                         
  -7   1  26         11.89          8.38         4.80 o                         
  -6   1  26       4590.24       4348.59        84.65 o                         
  -5   1  26       1462.13       1449.22        50.96 o                         
  -4   1  26        253.46        215.77        32.36 o                         
  -3   1  26        351.93        295.56        49.01 o                         
  -2   1  26       1089.89       1002.20        48.92 o                         
  -1   1  26         46.81         58.46        13.09 o                         
   0   1  26        223.25        197.64        23.14 o                         
   1   1  26         62.37         59.74        12.84 o                         
   2   1  26       2263.03       2194.54       105.31 o                         
   3   1  26         35.75         82.16        17.29 o                         
   4   1  26         11.17         13.81         7.35 o                         
   5   1  26        451.18        422.50        48.84 o                         
   6   1  26         45.30         46.51        13.81 o                         
   7   1  26          2.38          6.39        10.86 o                         
   8   1  26          5.43         -3.70         7.56 o                         
   9   1  26        174.06        215.96        29.23 o                         
  10   1  26        148.54        189.65        27.65 o                         
 -12   2  26         64.01         82.39        21.27 o                         
 -11   2  26         12.07         26.26        14.45 o                         
 -10   2  26          0.14         -5.46        12.18 o                         
  -9   2  26         13.13          0.38         5.37 o                         
  -8   2  26         58.00         56.37        12.22 o                         
  -7   2  26        148.43        163.28        26.76 o                         
  -6   2  26        118.86        100.02        12.58 o                         
  -5   2  26        174.28        195.50        15.29 o                         
  -4   2  26        296.83        291.87        22.26 o                         
  -3   2  26        379.01        352.43        42.53 o                         
  -2   2  26       1525.76       1343.20        56.24 o                         
  -1   2  26       2657.97       2424.11        76.25 o                         
   0   2  26        425.68        363.16        30.43 o                         
   1   2  26        487.15        529.10        37.41 o                         
   2   2  26          1.79         13.43         9.91 o                         
   3   2  26          3.37         12.64        12.38 o                         
   4   2  26        210.18        229.49        26.63 o                         
   5   2  26        559.51        613.86        43.90 o                         
   6   2  26          6.19         -6.34         7.37 o                         
   7   2  26         70.15         50.16        18.96 o                         
   8   2  26         41.05         46.25        14.36 o                         
   9   2  26         14.78        -11.86        13.31 o                         
 -11   3  26        190.95        207.65        32.32 o                         
 -10   3  26        100.08         84.76        22.49 o                         
  -9   3  26          6.95         -0.54        10.16 o                         
  -8   3  26        409.70        415.06        46.40 o                         
  -7   3  26         64.25         55.34        18.81 o                         
  -6   3  26        213.16        190.81        12.56 o                         
  -5   3  26         23.48         24.11         4.84 o                         
  -4   3  26        302.04        282.95        17.45 o                         
  -3   3  26        438.66        428.26        50.40 o                         
  -2   3  26          1.46          6.60         3.64 o                         
  -1   3  26        705.01        571.10        57.66 o                         
   0   3  26         41.54         54.53         9.69 o                         
   1   3  26         51.22         42.10        11.17 o                         
   2   3  26         38.39         40.67        11.47 o                         
   3   3  26       1211.06       1317.28        60.92 o                         
   4   3  26       1284.39       1298.45        61.85 o                         
   5   3  26         23.68         17.14         8.60 o                         
   6   3  26          0.00          7.48         8.33 o                         
   7   3  26         12.95         21.57        10.26 o                         
   8   3  26          0.07         -5.01        15.44 o                         
   9   3  26         19.07          6.35        15.67 o                         
 -10   4  26        146.34        149.61        29.67 o                         
  -9   4  26         24.21         24.55        12.32 o                         
  -8   4  26        292.44        307.75        43.03 o                         
  -7   4  26        447.35        493.19        54.32 o                         
  -6   4  26        326.86        404.78        50.14 o                         
  -5   4  26         35.48          9.90         8.01 o                         
  -4   4  26         67.20         39.99        15.17 o                         
  -3   4  26        105.97        110.18        25.40 o                         
  -2   4  26       1248.85       1229.12        82.83 o                         
  -1   4  26        202.53        236.16        37.49 o                         
   0   4  26         27.63         28.36        14.83 o                         
   1   4  26         54.95         18.83        11.03 o                         
   2   4  26         36.47         46.03        13.11 o                         
   3   4  26         55.25         66.47        14.79 o                         
   4   4  26        467.93        487.32        37.39 o                         
   5   4  26         37.71         28.20        10.61 o                         
   6   4  26          0.17         -5.30         7.80 o                         
   7   4  26        112.29        126.54        33.69 o                         
   8   4  26          2.33          8.94        14.58 o                         
  -9   5  26        136.45        116.57        28.80 o                         
  -8   5  26          0.04         -4.79        13.02 o                         
  -7   5  26        465.81        582.99        61.86 o                         
  -6   5  26         54.48         52.75        23.81 o                         
  -5   5  26         30.70         51.38        30.74 o                         
  -4   5  26        162.09        134.24        21.31 o                         
  -3   5  26          2.37         -1.48        10.77 o                         
  -2   5  26         62.65         53.34        19.43 o                         
  -1   5  26          5.48          5.36         9.18 o                         
   0   5  26          8.50         11.83        12.18 o                         
   1   5  26         34.05         23.75        13.53 o                         
   2   5  26         17.33         20.80        14.53 o                         
   3   5  26         61.06         72.73        25.65 o                         
   4   5  26          1.62         11.80        14.07 o                         
   5   5  26        419.01        409.15        56.13 o                         
   6   5  26         84.18         77.20        30.70 o                         
  -7   6  26        375.00        426.07        56.01 o                         
  -6   6  26          7.89         30.24        18.22 o                         
  -5   6  26         60.96        111.98        19.31 o                         
  -4   6  26        220.12        231.71        27.62 o                         
  -3   6  26         13.18         20.44        10.89 o                         
  -2   6  26         35.20         29.22        15.22 o                         
  -1   6  26          8.34         -1.89         8.76 o                         
   0   6  26        416.18        492.44        57.57 o                         
   1   6  26        174.99        130.50        30.89 o                         
   2   6  26          7.37        -17.94        17.94 o                         
   3   6  26         21.52         53.42        22.16 o                         
   4   6  26         84.73        134.46        33.33 o                         
  -2   7  26         83.46        129.88        35.94 o                         
  -1   7  26         26.17         16.98        13.72 o                         
   0   7  26         59.28         52.72        20.46 o                         
 -12   1  27          4.26         -3.33         7.87 o                         
 -11   1  27        107.98        113.03        14.69 o                         
 -10   1  27         11.18         12.16         5.96 o                         
  -9   1  27          0.44         -2.81         5.35 o                         
  -8   1  27         67.99         66.30        27.59 o                         
  -7   1  27        239.48        251.22        20.83 o                         
  -6   1  27        791.12        796.57        37.53 o                         
  -5   1  27        501.36        487.58        30.20 o                         
  -4   1  27          0.00         10.19        11.89 o                         
  -3   1  27        630.72        528.59        36.02 o
[truncated: 75,493 more chars]
